# Supplementary material for: Identification and clinical validation of endoplasmic reticulum genes related to pulmonary tuberculosis
Source: Sci Rep. 2025 Dec 7;16:228. doi: 10.1038/s41598-025-29599-7 (PMC12769499; doi:10.1038/s41598-025-29599-7)
Supplement: Supplementary file 1 — Supplementary Material 1 [file 41598_2025_29599_MOESM1_ESM.zip]

Archive with 5 entries (4 files):
- Supplemental file/Table S3.3992 ERSRGs.xlsx
- Supplemental file/Table S4.gene list.xlsx
- Supplemental file/TableS1.ERS_related_msigdb.csv
- Supplemental file/TableS2. GeneCards-SearchResults.csv
- Supplemental file/
