# Supplementary material for: Identification and clinical validation of endoplasmic reticulum genes related to pulmonary tuberculosis
Source: Sci Rep. 2025 Dec 7;16:228. doi: 10.1038/s41598-025-29599-7 (PMC12769499; doi:10.1038/s41598-025-29599-7)
Supplement: Supplementary file 1 — Supplementary Material 1 [file 41598_2025_29599_MOESM1_ESM.zip › Supplemental file/Table S3.3992 ERSRGs.xlsx]

## Sheet: genecards
Gene Symbol	Description	Category	Uniprot ID	Gifts	GC Id	Relevance score	GeneCards Link
HSPA5	Heat Shock Protein Family A (Hsp70) Member 5	Protein Coding	P11021	62	GC09M125234	35.1239	https://www.genecards.org/cgi-bin/carddisp.pl?gene=HSPA5
DDIT3	DNA Damage Inducible Transcript 3	Protein Coding	P35638	60	GC12M057516	33.393	https://www.genecards.org/cgi-bin/carddisp.pl?gene=DDIT3
HERPUD1	Homocysteine Inducible ER Protein With Ubiquitin Like Domain 1	Protein Coding	Q15011	47	GC16P056932	32.4152	https://www.genecards.org/cgi-bin/carddisp.pl?gene=HERPUD1
EIF2AK3	Eukaryotic Translation Initiation Factor 2 Alpha Kinase 3	Protein Coding	Q9NZJ5	63	GC02M088556	30.4953	https://www.genecards.org/cgi-bin/carddisp.pl?gene=EIF2AK3
ERN1	Endoplasmic Reticulum To Nucleus Signaling 1	Protein Coding	O75460	60	GC17M064039	30.3632	https://www.genecards.org/cgi-bin/carddisp.pl?gene=ERN1
ATF6	Activating Transcription Factor 6	Protein Coding	P18850	61	GC01P161766	29.7728	https://www.genecards.org/cgi-bin/carddisp.pl?gene=ATF6
ATF4	Activating Transcription Factor 4	Protein Coding	P18848	59	GC22P039519	28.3472	https://www.genecards.org/cgi-bin/carddisp.pl?gene=ATF4
XBP1	X-Box Binding Protein 1	Protein Coding	P17861	59	GC22M028794	26.8794	https://www.genecards.org/cgi-bin/carddisp.pl?gene=XBP1
EIF2S1	Eukaryotic Translation Initiation Factor 2 Subunit Alpha	Protein Coding	P05198	58	GC14P067359	21.9163	https://www.genecards.org/cgi-bin/carddisp.pl?gene=EIF2S1
PPP1R15A	Protein Phosphatase 1 Regulatory Subunit 15A	Protein Coding	O75807	52	GC19P048872	16.1539	https://www.genecards.org/cgi-bin/carddisp.pl?gene=PPP1R15A
CASP4	Caspase 4	Protein Coding	P49662	59	GC11M104942	16.0391	https://www.genecards.org/cgi-bin/carddisp.pl?gene=CASP4
UFL1	UFM1 Specific Ligase 1	Protein Coding	O94874	46	GC06P096521	14.1242	https://www.genecards.org/cgi-bin/carddisp.pl?gene=UFL1
ATF3	Activating Transcription Factor 3	Protein Coding	P18847	58	GC01P212565	13.1601	https://www.genecards.org/cgi-bin/carddisp.pl?gene=ATF3
HSP90B1	Heat Shock Protein 90 Beta Family Member 1	Protein Coding	P14625	60	GC12P103930	12.9133	https://www.genecards.org/cgi-bin/carddisp.pl?gene=HSP90B1
CASP3	Caspase 3	Protein Coding	P42574	62	GC04M184627	12.9007	https://www.genecards.org/cgi-bin/carddisp.pl?gene=CASP3
BCL2	BCL2 Apoptosis Regulator	Protein Coding	P10415	64	GC18M063123	12.7599	https://www.genecards.org/cgi-bin/carddisp.pl?gene=BCL2
MAP3K5	Mitogen-Activated Protein Kinase Kinase Kinase 5	Protein Coding	Q99683	61	GC06M136557	12.6151	https://www.genecards.org/cgi-bin/carddisp.pl?gene=MAP3K5
CEBPB	CCAAT Enhancer Binding Protein Beta	Protein Coding	P17676	58	GC20P050190	12.5578	https://www.genecards.org/cgi-bin/carddisp.pl?gene=CEBPB
MAPK8	Mitogen-Activated Protein Kinase 8	Protein Coding	P45983	62	GC10P048306	12.0623	https://www.genecards.org/cgi-bin/carddisp.pl?gene=MAPK8
NFE2L2	NFE2 Like BZIP Transcription Factor 2	Protein Coding	Q16236	64	GC02M177227	11.8593	https://www.genecards.org/cgi-bin/carddisp.pl?gene=NFE2L2
SCAMP5	Secretory Carrier Membrane Protein 5	Protein Coding	Q8TAC9	43	GC15P074957	11.4877	https://www.genecards.org/cgi-bin/carddisp.pl?gene=SCAMP5
TMED4	Transmembrane P24 Trafficking Protein 4	Protein Coding	Q7Z7H5	45	GC07M044577	11.4128	https://www.genecards.org/cgi-bin/carddisp.pl?gene=TMED4
DNAJC3	DnaJ Heat Shock Protein Family (Hsp40) Member C3	Protein Coding	Q13217	52	GC13P095677	11.2119	https://www.genecards.org/cgi-bin/carddisp.pl?gene=DNAJC3
MANF	Mesencephalic Astrocyte Derived Neurotrophic Factor	Protein Coding	P55145	53	GC03P051385	11.1805	https://www.genecards.org/cgi-bin/carddisp.pl?gene=MANF
SYVN1	Synoviolin 1	Protein Coding	Q86TM6	52	GC11M128988	11.1458	https://www.genecards.org/cgi-bin/carddisp.pl?gene=SYVN1
NOD2	Nucleotide Binding Oligomerization Domain Containing 2	Protein Coding	Q9HC29	60	GC16P050693	10.8259	https://www.genecards.org/cgi-bin/carddisp.pl?gene=NOD2
DDRGK1	DDRGK Domain Containing 1	Protein Coding	Q96HY6	45	GC20M004156	10.7825	https://www.genecards.org/cgi-bin/carddisp.pl?gene=DDRGK1
CREB3	CAMP Responsive Element Binding Protein 3	Protein Coding	O43889	47	GC09P058590	10.7412	https://www.genecards.org/cgi-bin/carddisp.pl?gene=CREB3
CALR	Calreticulin	Protein Coding	P27797	64	GC19P012938	10.6988	https://www.genecards.org/cgi-bin/carddisp.pl?gene=CALR
P4HB	Prolyl 4-Hydroxylase Subunit Beta	Protein Coding	P07237	63	GC17M081843	10.6716	https://www.genecards.org/cgi-bin/carddisp.pl?gene=P4HB
ATF6B	Activating Transcription Factor 6 Beta	Protein Coding	Q99941	51	GC06M032115	10.5798	https://www.genecards.org/cgi-bin/carddisp.pl?gene=ATF6B
TP53	Tumor Protein P53	Protein Coding	P04637	66	GC17M007661	10.5542	https://www.genecards.org/cgi-bin/carddisp.pl?gene=TP53
SESN2	Sestrin 2	Protein Coding	P58004	52	GC01P053453	10.553	https://www.genecards.org/cgi-bin/carddisp.pl?gene=SESN2
TNFRSF10B	TNF Receptor Superfamily Member 10b	Protein Coding	O14763	63	GC08M023020	10.45	https://www.genecards.org/cgi-bin/carddisp.pl?gene=TNFRSF10B
DNAJC10	DnaJ Heat Shock Protein Family (Hsp40) Member C10	Protein Coding	Q8IXB1	45	GC02P182716	10.2944	https://www.genecards.org/cgi-bin/carddisp.pl?gene=DNAJC10
CXCL8	C-X-C Motif Chemokine Ligand 8	Protein Coding	P10145	56	GC04P073740	10.1194	https://www.genecards.org/cgi-bin/carddisp.pl?gene=CXCL8
MBTPS2	Membrane Bound Transcription Factor Peptidase, Site 2	Protein Coding	O43462	54	GC0XP021839	10.1125	https://www.genecards.org/cgi-bin/carddisp.pl?gene=MBTPS2
INS	Insulin	Protein Coding	P01308	60	GC11M002159	9.97149	https://www.genecards.org/cgi-bin/carddisp.pl?gene=INS
VCP	Valosin Containing Protein	Protein Coding	P55072	62	GC09M035298	9.95731	https://www.genecards.org/cgi-bin/carddisp.pl?gene=VCP
QRICH1	Glutamine Rich 1	Protein Coding	Q2TAL8	49	GC03M053989	9.92484	https://www.genecards.org/cgi-bin/carddisp.pl?gene=QRICH1
EIF2AK2	Eukaryotic Translation Initiation Factor 2 Alpha Kinase 2	Protein Coding	P19525	63	GC02M037099	9.69865	https://www.genecards.org/cgi-bin/carddisp.pl?gene=EIF2AK2
DERL1	Derlin 1	Protein Coding	Q9BUN8	47	GC08M123013	9.62566	https://www.genecards.org/cgi-bin/carddisp.pl?gene=DERL1
RNF186	Ring Finger Protein 186	Protein Coding	Q9NXI6	41	GC01M019814	9.5342	https://www.genecards.org/cgi-bin/carddisp.pl?gene=RNF186
MBTPS1	Membrane Bound Transcription Factor Peptidase, Site 1	Protein Coding	Q14703	56	GC16M084053	9.47841	https://www.genecards.org/cgi-bin/carddisp.pl?gene=MBTPS1
SIRT1	Sirtuin 1	Protein Coding	Q96EB6	62	GC10P067884	9.47835	https://www.genecards.org/cgi-bin/carddisp.pl?gene=SIRT1
DERL2	Derlin 2	Protein Coding	Q9GZP9	48	GC17M005471	9.40579	https://www.genecards.org/cgi-bin/carddisp.pl?gene=DERL2
WFS1	Wolframin ER Transmembrane Glycoprotein	Protein Coding	O76024	58	GC04P006269	9.2997	https://www.genecards.org/cgi-bin/carddisp.pl?gene=WFS1
CASP12	Caspase 12 (Gene/Pseudogene)	Protein Coding	Q6UXS9	40	GC11M129771	9.21838	https://www.genecards.org/cgi-bin/carddisp.pl?gene=CASP12
PRKN	Parkin RBR E3 Ubiquitin Protein Ligase	Protein Coding	O60260	62	GC06M161348	9.13228	https://www.genecards.org/cgi-bin/carddisp.pl?gene=PRKN
FICD	FIC Domain Protein Adenylyltransferase	Protein Coding	Q9BVA6	42	GC12P108515	9.00902	https://www.genecards.org/cgi-bin/carddisp.pl?gene=FICD
ERO1A	Endoplasmic Reticulum Oxidoreductase 1 Alpha	Protein Coding	Q96HE7	54	GC14M052640	8.9372	https://www.genecards.org/cgi-bin/carddisp.pl?gene=ERO1A
HMGB1	High Mobility Group Box 1	Protein Coding	P09429	62	GC13M030456	8.87435	https://www.genecards.org/cgi-bin/carddisp.pl?gene=HMGB1
CREB3L1	CAMP Responsive Element Binding Protein 3 Like 1	Protein Coding	Q96BA8	54	GC11P048041	8.8608	https://www.genecards.org/cgi-bin/carddisp.pl?gene=CREB3L1
CASP9	Caspase 9	Protein Coding	P55211	60	GC01M015507	8.79529	https://www.genecards.org/cgi-bin/carddisp.pl?gene=CASP9
TMEM117	Transmembrane Protein 117	Protein Coding	Q9H0C3	40	GC12P043795	8.77888	https://www.genecards.org/cgi-bin/carddisp.pl?gene=TMEM117
PTPN1	Protein Tyrosine Phosphatase Non-Receptor Type 1	Protein Coding	P18031	63	GC20P050510	8.7229	https://www.genecards.org/cgi-bin/carddisp.pl?gene=PTPN1
RNF183	Ring Finger Protein 183	Protein Coding	Q96D59	41	GC09M113297	8.52385	https://www.genecards.org/cgi-bin/carddisp.pl?gene=RNF183
BBC3	BCL2 Binding Component 3	Protein Coding	Q96PG8	53	GC19M047220	8.47466	https://www.genecards.org/cgi-bin/carddisp.pl?gene=BBC3
RTN3	Reticulon 3	Protein Coding	O95197	51	GC11P094419	8.32709	https://www.genecards.org/cgi-bin/carddisp.pl?gene=RTN3
BAX	BCL2 Associated X, Apoptosis Regulator	Protein Coding	Q07812	64	GC19P048954	8.31897	https://www.genecards.org/cgi-bin/carddisp.pl?gene=BAX
DNAJB9	DnaJ Heat Shock Protein Family (Hsp40) Member B9	Protein Coding	Q9UBS3	50	GC07P108569	8.31187	https://www.genecards.org/cgi-bin/carddisp.pl?gene=DNAJB9
CREB3L3	CAMP Responsive Element Binding Protein 3 Like 3	Protein Coding	Q68CJ9	51	GC19P004153	8.26425	https://www.genecards.org/cgi-bin/carddisp.pl?gene=CREB3L3
HYOU1	Hypoxia Up-Regulated 1	Protein Coding	Q9Y4L1	59	GC11M130179	8.22683	https://www.genecards.org/cgi-bin/carddisp.pl?gene=HYOU1
EIF4G1	Eukaryotic Translation Initiation Factor 4 Gamma 1	Protein Coding	Q04637	60	GC03P184314	8.20564	https://www.genecards.org/cgi-bin/carddisp.pl?gene=EIF4G1
TRIB3	Tribbles Pseudokinase 3	Protein Coding	Q96RU7	54	GC20P000396	8.17637	https://www.genecards.org/cgi-bin/carddisp.pl?gene=TRIB3
CASP8	Caspase 8	Protein Coding	Q14790	65	GC02P201233	8.16615	https://www.genecards.org/cgi-bin/carddisp.pl?gene=CASP8
CCL2	C-C Motif Chemokine Ligand 2	Protein Coding	P13500	62	GC17P034255	8.14524	https://www.genecards.org/cgi-bin/carddisp.pl?gene=CCL2
ASNS	Asparagine Synthetase (Glutamine-Hydrolyzing)	Protein Coding	P08243	59	GC07M097854	8.13558	https://www.genecards.org/cgi-bin/carddisp.pl?gene=ASNS
PRNP	Prion Protein (Kanno Blood Group)	Protein Coding	F7VJQ1	61	GC20P004686	8.11353	https://www.genecards.org/cgi-bin/carddisp.pl?gene=PRNP
TMBIM6	Transmembrane BAX Inhibitor Motif Containing 6	Protein Coding	P55061	48	GC12P049707	8.06174	https://www.genecards.org/cgi-bin/carddisp.pl?gene=TMBIM6
TMEM214	Transmembrane Protein 214	Protein Coding	Q6NUQ4	43	GC02P027032	8.05641	https://www.genecards.org/cgi-bin/carddisp.pl?gene=TMEM214
BAG6	BAG Cochaperone 6	Protein Coding	P46379	50	GC06M031639	8.01972	https://www.genecards.org/cgi-bin/carddisp.pl?gene=BAG6
PDIA3	Protein Disulfide Isomerase Family A Member 3	Protein Coding	P30101	57	GC15P043746	7.9683	https://www.genecards.org/cgi-bin/carddisp.pl?gene=PDIA3
CANX	Calnexin	Protein Coding	P27824	58	GC05P179678	7.93929	https://www.genecards.org/cgi-bin/carddisp.pl?gene=CANX
DDX3X	DEAD-Box Helicase 3 X-Linked	Protein Coding	O00571	62	GC0XP041333	7.9337	https://www.genecards.org/cgi-bin/carddisp.pl?gene=DDX3X
JUN	Jun Proto-Oncogene, AP-1 Transcription Factor Subunit	Protein Coding	P05412	63	GC01M058780	7.83137	https://www.genecards.org/cgi-bin/carddisp.pl?gene=JUN
ERP29	Endoplasmic Reticulum Protein 29	Protein Coding	P30040	47	GC12P112013	7.77766	https://www.genecards.org/cgi-bin/carddisp.pl?gene=ERP29
ANKS4B	Ankyrin Repeat And Sterile Alpha Motif Domain Containing 4B	Protein Coding	Q8N8V4	44	GC16P096296	7.76222	https://www.genecards.org/cgi-bin/carddisp.pl?gene=ANKS4B
SLC39A14	Solute Carrier Family 39 Member 14	Protein Coding	Q15043	56	GC08P022367	7.74614	https://www.genecards.org/cgi-bin/carddisp.pl?gene=SLC39A14
SELENOS	Selenoprotein S	Protein Coding	Q9BQE4	47	GC15M152459	7.73329	https://www.genecards.org/cgi-bin/carddisp.pl?gene=SELENOS
TRAF2	TNF Receptor Associated Factor 2	Protein Coding	Q12933	58	GC09P136881	7.68929	https://www.genecards.org/cgi-bin/carddisp.pl?gene=TRAF2
DNAJB11	DnaJ Heat Shock Protein Family (Hsp40) Member B11	Protein Coding	Q9UBS4	52	GC03P186567	7.64708	https://www.genecards.org/cgi-bin/carddisp.pl?gene=DNAJB11
NUPR1	Nuclear Protein 1, Transcriptional Regulator	Protein Coding	O60356	46	GC16M028532	7.61163	https://www.genecards.org/cgi-bin/carddisp.pl?gene=NUPR1
NLRP3	NLR Family Pyrin Domain Containing 3	Protein Coding	Q96P20	61	GC01P247496	7.6077	https://www.genecards.org/cgi-bin/carddisp.pl?gene=NLRP3
PPP1CA	Protein Phosphatase 1 Catalytic Subunit Alpha	Protein Coding	P62136	61	GC11M129106	7.57977	https://www.genecards.org/cgi-bin/carddisp.pl?gene=PPP1CA
PPP1R15B	Protein Phosphatase 1 Regulatory Subunit 15B	Protein Coding	Q5SWA1	50	GC01M204688	7.54193	https://www.genecards.org/cgi-bin/carddisp.pl?gene=PPP1R15B
PDIA4	Protein Disulfide Isomerase Family A Member 4	Protein Coding	P13667	53	GC07M149003	7.49542	https://www.genecards.org/cgi-bin/carddisp.pl?gene=PDIA4
ATP2A2	ATPase Sarcoplasmic/Endoplasmic Reticulum Ca2+ Transporting 2	Protein Coding	P16615	64	GC12P110280	7.4884	https://www.genecards.org/cgi-bin/carddisp.pl?gene=ATP2A2
UMOD	Uromodulin	Protein Coding	P07911	55	GC16M026264	7.46206	https://www.genecards.org/cgi-bin/carddisp.pl?gene=UMOD
CASP7	Caspase 7	Protein Coding	P55210	62	GC10P113679	7.41536	https://www.genecards.org/cgi-bin/carddisp.pl?gene=CASP7
BCL2L11	BCL2 Like 11	Protein Coding	O43521	58	GC02P111119	7.28422	https://www.genecards.org/cgi-bin/carddisp.pl?gene=BCL2L11
OS9	OS9 Endoplasmic Reticulum Lectin	Protein Coding	Q13438	54	GC12P057693	7.26988	https://www.genecards.org/cgi-bin/carddisp.pl?gene=OS9
CYCS	Cytochrome C, Somatic	Protein Coding	P99999	61	GC07M025118	7.26239	https://www.genecards.org/cgi-bin/carddisp.pl?gene=CYCS
PPP1CC	Protein Phosphatase 1 Catalytic Subunit Gamma	Protein Coding	P36873	58	GC12M110720	7.18481	https://www.genecards.org/cgi-bin/carddisp.pl?gene=PPP1CC
BOK	BCL2 Family Apoptosis Regulator BOK	Protein Coding	Q9UMX3	51	GC02P241713	7.16946	https://www.genecards.org/cgi-bin/carddisp.pl?gene=BOK
TGFB1	Transforming Growth Factor Beta 1	Protein Coding	P01137	66	GC19M041301	7.13502	https://www.genecards.org/cgi-bin/carddisp.pl?gene=TGFB1
CCDC88B	Coiled-Coil Domain Containing 88B	Protein Coding	A6NC98	37	GC11P064340	7.12191	https://www.genecards.org/cgi-bin/carddisp.pl?gene=CCDC88B
DERL3	Derlin 3	Protein Coding	Q96Q80	43	GC22M023834	7.11006	https://www.genecards.org/cgi-bin/carddisp.pl?gene=DERL3
NCK1	NCK Adaptor Protein 1	Protein Coding	P16333	55	GC03P136862	7.08728	https://www.genecards.org/cgi-bin/carddisp.pl?gene=NCK1
TXNDC12	Thioredoxin Domain Containing 12	Protein Coding	O95881	44	GC01M052020	7.06746	https://www.genecards.org/cgi-bin/carddisp.pl?gene=TXNDC12
SIGMAR1	Sigma Non-Opioid Intracellular Receptor 1	Protein Coding	Q99720	59	GC09M034634	7.0344	https://www.genecards.org/cgi-bin/carddisp.pl?gene=SIGMAR1
NOD1	Nucleotide Binding Oligomerization Domain Containing 1	Protein Coding	Q9Y239	56	GC07M030424	6.977	https://www.genecards.org/cgi-bin/carddisp.pl?gene=NOD1
SGPP2	Sphingosine-1-Phosphate Phosphatase 2	Protein Coding	Q8IWX5	41	GC02P222424	6.90436	https://www.genecards.org/cgi-bin/carddisp.pl?gene=SGPP2
RETREG1	Reticulophagy Regulator 1	Protein Coding	Q9H6L5	51	GC05M016591	6.8979	https://www.genecards.org/cgi-bin/carddisp.pl?gene=RETREG1
GSK3B	Glycogen Synthase Kinase 3 Beta	Protein Coding	P49841	64	GC03M119821	6.88731	https://www.genecards.org/cgi-bin/carddisp.pl?gene=GSK3B
SERPINA1	Serpin Family A Member 1	Protein Coding	P01009	62	GC14M094376	6.72918	https://www.genecards.org/cgi-bin/carddisp.pl?gene=SERPINA1
CREB3L2	CAMP Responsive Element Binding Protein 3 Like 2	Protein Coding	Q70SY1	51	GC07M137874	6.67819	https://www.genecards.org/cgi-bin/carddisp.pl?gene=CREB3L2
PPP1CB	Protein Phosphatase 1 Catalytic Subunit Beta	Protein Coding	P62140	59	GC02P028884	6.64527	https://www.genecards.org/cgi-bin/carddisp.pl?gene=PPP1CB
MTOR	Mechanistic Target Of Rapamycin Kinase	Protein Coding	P42345	68	GC01M011106	6.60382	https://www.genecards.org/cgi-bin/carddisp.pl?gene=MTOR
TMEM33	Transmembrane Protein 33	Protein Coding	P57088	44	GC04P041937	6.57219	https://www.genecards.org/cgi-bin/carddisp.pl?gene=TMEM33
UBA5	Ubiquitin Like Modifier Activating Enzyme 5	Protein Coding	Q9GZZ9	52	GC03P132654	6.56464	https://www.genecards.org/cgi-bin/carddisp.pl?gene=UBA5
CDK5RAP3	CDK5 Regulatory Subunit Associated Protein 3	Protein Coding	Q96JB5	47	GC17P047967	6.56464	https://www.genecards.org/cgi-bin/carddisp.pl?gene=CDK5RAP3
NHLRC1	NHL Repeat Containing E3 Ubiquitin Protein Ligase 1	Protein Coding	Q6VVB1	52	GC06M018120	6.56218	https://www.genecards.org/cgi-bin/carddisp.pl?gene=NHLRC1
TLR4	Toll Like Receptor 4	Protein Coding	O00206	64	GC09P117704	6.53465	https://www.genecards.org/cgi-bin/carddisp.pl?gene=TLR4
SREBF1	Sterol Regulatory Element Binding Transcription Factor 1	Protein Coding	P36956	62	GC17M017810	6.52512	https://www.genecards.org/cgi-bin/carddisp.pl?gene=SREBF1
AIFM1	Apoptosis Inducing Factor Mitochondria Associated 1	Protein Coding	O95831	62	GC0XM130129	6.52145	https://www.genecards.org/cgi-bin/carddisp.pl?gene=AIFM1
AKT1	AKT Serine/Threonine Kinase 1	Protein Coding	P31749	66	GC14M104769	6.48334	https://www.genecards.org/cgi-bin/carddisp.pl?gene=AKT1
SEL1L	SEL1L Adaptor Subunit Of SYVN1 Ubiquitin Ligase	Protein Coding	Q9UBV2	53	GC14M081471	6.46709	https://www.genecards.org/cgi-bin/carddisp.pl?gene=SEL1L
PARP1	Poly(ADP-Ribose) Polymerase 1	Protein Coding	P09874	64	GC01M226360	6.43893	https://www.genecards.org/cgi-bin/carddisp.pl?gene=PARP1
BSCL2	BSCL2 Lipid Droplet Biogenesis Associated, Seipin	Protein Coding	Q96G97	55	GC11M128857	6.37844	https://www.genecards.org/cgi-bin/carddisp.pl?gene=BSCL2
APP	Amyloid Beta Precursor Protein	Protein Coding	P05067	63	GC21M025880	6.36489	https://www.genecards.org/cgi-bin/carddisp.pl?gene=APP
ATP2A3	ATPase Sarcoplasmic/Endoplasmic Reticulum Ca2+ Transporting 3	Protein Coding	Q93084	57	GC17M003923	6.34219	https://www.genecards.org/cgi-bin/carddisp.pl?gene=ATP2A3
CLU	Clusterin	Protein Coding	P10909	60	GC08M027596	6.33185	https://www.genecards.org/cgi-bin/carddisp.pl?gene=CLU
CREBRF	CREB3 Regulatory Factor	Protein Coding	Q8IUR6	41	GC05P173056	6.31317	https://www.genecards.org/cgi-bin/carddisp.pl?gene=CREBRF
UFM1	Ubiquitin Fold Modifier 1	Protein Coding	P61960	53	GC13P038349	6.29699	https://www.genecards.org/cgi-bin/carddisp.pl?gene=UFM1
HERPUD2	HERPUD Family Member 2	Protein Coding	Q9BSE4	41	GC07M035632	6.27067	https://www.genecards.org/cgi-bin/carddisp.pl?gene=HERPUD2
ERN2	Endoplasmic Reticulum To Nucleus Signaling 2	Protein Coding	Q76MJ5	48	GC16M023690	6.20777	https://www.genecards.org/cgi-bin/carddisp.pl?gene=ERN2
SDF2L1	Stromal Cell Derived Factor 2 Like 1	Protein Coding	Q9HCN8	47	GC22P075477	6.1958	https://www.genecards.org/cgi-bin/carddisp.pl?gene=SDF2L1
MAPK1	Mitogen-Activated Protein Kinase 1	Protein Coding	P28482	66	GC22M021759	6.18451	https://www.genecards.org/cgi-bin/carddisp.pl?gene=MAPK1
UFC1	Ubiquitin-Fold Modifier Conjugating Enzyme 1	Protein Coding	Q9Y3C8	51	GC01P161152	6.18185	https://www.genecards.org/cgi-bin/carddisp.pl?gene=UFC1
PTGS2	Prostaglandin-Endoperoxide Synthase 2	Protein Coding	P35354	62	GC01M186671	6.16607	https://www.genecards.org/cgi-bin/carddisp.pl?gene=PTGS2
BRSK2	BR Serine/Threonine Kinase 2	Protein Coding	Q8IWQ3	54	GC11P001389	6.12877	https://www.genecards.org/cgi-bin/carddisp.pl?gene=BRSK2
GRINA	Glutamate Ionotropic Receptor NMDA Type Subunit Associated Protein 1	Protein Coding	Q7Z429	40	GC08P143990	6.12877	https://www.genecards.org/cgi-bin/carddisp.pl?gene=GRINA
HMOX1	Heme Oxygenase 1	Protein Coding	P09601	65	GC22P035380	6.09455	https://www.genecards.org/cgi-bin/carddisp.pl?gene=HMOX1
TMTC3	Transmembrane O-Mannosyltransferase Targeting Cadherins 3	Protein Coding	Q6ZXV5	48	GC12P088142	6.08041	https://www.genecards.org/cgi-bin/carddisp.pl?gene=TMTC3
BCL2L1	BCL2 Like 1	Protein Coding	Q07817	62	GC20M031664	6.07366	https://www.genecards.org/cgi-bin/carddisp.pl?gene=BCL2L1
TUG1	Taurine Up-Regulated 1	Protein Coding	A0A6I8PU40	34	GC22P030969	6.06284	https://www.genecards.org/cgi-bin/carddisp.pl?gene=TUG1
NFYA	Nuclear Transcription Factor Y Subunit Alpha	Protein Coding	P23511	53	GC06P144941	6.03966	https://www.genecards.org/cgi-bin/carddisp.pl?gene=NFYA
SFTPC	Surfactant Protein C	Protein Coding	P11686	53	GC08P022156	6.03393	https://www.genecards.org/cgi-bin/carddisp.pl?gene=SFTPC
BCAP31	B Cell Receptor Associated Protein 31	Protein Coding	P51572	54	GC0XM153701	6.02431	https://www.genecards.org/cgi-bin/carddisp.pl?gene=BCAP31
SOD1	Superoxide Dismutase 1	Protein Coding	P00441	66	GC21P031659	5.99031	https://www.genecards.org/cgi-bin/carddisp.pl?gene=SOD1
HTT	Huntingtin	Protein Coding	P42858	56	GC04P003041	5.99031	https://www.genecards.org/cgi-bin/carddisp.pl?gene=HTT
TNFSF10	TNF Superfamily Member 10	Protein Coding	P50591	57	GC03M172505	5.98422	https://www.genecards.org/cgi-bin/carddisp.pl?gene=TNFSF10
CASP2	Caspase 2	Protein Coding	P42575	60	GC07P159710	5.93199	https://www.genecards.org/cgi-bin/carddisp.pl?gene=CASP2
NIBAN1	Niban Apoptosis Regulator 1	Protein Coding	Q9BZQ8	45	GC01M186061	5.90991	https://www.genecards.org/cgi-bin/carddisp.pl?gene=NIBAN1
NFKB1	Nuclear Factor Kappa B Subunit 1	Protein Coding	P19838	66	GC04P102501	5.89481	https://www.genecards.org/cgi-bin/carddisp.pl?gene=NFKB1
NCK2	NCK Adaptor Protein 2	Protein Coding	O43639	52	GC02P105744	5.82223	https://www.genecards.org/cgi-bin/carddisp.pl?gene=NCK2
TTC23L	Tetratricopeptide Repeat Domain 23 Like	Protein Coding	Q6PF05	38	GC05P035227	5.81235	https://www.genecards.org/cgi-bin/carddisp.pl?gene=TTC23L
PRKAA1	Protein Kinase AMP-Activated Catalytic Subunit Alpha 1	Protein Coding	Q13131	60	GC05M040759	5.78892	https://www.genecards.org/cgi-bin/carddisp.pl?gene=PRKAA1
INS-IGF2	INS-IGF2 Readthrough	Protein Coding	F8WCM5	37	GC11M012584	5.71814	https://www.genecards.org/cgi-bin/carddisp.pl?gene=INS-IGF2
C6orf120	Chromosome 6 Open Reading Frame 120	Protein Coding	Q7Z4R8	37	GC06P169702	5.71307	https://www.genecards.org/cgi-bin/carddisp.pl?gene=C6orf120
NPTX1	Neuronal Pentraxin 1	Protein Coding	Q15818	54	GC17M080466	5.70674	https://www.genecards.org/cgi-bin/carddisp.pl?gene=NPTX1
IL1B	Interleukin 1 Beta	Protein Coding	P01584	60	GC02M112829	5.69785	https://www.genecards.org/cgi-bin/carddisp.pl?gene=IL1B
ABL1	ABL Proto-Oncogene 1, Non-Receptor Tyrosine Kinase	Protein Coding	P00519	66	GC09P130713	5.65486	https://www.genecards.org/cgi-bin/carddisp.pl?gene=ABL1
EIF2B5	Eukaryotic Translation Initiation Factor 2B Subunit Epsilon	Protein Coding	Q13144	56	GC03P184135	5.65486	https://www.genecards.org/cgi-bin/carddisp.pl?gene=EIF2B5
PDIA2	Protein Disulfide Isomerase Family A Member 2	Protein Coding	Q13087	52	GC16P095736	5.65486	https://www.genecards.org/cgi-bin/carddisp.pl?gene=PDIA2
PDIA6	Protein Disulfide Isomerase Family A Member 6	Protein Coding	Q15084	48	GC02M010784	5.65486	https://www.genecards.org/cgi-bin/carddisp.pl?gene=PDIA6
RHO	Rhodopsin	Protein Coding	P08100	60	GC03P140025	5.65249	https://www.genecards.org/cgi-bin/carddisp.pl?gene=RHO
ITPR1	Inositol 1,4,5-Trisphosphate Receptor Type 1	Protein Coding	Q14643	62	GC03P004486	5.64087	https://www.genecards.org/cgi-bin/carddisp.pl?gene=ITPR1
AGR2	Anterior Gradient 2, Protein Disulphide Isomerase Family Member	Protein Coding	O95994	51	GC07M017461	5.62697	https://www.genecards.org/cgi-bin/carddisp.pl?gene=AGR2
PMAIP1	Phorbol-12-Myristate-13-Acetate-Induced Protein 1	Protein Coding	Q13794	52	GC18P059899	5.62548	https://www.genecards.org/cgi-bin/carddisp.pl?gene=PMAIP1
TARDBP	TAR DNA Binding Protein	Protein Coding	Q13148	60	GC01P051196	5.57805	https://www.genecards.org/cgi-bin/carddisp.pl?gene=TARDBP
USP35	Ubiquitin Specific Peptidase 35	Protein Coding	Q9P2H5	40	GC11P078188	5.54676	https://www.genecards.org/cgi-bin/carddisp.pl?gene=USP35
VEGFA	Vascular Endothelial Growth Factor A	Protein Coding	P15692	61	GC06P043770	5.5464	https://www.genecards.org/cgi-bin/carddisp.pl?gene=VEGFA
CFTR	CF Transmembrane Conductance Regulator	Protein Coding	P13569	66	GC07P117287	5.53464	https://www.genecards.org/cgi-bin/carddisp.pl?gene=CFTR
MCL1	MCL1 Apoptosis Regulator, BCL2 Family Member	Protein Coding	Q07820	62	GC01M163762	5.51273	https://www.genecards.org/cgi-bin/carddisp.pl?gene=MCL1
IGFBP1	Insulin Like Growth Factor Binding Protein 1	Protein Coding	P08833	56	GC07P049854	5.50012	https://www.genecards.org/cgi-bin/carddisp.pl?gene=IGFBP1
NFYC	Nuclear Transcription Factor Y Subunit Gamma	Protein Coding	Q13952	52	GC01P040691	5.50012	https://www.genecards.org/cgi-bin/carddisp.pl?gene=NFYC
KEAP1	Kelch Like ECH Associated Protein 1	Protein Coding	Q14145	61	GC19M010486	5.46324	https://www.genecards.org/cgi-bin/carddisp.pl?gene=KEAP1
LCN2	Lipocalin 2	Protein Coding	P80188	58	GC09P128149	5.45131	https://www.genecards.org/cgi-bin/carddisp.pl?gene=LCN2
PSEN1	Presenilin 1	Protein Coding	P49768	66	GC14P073136	5.42765	https://www.genecards.org/cgi-bin/carddisp.pl?gene=PSEN1
BIRC2	Baculoviral IAP Repeat Containing 2	Protein Coding	Q13490	60	GC11P102347	5.42765	https://www.genecards.org/cgi-bin/carddisp.pl?gene=BIRC2
SLC37A4	Solute Carrier Family 37 Member 4	Protein Coding	O43826	54	GC11M130172	5.40634	https://www.genecards.org/cgi-bin/carddisp.pl?gene=SLC37A4
TMEM259	Transmembrane Protein 259	Protein Coding	Q4ZIN3	39	GC19M095769	5.36575	https://www.genecards.org/cgi-bin/carddisp.pl?gene=TMEM259
LRRK2	Leucine Rich Repeat Kinase 2	Protein Coding	Q5S007	62	GC12P040196	5.35752	https://www.genecards.org/cgi-bin/carddisp.pl?gene=LRRK2
NR4A1	Nuclear Receptor Subfamily 4 Group A Member 1	Protein Coding	P22736	60	GC12P052022	5.32133	https://www.genecards.org/cgi-bin/carddisp.pl?gene=NR4A1
SREBF2	Sterol Regulatory Element Binding Transcription Factor 2	Protein Coding	Q12772	56	GC22P041833	5.31553	https://www.genecards.org/cgi-bin/carddisp.pl?gene=SREBF2
EIF2AK4	Eukaryotic Translation Initiation Factor 2 Alpha Kinase 4	Protein Coding	Q9P2K8	58	GC15P039934	5.29213	https://www.genecards.org/cgi-bin/carddisp.pl?gene=EIF2AK4
LMNA	Lamin A/C	Protein Coding	P02545	62	GC01P156082	5.28956	https://www.genecards.org/cgi-bin/carddisp.pl?gene=LMNA
STAT3	Signal Transducer And Activator Of Transcription 3	Protein Coding	P40763	67	GC17M042313	5.27131	https://www.genecards.org/cgi-bin/carddisp.pl?gene=STAT3
TNF	Tumor Necrosis Factor	Protein Coding	P01375	65	GC06P144764	5.26905	https://www.genecards.org/cgi-bin/carddisp.pl?gene=TNF
ORMDL3	ORMDL Sphingolipid Biosynthesis Regulator 3	Protein Coding	Q8N138	49	GC17M039921	5.26905	https://www.genecards.org/cgi-bin/carddisp.pl?gene=ORMDL3
EGFR	Epidermal Growth Factor Receptor	Protein Coding	P00533	68	GC07P055019	5.22643	https://www.genecards.org/cgi-bin/carddisp.pl?gene=EGFR
FABP4	Fatty Acid Binding Protein 4	Protein Coding	P15090	55	GC08M081478	5.22073	https://www.genecards.org/cgi-bin/carddisp.pl?gene=FABP4
YIPF5	Yip1 Domain Family Member 5	Protein Coding	Q969M3	50	GC05M144158	5.18366	https://www.genecards.org/cgi-bin/carddisp.pl?gene=YIPF5
TERT	Telomerase Reverse Transcriptase	Protein Coding	O14746	64	GC05M001253	5.1539	https://www.genecards.org/cgi-bin/carddisp.pl?gene=TERT
CHAC2	ChaC Glutathione Specific Gamma-Glutamylcyclotransferase 2	Protein Coding	Q8WUX2	39	GC02P053767	5.11234	https://www.genecards.org/cgi-bin/carddisp.pl?gene=CHAC2
HDAC6	Histone Deacetylase 6	Protein Coding	Q9UBN7	66	GC0XP048801	5.07616	https://www.genecards.org/cgi-bin/carddisp.pl?gene=HDAC6
PPARG	Peroxisome Proliferator Activated Receptor Gamma	Protein Coding	P37231	66	GC03P012287	5.07616	https://www.genecards.org/cgi-bin/carddisp.pl?gene=PPARG
MAPK3	Mitogen-Activated Protein Kinase 3	Protein Coding	P27361	63	GC16M044882	5.06787	https://www.genecards.org/cgi-bin/carddisp.pl?gene=MAPK3
SCD	Stearoyl-CoA Desaturase	Protein Coding	O00767	63	GC10P100347	5.06787	https://www.genecards.org/cgi-bin/carddisp.pl?gene=SCD
IAPP	Islet Amyloid Polypeptide	Protein Coding	P10997	52	GC12P021354	5.06726	https://www.genecards.org/cgi-bin/carddisp.pl?gene=IAPP
AGER	Advanced Glycosylation End-Product Specific Receptor	Protein Coding	Q15109	59	GC06M032180	5.04227	https://www.genecards.org/cgi-bin/carddisp.pl?gene=AGER
DPAGT1	Dolichyl-Phosphate N-Acetylglucosaminephosphotransferase 1	Protein Coding	Q9H3H5	56	GC11M130189	5.02653	https://www.genecards.org/cgi-bin/carddisp.pl?gene=DPAGT1
EIF2A	Eukaryotic Translation Initiation Factor 2A	Protein Coding	Q9BY44	48	GC03P150546	5.01866	https://www.genecards.org/cgi-bin/carddisp.pl?gene=EIF2A
IFNG	Interferon Gamma	Protein Coding	P01579	63	GC12M068154	4.99411	https://www.genecards.org/cgi-bin/carddisp.pl?gene=IFNG
GPR37	G Protein-Coupled Receptor 37	Protein Coding	O15354	55	GC07M124745	4.96549	https://www.genecards.org/cgi-bin/carddisp.pl?gene=GPR37
BAK1	BCL2 Antagonist/Killer 1	Protein Coding	Q16611	57	GC06M033572	4.96437	https://www.genecards.org/cgi-bin/carddisp.pl?gene=BAK1
MAGEA3	MAGE Family Member A3	Protein Coding	P43357	49	GC0XP152698	4.96437	https://www.genecards.org/cgi-bin/carddisp.pl?gene=MAGEA3
CDKN1A	Cyclin Dependent Kinase Inhibitor 1A	Protein Coding	P38936	63	GC06P144910	4.9405	https://www.genecards.org/cgi-bin/carddisp.pl?gene=CDKN1A
SQSTM1	Sequestosome 1	Protein Coding	Q13501	62	GC05P179806	4.93263	https://www.genecards.org/cgi-bin/carddisp.pl?gene=SQSTM1
PIK3R1	Phosphoinositide-3-Kinase Regulatory Subunit 1	Protein Coding	P27986	64	GC05P068215	4.91115	https://www.genecards.org/cgi-bin/carddisp.pl?gene=PIK3R1
PPARGC1A	PPARG Coactivator 1 Alpha	Protein Coding	Q9UBK2	60	GC04M023755	4.89577	https://www.genecards.org/cgi-bin/carddisp.pl?gene=PPARGC1A
LEP	Leptin	Protein Coding	P41159	59	GC07P128241	4.89326	https://www.genecards.org/cgi-bin/carddisp.pl?gene=LEP
TXNIP	Thioredoxin Interacting Protein	Protein Coding	Q9H3M7	52	GC01M145992	4.88674	https://www.genecards.org/cgi-bin/carddisp.pl?gene=TXNIP
SPTLC1	Serine Palmitoyltransferase Long Chain Base Subunit 1	Protein Coding	O15269	58	GC09M111277	4.88196	https://www.genecards.org/cgi-bin/carddisp.pl?gene=SPTLC1
CFLAR	CASP8 And FADD Like Apoptosis Regulator	Protein Coding	O15519	57	GC02P203926	4.88196	https://www.genecards.org/cgi-bin/carddisp.pl?gene=CFLAR
HSP90AA1	Heat Shock Protein 90 Alpha Family Class A Member 1	Protein Coding	P07900	64	GC14M102080	4.83549	https://www.genecards.org/cgi-bin/carddisp.pl?gene=HSP90AA1
MFN2	Mitofusin 2	Protein Coding	O95140	61	GC01P011980	4.83549	https://www.genecards.org/cgi-bin/carddisp.pl?gene=MFN2
APOE	Apolipoprotein E	Protein Coding	P02649	63	GC19P123244	4.81421	https://www.genecards.org/cgi-bin/carddisp.pl?gene=APOE
MAPK14	Mitogen-Activated Protein Kinase 14	Protein Coding	Q16539	64	GC06P144902	4.78376	https://www.genecards.org/cgi-bin/carddisp.pl?gene=MAPK14
EPM2A	EPM2A Glucan Phosphatase, Laforin	Protein Coding	B3EWF7	54	GC06M145382	4.78301	https://www.genecards.org/cgi-bin/carddisp.pl?gene=EPM2A
FAM20C	FAM20C Golgi Associated Secretory Pathway Kinase	Protein Coding	Q8IXL6	58	GC07P000192	4.78263	https://www.genecards.org/cgi-bin/carddisp.pl?gene=FAM20C
CDNF	Cerebral Dopamine Neurotrophic Factor	Protein Coding	Q49AH0	47	GC10M014819	4.78137	https://www.genecards.org/cgi-bin/carddisp.pl?gene=CDNF
YY1	YY1 Transcription Factor	Protein Coding	P25490	61	GC14P100238	4.77599	https://www.genecards.org/cgi-bin/carddisp.pl?gene=YY1
RELA	RELA Proto-Oncogene, NF-KB Subunit	Protein Coding	Q04206	64	GC11M065653	4.72818	https://www.genecards.org/cgi-bin/carddisp.pl?gene=RELA
FGF21	Fibroblast Growth Factor 21	Protein Coding	Q9NSA1	51	GC19P123383	4.72818	https://www.genecards.org/cgi-bin/carddisp.pl?gene=FGF21
NOX4	NADPH Oxidase 4	Protein Coding	Q9NPH5	55	GC11M089324	4.71048	https://www.genecards.org/cgi-bin/carddisp.pl?gene=NOX4
ERBB2	Erb-B2 Receptor Tyrosine Kinase 2	Protein Coding	P04626	68	GC17P039687	4.70812	https://www.genecards.org/cgi-bin/carddisp.pl?gene=ERBB2
NOS2	Nitric Oxide Synthase 2	Protein Coding	P35228	62	GC17M027756	4.69906	https://www.genecards.org/cgi-bin/carddisp.pl?gene=NOS2
PLP1	Proteolipid Protein 1	Protein Coding	P60201	56	GC0XP103773	4.69906	https://www.genecards.org/cgi-bin/carddisp.pl?gene=PLP1
ADIPOQ	Adiponectin, C1Q And Collagen Domain Containing	Protein Coding	Q15848	59	GC03P186842	4.68381	https://www.genecards.org/cgi-bin/carddisp.pl?gene=ADIPOQ
MX1	MX Dynamin Like GTPase 1	Protein Coding	P20591	53	GC21P041420	4.68381	https://www.genecards.org/cgi-bin/carddisp.pl?gene=MX1
EIF1	Eukaryotic Translation Initiation Factor 1	Protein Coding	P41567	46	GC17P041688	4.68119	https://www.genecards.org/cgi-bin/carddisp.pl?gene=EIF1
SNCA	Synuclein Alpha	Protein Coding	P37840	64	GC04M089724	4.65036	https://www.genecards.org/cgi-bin/carddisp.pl?gene=SNCA
HSPA4	Heat Shock Protein Family A (Hsp70) Member 4	Protein Coding	P34932	56	GC05P133062	4.64277	https://www.genecards.org/cgi-bin/carddisp.pl?gene=HSPA4
HIF1A	Hypoxia Inducible Factor 1 Subunit Alpha	Protein Coding	Q16665	62	GC14P061695	4.61606	https://www.genecards.org/cgi-bin/carddisp.pl?gene=HIF1A
PNLIP	Pancreatic Lipase	Protein Coding	P16233	60	GC10P116545	4.61606	https://www.genecards.org/cgi-bin/carddisp.pl?gene=PNLIP
PROC	Protein C, Inactivator Of Coagulation Factors Va And VIIIa	Protein Coding	P04070	64	GC02P127418	4.61303	https://www.genecards.org/cgi-bin/carddisp.pl?gene=PROC
COL4A3	Collagen Type IV Alpha 3 Chain	Protein Coding	Q01955	59	GC02P227164	4.61303	https://www.genecards.org/cgi-bin/carddisp.pl?gene=COL4A3
EXOSC9	Exosome Component 9	Protein Coding	Q06265	55	GC04P121801	4.60862	https://www.genecards.org/cgi-bin/carddisp.pl?gene=EXOSC9
EXOSC8	Exosome Component 8	Protein Coding	Q96B26	54	GC13P036998	4.60862	https://www.genecards.org/cgi-bin/carddisp.pl?gene=EXOSC8
PPP1R8	Protein Phosphatase 1 Regulatory Subunit 8	Protein Coding	Q12972	47	GC01P027830	4.60862	https://www.genecards.org/cgi-bin/carddisp.pl?gene=PPP1R8
PTPN2	Protein Tyrosine Phosphatase Non-Receptor Type 2	Protein Coding	P17706	59	GC18M034980	4.59328	https://www.genecards.org/cgi-bin/carddisp.pl?gene=PTPN2
THBS4	Thrombospondin 4	Protein Coding	P35443	54	GC05P079991	4.59328	https://www.genecards.org/cgi-bin/carddisp.pl?gene=THBS4
SGF29	SAGA Complex Associated Factor 29	Protein Coding	Q96ES7	46	GC16P096522	4.59328	https://www.genecards.org/cgi-bin/carddisp.pl?gene=SGF29
PON2	Paraoxonase 2	Protein Coding	Q15165	56	GC07M095404	4.57822	https://www.genecards.org/cgi-bin/carddisp.pl?gene=PON2
PPARA	Peroxisome Proliferator Activated Receptor Alpha	Protein Coding	Q07869	58	GC22P046150	4.57169	https://www.genecards.org/cgi-bin/carddisp.pl?gene=PPARA
MSRB3	Methionine Sulfoxide Reductase B3	Protein Coding	Q8IXL7	54	GC12P065279	4.57169	https://www.genecards.org/cgi-bin/carddisp.pl?gene=MSRB3
CAMK2B	Calcium/Calmodulin Dependent Protein Kinase II Beta	Protein Coding	Q13554	63	GC07M045430	4.51069	https://www.genecards.org/cgi-bin/carddisp.pl?gene=CAMK2B
TMEM208	Transmembrane Protein 208	Protein Coding	Q9BTX3	41	GC16P097619	4.51069	https://www.genecards.org/cgi-bin/carddisp.pl?gene=TMEM208
FOXO1	Forkhead Box O1	Protein Coding	Q12778	64	GC13M040555	4.50091	https://www.genecards.org/cgi-bin/carddisp.pl?gene=FOXO1
MAPT	Microtubule Associated Protein Tau	Protein Coding	P10636	63	GC17P045894	4.49965	https://www.genecards.org/cgi-bin/carddisp.pl?gene=MAPT
HSPA8	Heat Shock Protein Family A (Hsp70) Member 8	Protein Coding	P11142	62	GC11M123057	4.49965	https://www.genecards.org/cgi-bin/carddisp.pl?gene=HSPA8
RAB9B	RAB9B, Member RAS Oncogene Family	Protein Coding	Q9NP90	45	GC0XM103783	4.48566	https://www.genecards.org/cgi-bin/carddisp.pl?gene=RAB9B
BID	BH3 Interacting Domain Death Agonist	Protein Coding	P55957	58	GC22M017734	4.47058	https://www.genecards.org/cgi-bin/carddisp.pl?gene=BID
BECN1	Beclin 1	Protein Coding	Q14457	59	GC17M042810	4.46877	https://www.genecards.org/cgi-bin/carddisp.pl?gene=BECN1
EIF2AK1	Eukaryotic Translation Initiation Factor 2 Alpha Kinase 1	Protein Coding	Q9BQI3	55	GC07M006022	4.45188	https://www.genecards.org/cgi-bin/carddisp.pl?gene=EIF2AK1
RNF13	Ring Finger Protein 13	Protein Coding	O43567	54	GC03P149812	4.45127	https://www.genecards.org/cgi-bin/carddisp.pl?gene=RNF13
TOR1A	Torsin Family 1 Member A	Protein Coding	O14656	59	GC09M129812	4.42713	https://www.genecards.org/cgi-bin/carddisp.pl?gene=TOR1A
GAA	Alpha Glucosidase	Protein Coding	P10253	64	GC17P080101	4.41313	https://www.genecards.org/cgi-bin/carddisp.pl?gene=GAA
CAPN2	Calpain 2	Protein Coding	P17655	60	GC01P223701	4.40161	https://www.genecards.org/cgi-bin/carddisp.pl?gene=CAPN2
PRKAA2	Protein Kinase AMP-Activated Catalytic Subunit Alpha 2	Protein Coding	P54646	62	GC01P056645	4.40096	https://www.genecards.org/cgi-bin/carddisp.pl?gene=PRKAA2
ERLIN2	ER Lipid Raft Associated 2	Protein Coding	O94905	56	GC08P037736	4.37354	https://www.genecards.org/cgi-bin/carddisp.pl?gene=ERLIN2
ZC3H12A	Zinc Finger CCCH-Type Containing 12A	Protein Coding	Q5D1E8	50	GC01P037474	4.37354	https://www.genecards.org/cgi-bin/carddisp.pl?gene=ZC3H12A
AQP11	Aquaporin 11	Protein Coding	Q8NBQ7	47	GC11P077589	4.36979	https://www.genecards.org/cgi-bin/carddisp.pl?gene=AQP11
TUSC3	Tumor Suppressor Candidate 3	Protein Coding	Q13454	54	GC08P015417	4.34109	https://www.genecards.org/cgi-bin/carddisp.pl?gene=TUSC3
TRPM2	Transient Receptor Potential Cation Channel Subfamily M Member 2	Protein Coding	O94759	51	GC21P044350	4.34109	https://www.genecards.org/cgi-bin/carddisp.pl?gene=TRPM2
CTRC	Chymotrypsin C	Protein Coding	Q99895	58	GC01P015438	4.33987	https://www.genecards.org/cgi-bin/carddisp.pl?gene=CTRC
SEC62	SEC62 Homolog, Preprotein Translocation Factor	Protein Coding	Q99442	47	GC03P169966	4.33987	https://www.genecards.org/cgi-bin/carddisp.pl?gene=SEC62
BNIP1	BCL2 Interacting Protein 1	Protein Coding	Q12981	48	GC05P173144	4.33921	https://www.genecards.org/cgi-bin/carddisp.pl?gene=BNIP1
LACC1	Laccase Domain Containing 1	Protein Coding	Q8IV20	48	GC13P043879	4.33921	https://www.genecards.org/cgi-bin/carddisp.pl?gene=LACC1
AGR3	Anterior Gradient 3, Protein Disulphide Isomerase Family Member	Protein Coding	Q8TD06	47	GC07M016854	4.33921	https://www.genecards.org/cgi-bin/carddisp.pl?gene=AGR3
TTF2	Transcription Termination Factor 2	Protein Coding	Q9UNY4	53	GC01P117060	4.3309	https://www.genecards.org/cgi-bin/carddisp.pl?gene=TTF2
GDF15	Growth Differentiation Factor 15	Protein Coding	Q99988	56	GC19P122626	4.32735	https://www.genecards.org/cgi-bin/carddisp.pl?gene=GDF15
CAMK2G	Calcium/Calmodulin Dependent Protein Kinase II Gamma	Protein Coding	Q13555	62	GC10M073812	4.28885	https://www.genecards.org/cgi-bin/carddisp.pl?gene=CAMK2G
ESR1	Estrogen Receptor 1	Protein Coding	P03372	67	GC06P151656	4.25564	https://www.genecards.org/cgi-bin/carddisp.pl?gene=ESR1
AGTR1	Angiotensin II Receptor Type 1	Protein Coding	P30556	65	GC03P148697	4.25564	https://www.genecards.org/cgi-bin/carddisp.pl?gene=AGTR1
DIABLO	Diablo IAP-Binding Mitochondrial Protein	Protein Coding	Q9NR28	59	GC12M123845	4.25564	https://www.genecards.org/cgi-bin/carddisp.pl?gene=DIABLO
APOL1	Apolipoprotein L1	Protein Coding	O14791	56	GC22P036253	4.25564	https://www.genecards.org/cgi-bin/carddisp.pl?gene=APOL1
MGAT5	Alpha-1,6-Mannosylglycoprotein 6-Beta-N-Acetylglucosaminyltransferase	Protein Coding	Q09328	50	GC02P134119	4.24487	https://www.genecards.org/cgi-bin/carddisp.pl?gene=MGAT5
BRAF	B-Raf Proto-Oncogene, Serine/Threonine Kinase	Protein Coding	P15056	67	GC07M140778	4.23023	https://www.genecards.org/cgi-bin/carddisp.pl?gene=BRAF
PCSK9	Proprotein Convertase Subtilisin/Kexin Type 9	Protein Coding	Q8NBP7	63	GC01P055039	4.23023	https://www.genecards.org/cgi-bin/carddisp.pl?gene=PCSK9
MET	MET Proto-Oncogene, Receptor Tyrosine Kinase	Protein Coding	P08581	67	GC07P116672	4.22898	https://www.genecards.org/cgi-bin/carddisp.pl?gene=MET
LDLR	Low Density Lipoprotein Receptor	Protein Coding	P01130	64	GC19P122311	4.22898	https://www.genecards.org/cgi-bin/carddisp.pl?gene=LDLR
HNF4A	Hepatocyte Nuclear Factor 4 Alpha	Protein Coding	P41235	63	GC20P044355	4.22898	https://www.genecards.org/cgi-bin/carddisp.pl?gene=HNF4A
PRMT1	Protein Arginine Methyltransferase 1	Protein Coding	Q99873	61	GC19P049675	4.22898	https://www.genecards.org/cgi-bin/carddisp.pl?gene=PRMT1
FOXA2	Forkhead Box A2	Protein Coding	Q9Y261	59	GC20M022581	4.22898	https://www.genecards.org/cgi-bin/carddisp.pl?gene=FOXA2
HNF1A	HNF1 Homeobox A	Protein Coding	P20823	59	GC12P120978	4.22898	https://www.genecards.org/cgi-bin/carddisp.pl?gene=HNF1A
VCAM1	Vascular Cell Adhesion Molecule 1	Protein Coding	P19320	59	GC01P100719	4.22898	https://www.genecards.org/cgi-bin/carddisp.pl?gene=VCAM1
EIF5A	Eukaryotic Translation Initiation Factor 5A	Protein Coding	P63241	55	GC17P007306	4.22898	https://www.genecards.org/cgi-bin/carddisp.pl?gene=EIF5A
SNCG	Synuclein Gamma	Protein Coding	O76070	55	GC10P112552	4.22635	https://www.genecards.org/cgi-bin/carddisp.pl?gene=SNCG
HFE	Homeostatic Iron Regulator	Protein Coding	Q30201	58	GC06P026087	4.1999	https://www.genecards.org/cgi-bin/carddisp.pl?gene=HFE
PCK2	Phosphoenolpyruvate Carboxykinase 2, Mitochondrial	Protein Coding	Q16822	59	GC14P024094	4.16961	https://www.genecards.org/cgi-bin/carddisp.pl?gene=PCK2
FGF19	Fibroblast Growth Factor 19	Protein Coding	O95750	56	GC11M129189	4.16961	https://www.genecards.org/cgi-bin/carddisp.pl?gene=FGF19
S100A16	S100 Calcium Binding Protein A16	Protein Coding	Q96FQ6	43	GC01M153606	4.16961	https://www.genecards.org/cgi-bin/carddisp.pl?gene=S100A16
CREB1	CAMP Responsive Element Binding Protein 1	Protein Coding	P16220	63	GC02P207529	4.16858	https://www.genecards.org/cgi-bin/carddisp.pl?gene=CREB1
GTF2I	General Transcription Factor IIi	Protein Coding	P78347	53	GC07P088496	4.13275	https://www.genecards.org/cgi-bin/carddisp.pl?gene=GTF2I
TRAM1	Translocation Associated Membrane Protein 1	Protein Coding	Q15629	50	GC08M070573	4.11572	https://www.genecards.org/cgi-bin/carddisp.pl?gene=TRAM1
STIM1	Stromal Interaction Molecule 1	Protein Coding	Q13586	62	GC11P012431	4.10631	https://www.genecards.org/cgi-bin/carddisp.pl?gene=STIM1
XIAP	X-Linked Inhibitor Of Apoptosis	Protein Coding	P98170	64	GC0XP123859	4.10287	https://www.genecards.org/cgi-bin/carddisp.pl?gene=XIAP
TBL2	Transducin Beta Like 2	Protein Coding	Q9Y4P3	51	GC07M074736	4.10287	https://www.genecards.org/cgi-bin/carddisp.pl?gene=TBL2
PPT1	Palmitoyl-Protein Thioesterase 1	Protein Coding	P50897	59	GC01M040213	4.08388	https://www.genecards.org/cgi-bin/carddisp.pl?gene=PPT1
IL24	Interleukin 24	Protein Coding	Q13007	54	GC01P206897	4.08169	https://www.genecards.org/cgi-bin/carddisp.pl?gene=IL24
PPP1R12A	Protein Phosphatase 1 Regulatory Subunit 12A	Protein Coding	O14974	58	GC12M079773	4.06908	https://www.genecards.org/cgi-bin/carddisp.pl?gene=PPP1R12A
PARN	Poly(A)-Specific Ribonuclease	Protein Coding	O95453	57	GC16M014435	4.06908	https://www.genecards.org/cgi-bin/carddisp.pl?gene=PARN
EXOSC3	Exosome Component 3	Protein Coding	Q9NQT5	55	GC09M037772	4.06908	https://www.genecards.org/cgi-bin/carddisp.pl?gene=EXOSC3
DIS3	DIS3 Homolog, Exosome Endoribonuclease And 3'-5' Exoribonuclease	Protein Coding	Q9Y2L1	54	GC13M072752	4.06908	https://www.genecards.org/cgi-bin/carddisp.pl?gene=DIS3
EXOSC2	Exosome Component 2	Protein Coding	Q13868	54	GC09P130693	4.06908	https://www.genecards.org/cgi-bin/carddisp.pl?gene=EXOSC2
PPP1R3A	Protein Phosphatase 1 Regulatory Subunit 3A	Protein Coding	Q16821	54	GC07M113876	4.06908	https://www.genecards.org/cgi-bin/carddisp.pl?gene=PPP1R3A
PPP1R14A	Protein Phosphatase 1 Regulatory Inhibitor Subunit 14A	Protein Coding	Q96A00	52	GC19M038251	4.06908	https://www.genecards.org/cgi-bin/carddisp.pl?gene=PPP1R14A
EXOSC5	Exosome Component 5	Protein Coding	Q9NQT4	51	GC19M096903	4.06908	https://www.genecards.org/cgi-bin/carddisp.pl?gene=EXOSC5
PPP1R3C	Protein Phosphatase 1 Regulatory Subunit 3C	Protein Coding	Q9UQK1	51	GC10M091628	4.06908	https://www.genecards.org/cgi-bin/carddisp.pl?gene=PPP1R3C
EXOSC1	Exosome Component 1	Protein Coding	Q9Y3B2	50	GC10M097435	4.06908	https://www.genecards.org/cgi-bin/carddisp.pl?gene=EXOSC1
KHSRP	KH-Type Splicing Regulatory Protein	Protein Coding	Q92945	50	GC19M006413	4.06908	https://www.genecards.org/cgi-bin/carddisp.pl?gene=KHSRP
PPP1R9A	Protein Phosphatase 1 Regulatory Subunit 9A	Protein Coding	Q9ULJ8	50	GC07P094907	4.06908	https://www.genecards.org/cgi-bin/carddisp.pl?gene=PPP1R9A
PPP1R7	Protein Phosphatase 1 Regulatory Subunit 7	Protein Coding	Q15435	49	GC02P241176	4.06908	https://www.genecards.org/cgi-bin/carddisp.pl?gene=PPP1R7
EXOSC7	Exosome Component 7	Protein Coding	Q15024	48	GC03P059694	4.06908	https://www.genecards.org/cgi-bin/carddisp.pl?gene=EXOSC7
PPP1R10	Protein Phosphatase 1 Regulatory Subunit 10	Protein Coding	Q96QC0	48	GC06M030600	4.06908	https://www.genecards.org/cgi-bin/carddisp.pl?gene=PPP1R10
PPP1R14C	Protein Phosphatase 1 Regulatory Inhibitor Subunit 14C	Protein Coding	Q8TAE6	48	GC06P150143	4.06908	https://www.genecards.org/cgi-bin/carddisp.pl?gene=PPP1R14C
PPP1R1A	Protein Phosphatase 1 Regulatory Inhibitor Subunit 1A	Protein Coding	Q13522	48	GC12M059465	4.06908	https://www.genecards.org/cgi-bin/carddisp.pl?gene=PPP1R1A
PPP1R2	Protein Phosphatase 1 Regulatory Inhibitor Subunit 2	Protein Coding	P41236	48	GC03M195515	4.06908	https://www.genecards.org/cgi-bin/carddisp.pl?gene=PPP1R2
PPP1R3F	Protein Phosphatase 1 Regulatory Subunit 3F	Protein Coding	Q6ZSY5	48	GC0XP049269	4.06908	https://www.genecards.org/cgi-bin/carddisp.pl?gene=PPP1R3F
NFYB	Nuclear Transcription Factor Y Subunit Beta	Protein Coding	P25208	47	GC12M104117	4.06908	https://www.genecards.org/cgi-bin/carddisp.pl?gene=NFYB
CEBPG	CCAAT Enhancer Binding Protein Gamma	Protein Coding	P53567	46	GC19P033373	4.06908	https://www.genecards.org/cgi-bin/carddisp.pl?gene=CEBPG
EXOSC4	Exosome Component 4	Protein Coding	Q9NPD3	45	GC08P147403	4.06908	https://www.genecards.org/cgi-bin/carddisp.pl?gene=EXOSC4
PPP1R13B	Protein Phosphatase 1 Regulatory Subunit 13B	Protein Coding	Q96KQ4	45	GC14M103733	4.06908	https://www.genecards.org/cgi-bin/carddisp.pl?gene=PPP1R13B
PPP1R3B	Protein Phosphatase 1 Regulatory Subunit 3B	Protein Coding	Q86XI6	45	GC08M009136	4.06908	https://www.genecards.org/cgi-bin/carddisp.pl?gene=PPP1R3B
PPP1R12C	Protein Phosphatase 1 Regulatory Subunit 12C	Protein Coding	Q9BZL4	44	GC19M097454	4.06908	https://www.genecards.org/cgi-bin/carddisp.pl?gene=PPP1R12C
PPP1R14B	Protein Phosphatase 1 Regulatory Inhibitor Subunit 14B	Protein Coding	Q96C90	43	GC11M064244	4.06908	https://www.genecards.org/cgi-bin/carddisp.pl?gene=PPP1R14B
PPP1R16B	Protein Phosphatase 1 Regulatory Subunit 16B	Protein Coding	Q96T49	43	GC20P038805	4.06908	https://www.genecards.org/cgi-bin/carddisp.pl?gene=PPP1R16B
EXOSC6	Exosome Component 6	Protein Coding	Q5RKV6	42	GC16M070246	4.06908	https://www.genecards.org/cgi-bin/carddisp.pl?gene=EXOSC6
DCP2	Decapping MRNA 2	Protein Coding	Q8IU60	41	GC05P112976	4.06908	https://www.genecards.org/cgi-bin/carddisp.pl?gene=DCP2
PPP1R1C	Protein Phosphatase 1 Regulatory Inhibitor Subunit 1C	Protein Coding	Q8WVI7	41	GC02P181954	4.06908	https://www.genecards.org/cgi-bin/carddisp.pl?gene=PPP1R1C
PPP1R3D	Protein Phosphatase 1 Regulatory Subunit 3D	Protein Coding	O95685	40	GC20M059936	4.06908	https://www.genecards.org/cgi-bin/carddisp.pl?gene=PPP1R3D
PPP1R3G	Protein Phosphatase 1 Regulatory Subunit 3G	Protein Coding	B7ZBB8	40	GC06P005085	4.06908	https://www.genecards.org/cgi-bin/carddisp.pl?gene=PPP1R3G
PPP1R3E	Protein Phosphatase 1 Regulatory Subunit 3E	Protein Coding	Q9H7J1	39	GC14M023295	4.06908	https://www.genecards.org/cgi-bin/carddisp.pl?gene=PPP1R3E
PPP1R14D	Protein Phosphatase 1 Regulatory Inhibitor Subunit 14D	Protein Coding	Q9NXH3	37	GC15M040815	4.06908	https://www.genecards.org/cgi-bin/carddisp.pl?gene=PPP1R14D
COL2A1	Collagen Type II Alpha 1 Chain	Protein Coding	P02458	63	GC12M047972	4.05749	https://www.genecards.org/cgi-bin/carddisp.pl?gene=COL2A1
NRAS	NRAS Proto-Oncogene, GTPase	Protein Coding	P01111	63	GC01M114704	4.05749	https://www.genecards.org/cgi-bin/carddisp.pl?gene=NRAS
EDN1	Endothelin 1	Protein Coding	P05305	62	GC06P012237	4.05749	https://www.genecards.org/cgi-bin/carddisp.pl?gene=EDN1
CDK1	Cyclin Dependent Kinase 1	Protein Coding	P06493	61	GC10P060772	4.05749	https://www.genecards.org/cgi-bin/carddisp.pl?gene=CDK1
HNRNPA1	Heterogeneous Nuclear Ribonucleoprotein A1	Protein Coding	P09651	60	GC12P054280	4.05749	https://www.genecards.org/cgi-bin/carddisp.pl?gene=HNRNPA1
ERG	ETS Transcription Factor ERG	Protein Coding	P11308	59	GC21M038367	4.05749	https://www.genecards.org/cgi-bin/carddisp.pl?gene=ERG
EGR1	Early Growth Response 1	Protein Coding	P18146	58	GC05P138465	4.05749	https://www.genecards.org/cgi-bin/carddisp.pl?gene=EGR1
PTGES3	Prostaglandin E Synthase 3	Protein Coding	Q15185	56	GC12M059578	4.05749	https://www.genecards.org/cgi-bin/carddisp.pl?gene=PTGES3
TRIM21	Tripartite Motif Containing 21	Protein Coding	P19474	56	GC11M004384	4.05749	https://www.genecards.org/cgi-bin/carddisp.pl?gene=TRIM21
SLC30A5	Solute Carrier Family 30 Member 5	Protein Coding	Q8TAD4	51	GC05P069093	4.04501	https://www.genecards.org/cgi-bin/carddisp.pl?gene=SLC30A5
HSF1	Heat Shock Transcription Factor 1	Protein Coding	Q00613	59	GC08P144291	4.02857	https://www.genecards.org/cgi-bin/carddisp.pl?gene=HSF1
TTR	Transthyretin	Protein Coding	P02766	61	GC18P031557	4.0233	https://www.genecards.org/cgi-bin/carddisp.pl?gene=TTR
NGF	Nerve Growth Factor	Protein Coding	P01138	64	GC01M115285	4.01817	https://www.genecards.org/cgi-bin/carddisp.pl?gene=NGF
APOB	Apolipoprotein B	Protein Coding	P04114	59	GC02M020956	4.01817	https://www.genecards.org/cgi-bin/carddisp.pl?gene=APOB
POMT2	Protein O-Mannosyltransferase 2	Protein Coding	Q9UKY4	55	GC14M077274	4.01817	https://www.genecards.org/cgi-bin/carddisp.pl?gene=POMT2
E2F1	E2F Transcription Factor 1	Protein Coding	Q01094	56	GC20M033675	3.9708	https://www.genecards.org/cgi-bin/carddisp.pl?gene=E2F1
INHBE	Inhibin Subunit Beta E	Protein Coding	P58166	45	GC12P057452	3.96653	https://www.genecards.org/cgi-bin/carddisp.pl?gene=INHBE
PHLDA1	Pleckstrin Homology Like Domain Family A Member 1	Protein Coding	Q8WV24	45	GC12M076025	3.95898	https://www.genecards.org/cgi-bin/carddisp.pl?gene=PHLDA1
GH1	Growth Hormone 1	Protein Coding	P01241	56	GC17M063917	3.9583	https://www.genecards.org/cgi-bin/carddisp.pl?gene=GH1
UBE2J1	Ubiquitin Conjugating Enzyme E2 J1	Protein Coding	Q9Y385	52	GC06M089326	3.9583	https://www.genecards.org/cgi-bin/carddisp.pl?gene=UBE2J1
FBXO6	F-Box Protein 6	Protein Coding	Q9NRD1	46	GC01P011664	3.9583	https://www.genecards.org/cgi-bin/carddisp.pl?gene=FBXO6
SDF2	Stromal Cell Derived Factor 2	Protein Coding	Q99470	43	GC17M084700	3.9583	https://www.genecards.org/cgi-bin/carddisp.pl?gene=SDF2
KAT2A	Lysine Acetyltransferase 2A	Protein Coding	Q92830	62	GC17M042113	3.94613	https://www.genecards.org/cgi-bin/carddisp.pl?gene=KAT2A
CREBZF	CREB/ATF BZIP Transcription Factor	Protein Coding	Q9NS37	40	GC11M085657	3.94613	https://www.genecards.org/cgi-bin/carddisp.pl?gene=CREBZF
HSPB1	Heat Shock Protein Family B (Small) Member 1	Protein Coding	P04792	64	GC07P076302	3.9069	https://www.genecards.org/cgi-bin/carddisp.pl?gene=HSPB1
RTN1	Reticulon 1	Protein Coding	Q16799	44	GC14M059595	3.89291	https://www.genecards.org/cgi-bin/carddisp.pl?gene=RTN1
NPHS1	NPHS1 Adhesion Molecule, Nephrin	Protein Coding	O60500	59	GC19M035825	3.86208	https://www.genecards.org/cgi-bin/carddisp.pl?gene=NPHS1
FKRP	Fukutin Related Protein	Protein Coding	Q9H9S5	52	GC19P123289	3.86208	https://www.genecards.org/cgi-bin/carddisp.pl?gene=FKRP
BAD	BCL2 Associated Agonist Of Cell Death	Protein Coding	Q92934	57	GC11M128946	3.86143	https://www.genecards.org/cgi-bin/carddisp.pl?gene=BAD
MAP1LC3B	Microtubule Associated Protein 1 Light Chain 3 Beta	Protein Coding	Q9GZQ8	54	GC16P098570	3.85852	https://www.genecards.org/cgi-bin/carddisp.pl?gene=MAP1LC3B
NOS3	Nitric Oxide Synthase 3	Protein Coding	P29474	63	GC07P159858	3.85708	https://www.genecards.org/cgi-bin/carddisp.pl?gene=NOS3
RHBDD1	Rhomboid Domain Containing 1	Protein Coding	Q8TEB9	41	GC02P226870	3.84686	https://www.genecards.org/cgi-bin/carddisp.pl?gene=RHBDD1
IGF1R	Insulin Like Growth Factor 1 Receptor	Protein Coding	P08069	68	GC15P098648	3.83437	https://www.genecards.org/cgi-bin/carddisp.pl?gene=IGF1R
SGK1	Serum/Glucocorticoid Regulated Kinase 1	Protein Coding	O00141	62	GC06M134169	3.83437	https://www.genecards.org/cgi-bin/carddisp.pl?gene=SGK1
IGF1	Insulin Like Growth Factor 1	Protein Coding	P05019	61	GC12M102395	3.83437	https://www.genecards.org/cgi-bin/carddisp.pl?gene=IGF1
TRAF6	TNF Receptor Associated Factor 6	Protein Coding	Q9Y4K3	59	GC11M036467	3.83437	https://www.genecards.org/cgi-bin/carddisp.pl?gene=TRAF6
TNFRSF10A	TNF Receptor Superfamily Member 10a	Protein Coding	O00220	57	GC08M023190	3.83437	https://www.genecards.org/cgi-bin/carddisp.pl?gene=TNFRSF10A
USP7	Ubiquitin Specific Peptidase 7	Protein Coding	Q93009	62	GC16M008892	3.83401	https://www.genecards.org/cgi-bin/carddisp.pl?gene=USP7
KLF4	KLF Transcription Factor 4	Protein Coding	O43474	59	GC09M107484	3.83401	https://www.genecards.org/cgi-bin/carddisp.pl?gene=KLF4
MSTN	Myostatin	Protein Coding	O14793	59	GC02M190055	3.83401	https://www.genecards.org/cgi-bin/carddisp.pl?gene=MSTN
PTPA	Protein Phosphatase 2 Phosphatase Activator	Protein Coding	Q15257	55	GC09P143892	3.83401	https://www.genecards.org/cgi-bin/carddisp.pl?gene=PTPA
MUC5AC	Mucin 5AC, Oligomeric Mucus/Gel-Forming	Protein Coding	P98088	52	GC11P012289	3.83401	https://www.genecards.org/cgi-bin/carddisp.pl?gene=MUC5AC
APAF1	Apoptotic Peptidase Activating Factor 1	Protein Coding	O14727	60	GC12P098645	3.83026	https://www.genecards.org/cgi-bin/carddisp.pl?gene=APAF1
NR1H2	Nuclear Receptor Subfamily 1 Group H Member 2	Protein Coding	P55055	58	GC19P050329	3.83026	https://www.genecards.org/cgi-bin/carddisp.pl?gene=NR1H2
DAB2IP	DAB2 Interacting Protein	Protein Coding	Q5VWQ8	51	GC09P126985	3.83026	https://www.genecards.org/cgi-bin/carddisp.pl?gene=DAB2IP
HSPA1A	Heat Shock Protein Family A (Hsp70) Member 1A	Protein Coding	P0DMV8	59	GC06P144781	3.82526	https://www.genecards.org/cgi-bin/carddisp.pl?gene=HSPA1A
CHAC1	ChaC Glutathione Specific Gamma-Glutamylcyclotransferase 1	Protein Coding	Q9BUX1	49	GC15P040952	3.80255	https://www.genecards.org/cgi-bin/carddisp.pl?gene=CHAC1
NDUFS4	NADH:Ubiquinone Oxidoreductase Subunit S4	Protein Coding	O43181	56	GC05P053560	3.79931	https://www.genecards.org/cgi-bin/carddisp.pl?gene=NDUFS4
RAB1A	RAB1A, Member RAS Oncogene Family	Protein Coding	P62820	53	GC02M065076	3.79931	https://www.genecards.org/cgi-bin/carddisp.pl?gene=RAB1A
TLR2	Toll Like Receptor 2	Protein Coding	O60603	65	GC04P153684	3.78681	https://www.genecards.org/cgi-bin/carddisp.pl?gene=TLR2
FOS	Fos Proto-Oncogene, AP-1 Transcription Factor Subunit	Protein Coding	P01100	64	GC14P075278	3.78681	https://www.genecards.org/cgi-bin/carddisp.pl?gene=FOS
ABCG2	ATP Binding Cassette Subfamily G Member 2 (JR Blood Group)	Protein Coding	Q9UNQ0	63	GC04M088090	3.78681	https://www.genecards.org/cgi-bin/carddisp.pl?gene=ABCG2
CEBPA	CCAAT Enhancer Binding Protein Alpha	Protein Coding	P49715	59	GC19M033299	3.78681	https://www.genecards.org/cgi-bin/carddisp.pl?gene=CEBPA
SEC63	SEC63 Homolog, Protein Translocation Regulator	Protein Coding	Q9UGP8	55	GC06M107867	3.78681	https://www.genecards.org/cgi-bin/carddisp.pl?gene=SEC63
CCDC88A	Coiled-Coil Domain Containing 88A	Protein Coding	Q3V6T2	54	GC02M055287	3.78681	https://www.genecards.org/cgi-bin/carddisp.pl?gene=CCDC88A
TULP1	TUB Like Protein 1	Protein Coding	O00294	54	GC06M097250	3.78681	https://www.genecards.org/cgi-bin/carddisp.pl?gene=TULP1
PROKR2	Prokineticin Receptor 2	Protein Coding	Q8NFJ6	53	GC20M009949	3.78681	https://www.genecards.org/cgi-bin/carddisp.pl?gene=PROKR2
DNAJC12	DnaJ Heat Shock Protein Family (Hsp40) Member C12	Protein Coding	Q9UKB3	52	GC10M067796	3.78681	https://www.genecards.org/cgi-bin/carddisp.pl?gene=DNAJC12
IL33	Interleukin 33	Protein Coding	O95760	52	GC09P009584	3.78681	https://www.genecards.org/cgi-bin/carddisp.pl?gene=IL33
ENAM	Enamelin	Protein Coding	Q9NRM1	51	GC04P070628	3.78681	https://www.genecards.org/cgi-bin/carddisp.pl?gene=ENAM
NELL2	Neural EGFL Like 2	Protein Coding	Q99435	50	GC12M044509	3.78681	https://www.genecards.org/cgi-bin/carddisp.pl?gene=NELL2
XAF1	XIAP Associated Factor 1	Protein Coding	Q6GPH4	45	GC17P121858	3.78681	https://www.genecards.org/cgi-bin/carddisp.pl?gene=XAF1
SERP1	Stress Associated Endoplasmic Reticulum Protein 1	Protein Coding	Q9Y6X1	38	GC03M150541	3.78681	https://www.genecards.org/cgi-bin/carddisp.pl?gene=SERP1
TMEM241	Transmembrane Protein 241	Protein Coding	Q24JQ0	38	GC18M023197	3.78681	https://www.genecards.org/cgi-bin/carddisp.pl?gene=TMEM241
STUB1	STIP1 Homology And U-Box Containing Protein 1	Protein Coding	Q9UNE7	58	GC16P095752	3.78079	https://www.genecards.org/cgi-bin/carddisp.pl?gene=STUB1
SLC38A2	Solute Carrier Family 38 Member 2	Protein Coding	Q96QD8	50	GC12M046358	3.78079	https://www.genecards.org/cgi-bin/carddisp.pl?gene=SLC38A2
KRAS	KRAS Proto-Oncogene, GTPase	Protein Coding	P01116	66	GC12M031027	3.75263	https://www.genecards.org/cgi-bin/carddisp.pl?gene=KRAS
CTH	Cystathionine Gamma-Lyase	Protein Coding	P32929	62	GC01P070411	3.74931	https://www.genecards.org/cgi-bin/carddisp.pl?gene=CTH
GORASP2	Golgi Reassembly Stacking Protein 2	Protein Coding	Q9H8Y8	51	GC02P170928	3.74897	https://www.genecards.org/cgi-bin/carddisp.pl?gene=GORASP2
ATM	ATM Serine/Threonine Kinase	Protein Coding	Q13315	66	GC11P108223	3.74834	https://www.genecards.org/cgi-bin/carddisp.pl?gene=ATM
RAC1	Rac Family Small GTPase 1	Protein Coding	P63000	62	GC07P013892	3.74834	https://www.genecards.org/cgi-bin/carddisp.pl?gene=RAC1
OTUB1	OTU Deubiquitinase, Ubiquitin Aldehyde Binding 1	Protein Coding	Q96FW1	52	GC11P063985	3.74834	https://www.genecards.org/cgi-bin/carddisp.pl?gene=OTUB1
IFNA1	Interferon Alpha 1	Protein Coding	P01562	51	GC09P021798	3.74834	https://www.genecards.org/cgi-bin/carddisp.pl?gene=IFNA1
TUBA1B	Tubulin Alpha 1b	Protein Coding	P68363	58	GC12M049127	3.73541	https://www.genecards.org/cgi-bin/carddisp.pl?gene=TUBA1B
UFD1	Ubiquitin Recognition Factor In ER Associated Degradation 1	Protein Coding	Q92890	56	GC22M020189	3.73541	https://www.genecards.org/cgi-bin/carddisp.pl?gene=UFD1
BZW1	Basic Leucine Zipper And W2 Domains 1	Protein Coding	Q7L1Q6	44	GC02P200810	3.73541	https://www.genecards.org/cgi-bin/carddisp.pl?gene=BZW1
NNAT	Neuronatin	Protein Coding	Q16517	39	GC20P037521	3.73541	https://www.genecards.org/cgi-bin/carddisp.pl?gene=NNAT
THBS1	Thrombospondin 1	Protein Coding	P07996	59	GC15P039581	3.71652	https://www.genecards.org/cgi-bin/carddisp.pl?gene=THBS1
ERP44	Endoplasmic Reticulum Protein 44	Protein Coding	Q9BS26	54	GC09M099979	3.71652	https://www.genecards.org/cgi-bin/carddisp.pl?gene=ERP44
SOCS3	Suppressor Of Cytokine Signaling 3	Protein Coding	O14543	56	GC17M078356	3.66289	https://www.genecards.org/cgi-bin/carddisp.pl?gene=SOCS3
TRAP1	TNF Receptor Associated Protein 1	Protein Coding	Q12931	56	GC16M025748	3.66289	https://www.genecards.org/cgi-bin/carddisp.pl?gene=TRAP1
PLP2	Proteolipid Protein 2	Protein Coding	Q04941	45	GC0XP049171	3.66289	https://www.genecards.org/cgi-bin/carddisp.pl?gene=PLP2
OPTN	Optineurin	Protein Coding	Q96CV9	56	GC10P013099	3.63748	https://www.genecards.org/cgi-bin/carddisp.pl?gene=OPTN
MYOC	Myocilin	Protein Coding	Q99972	54	GC01M171604	3.63748	https://www.genecards.org/cgi-bin/carddisp.pl?gene=MYOC
AGT	Angiotensinogen	Protein Coding	P01019	63	GC01M230690	3.63622	https://www.genecards.org/cgi-bin/carddisp.pl?gene=AGT
YWHAE	Tyrosine 3-Monooxygenase/Tryptophan 5-Monooxygenase Activation Protein Epsilon	Protein Coding	P62258	63	GC17M083833	3.63622	https://www.genecards.org/cgi-bin/carddisp.pl?gene=YWHAE
FUS	FUS RNA Binding Protein	Protein Coding	P35637	58	GC16P031180	3.63622	https://www.genecards.org/cgi-bin/carddisp.pl?gene=FUS
TFEB	Transcription Factor EB	Protein Coding	P19484	56	GC06M097324	3.63622	https://www.genecards.org/cgi-bin/carddisp.pl?gene=TFEB
TXN	Thioredoxin	Protein Coding	P10599	59	GC09M110243	3.6336	https://www.genecards.org/cgi-bin/carddisp.pl?gene=TXN
UBQLN1	Ubiquilin 1	Protein Coding	Q9UMX0	55	GC09M083659	3.63107	https://www.genecards.org/cgi-bin/carddisp.pl?gene=UBQLN1
BHMT	Betaine--Homocysteine S-Methyltransferase	Protein Coding	Q93088	55	GC05P079111	3.62905	https://www.genecards.org/cgi-bin/carddisp.pl?gene=BHMT
PARK7	Parkinsonism Associated Deglycase	Protein Coding	Q99497	60	GC01P050925	3.6044	https://www.genecards.org/cgi-bin/carddisp.pl?gene=PARK7
TUBB	Tubulin Beta Class I	Protein Coding	P07437	62	GC06P144741	3.57685	https://www.genecards.org/cgi-bin/carddisp.pl?gene=TUBB
SP1	Sp1 Transcription Factor	Protein Coding	P08047	59	GC12P053380	3.57685	https://www.genecards.org/cgi-bin/carddisp.pl?gene=SP1
NDRG1	N-Myc Downstream Regulated 1	Protein Coding	Q92597	58	GC08M133237	3.57685	https://www.genecards.org/cgi-bin/carddisp.pl?gene=NDRG1
PPARD	Peroxisome Proliferator Activated Receptor Delta	Protein Coding	Q03181	58	GC06P144888	3.57685	https://www.genecards.org/cgi-bin/carddisp.pl?gene=PPARD
VDAC1	Voltage Dependent Anion Channel 1	Protein Coding	P21796	58	GC05M133975	3.57685	https://www.genecards.org/cgi-bin/carddisp.pl?gene=VDAC1
CST3	Cystatin C	Protein Coding	P01034	56	GC20M023970	3.57685	https://www.genecards.org/cgi-bin/carddisp.pl?gene=CST3
EEF1A1	Eukaryotic Translation Elongation Factor 1 Alpha 1	Protein Coding	P68104	56	GC06M097675	3.57685	https://www.genecards.org/cgi-bin/carddisp.pl?gene=EEF1A1
RPS10	Ribosomal Protein S10	Protein Coding	P46783	55	GC06M097241	3.57685	https://www.genecards.org/cgi-bin/carddisp.pl?gene=RPS10
HRC	Histidine Rich Calcium Binding Protein	Protein Coding	P23327	49	GC19M049151	3.57685	https://www.genecards.org/cgi-bin/carddisp.pl?gene=HRC
CYB5R4	Cytochrome B5 Reductase 4	Protein Coding	Q7L1T6	49	GC06P083859	3.57619	https://www.genecards.org/cgi-bin/carddisp.pl?gene=CYB5R4
CALHM1	Calcium Homeostasis Modulator 1	Protein Coding	Q8IU99	44	GC10M103454	3.57619	https://www.genecards.org/cgi-bin/carddisp.pl?gene=CALHM1
ZFAND2B	Zinc Finger AN1-Type Containing 2B	Protein Coding	Q8WV99	43	GC02P219195	3.57619	https://www.genecards.org/cgi-bin/carddisp.pl?gene=ZFAND2B
RETREG3	Reticulophagy Regulator Family Member 3	Protein Coding	Q86VR2	40	GC17M085230	3.57619	https://www.genecards.org/cgi-bin/carddisp.pl?gene=RETREG3
RNF121	Ring Finger Protein 121	Protein Coding	Q9H920	39	GC11P094994	3.57619	https://www.genecards.org/cgi-bin/carddisp.pl?gene=RNF121
RPS27A	Ribosomal Protein S27a	Protein Coding	P62979	55	GC02P055231	3.56515	https://www.genecards.org/cgi-bin/carddisp.pl?gene=RPS27A
MAP2K1	Mitogen-Activated Protein Kinase Kinase 1	Protein Coding	Q02750	67	GC15P066386	3.56333	https://www.genecards.org/cgi-bin/carddisp.pl?gene=MAP2K1
RYR1	Ryanodine Receptor 1	Protein Coding	P21817	61	GC19P122999	3.56333	https://www.genecards.org/cgi-bin/carddisp.pl?gene=RYR1
IL10	Interleukin 10	Protein Coding	P22301	60	GC01M206767	3.56333	https://www.genecards.org/cgi-bin/carddisp.pl?gene=IL10
STAR	Steroidogenic Acute Regulatory Protein	Protein Coding	P49675	58	GC08M038333	3.56333	https://www.genecards.org/cgi-bin/carddisp.pl?gene=STAR
GRP	Gastrin Releasing Peptide	Protein Coding	P07492	53	GC18P059220	3.56333	https://www.genecards.org/cgi-bin/carddisp.pl?gene=GRP
RAB6A	RAB6A, Member RAS Oncogene Family	Protein Coding	P20340	53	GC11M129277	3.56333	https://www.genecards.org/cgi-bin/carddisp.pl?gene=RAB6A
PDX1	Pancreatic And Duodenal Homeobox 1	Protein Coding	P52945	58	GC13P027931	3.51833	https://www.genecards.org/cgi-bin/carddisp.pl?gene=PDX1
NR3C1	Nuclear Receptor Subfamily 3 Group C Member 1	Protein Coding	P04150	62	GC05M143277	3.51193	https://www.genecards.org/cgi-bin/carddisp.pl?gene=NR3C1
NPLOC4	NPL4 Homolog, Ubiquitin Recognition Factor	Protein Coding	Q8TAT6	52	GC17M081556	3.51193	https://www.genecards.org/cgi-bin/carddisp.pl?gene=NPLOC4
OSBPL5	Oxysterol Binding Protein Like 5	Protein Coding	Q9H0X9	51	GC11M012614	3.51193	https://www.genecards.org/cgi-bin/carddisp.pl?gene=OSBPL5
PIK3CG	Phosphatidylinositol-4,5-Bisphosphate 3-Kinase Catalytic Subunit Gamma	Protein Coding	P48736	62	GC07P106865	3.49262	https://www.genecards.org/cgi-bin/carddisp.pl?gene=PIK3CG
IGF2BP2	Insulin Like Growth Factor 2 MRNA Binding Protein 2	Protein Coding	Q9Y6M1	58	GC03M185643	3.49262	https://www.genecards.org/cgi-bin/carddisp.pl?gene=IGF2BP2
BIRC3	Baculoviral IAP Repeat Containing 3	Protein Coding	Q13489	58	GC11P102317	3.47863	https://www.genecards.org/cgi-bin/carddisp.pl?gene=BIRC3
STARD4	StAR Related Lipid Transfer Domain Containing 4	Protein Coding	Q96DR4	47	GC05M111496	3.47863	https://www.genecards.org/cgi-bin/carddisp.pl?gene=STARD4
MMP9	Matrix Metallopeptidase 9	Protein Coding	P14780	66	GC20P046008	3.46474	https://www.genecards.org/cgi-bin/carddisp.pl?gene=MMP9
ALK	ALK Receptor Tyrosine Kinase	Protein Coding	Q9UM73	64	GC02M029190	3.46474	https://www.genecards.org/cgi-bin/carddisp.pl?gene=ALK
SRC	SRC Proto-Oncogene, Non-Receptor Tyrosine Kinase	Protein Coding	P12931	64	GC20P037344	3.46474	https://www.genecards.org/cgi-bin/carddisp.pl?gene=SRC
ACLY	ATP Citrate Lyase	Protein Coding	P53396	60	GC17M041866	3.46474	https://www.genecards.org/cgi-bin/carddisp.pl?gene=ACLY
AHR	Aryl Hydrocarbon Receptor	Protein Coding	P35869	60	GC07P016916	3.46474	https://www.genecards.org/cgi-bin/carddisp.pl?gene=AHR
COL4A1	Collagen Type IV Alpha 1 Chain	Protein Coding	P02462	60	GC13M110148	3.46474	https://www.genecards.org/cgi-bin/carddisp.pl?gene=COL4A1
KCNN4	Potassium Calcium-Activated Channel Subfamily N Member 4	Protein Coding	O15554	60	GC19M096981	3.46474	https://www.genecards.org/cgi-bin/carddisp.pl?gene=KCNN4
RPL11	Ribosomal Protein L11	Protein Coding	P62913	60	GC01P023691	3.46474	https://www.genecards.org/cgi-bin/carddisp.pl?gene=RPL11
TRPA1	Transient Receptor Potential Cation Channel Subfamily A Member 1	Protein Coding	O75762	60	GC08M072019	3.46474	https://www.genecards.org/cgi-bin/carddisp.pl?gene=TRPA1
BMP2	Bone Morphogenetic Protein 2	Protein Coding	P12643	59	GC20P006767	3.46474	https://www.genecards.org/cgi-bin/carddisp.pl?gene=BMP2
EPHX2	Epoxide Hydrolase 2	Protein Coding	P34913	59	GC08P027490	3.46474	https://www.genecards.org/cgi-bin/carddisp.pl?gene=EPHX2
CD274	CD274 Molecule	Protein Coding	Q9NZQ7	58	GC09P005450	3.46474	https://www.genecards.org/cgi-bin/carddisp.pl?gene=CD274
PSMD4	Proteasome 26S Subunit Ubiquitin Receptor, Non-ATPase 4	Protein Coding	P55036	58	GC01P167002	3.46474	https://www.genecards.org/cgi-bin/carddisp.pl?gene=PSMD4
ARRB1	Arrestin Beta 1	Protein Coding	P49407	57	GC11M129349	3.46474	https://www.genecards.org/cgi-bin/carddisp.pl?gene=ARRB1
RTN4	Reticulon 4	Protein Coding	Q9NQC3	57	GC02M054934	3.46474	https://www.genecards.org/cgi-bin/carddisp.pl?gene=RTN4
SET	SET Nuclear Proto-Oncogene	Protein Coding	Q01105	57	GC09P143876	3.46474	https://www.genecards.org/cgi-bin/carddisp.pl?gene=SET
SLC8A1	Solute Carrier Family 8 Member A1	Protein Coding	P32418	57	GC02M040078	3.46474	https://www.genecards.org/cgi-bin/carddisp.pl?gene=SLC8A1
HAMP	Hepcidin Antimicrobial Peptide	Protein Coding	P81172	56	GC19P122921	3.46474	https://www.genecards.org/cgi-bin/carddisp.pl?gene=HAMP
PTX3	Pentraxin 3	Protein Coding	P26022	56	GC03P157436	3.46474	https://www.genecards.org/cgi-bin/carddisp.pl?gene=PTX3
IL22	Interleukin 22	Protein Coding	Q9GZX6	55	GC12M068248	3.46474	https://www.genecards.org/cgi-bin/carddisp.pl?gene=IL22
SMURF1	SMAD Specific E3 Ubiquitin Protein Ligase 1	Protein Coding	Q9HCE7	55	GC07M099027	3.46474	https://www.genecards.org/cgi-bin/carddisp.pl?gene=SMURF1
CAPN5	Calpain 5	Protein Coding	O15484	54	GC11P077066	3.46474	https://www.genecards.org/cgi-bin/carddisp.pl?gene=CAPN5
EIF2B3	Eukaryotic Translation Initiation Factor 2B Subunit Gamma	Protein Coding	Q9NR50	54	GC01M044850	3.46474	https://www.genecards.org/cgi-bin/carddisp.pl?gene=EIF2B3
CES2	Carboxylesterase 2	Protein Coding	O00748	53	GC16P066934	3.46474	https://www.genecards.org/cgi-bin/carddisp.pl?gene=CES2
FAS	Fas Cell Surface Death Receptor	Protein Coding	P25445	64	GC10P112626	3.4394	https://www.genecards.org/cgi-bin/carddisp.pl?gene=FAS
TNFRSF1A	TNF Receptor Superfamily Member 1A	Protein Coding	P19438	63	GC12M006328	3.4394	https://www.genecards.org/cgi-bin/carddisp.pl?gene=TNFRSF1A
PRPS1	Phosphoribosyl Pyrophosphate Synthetase 1	Protein Coding	P60891	59	GC0XP107628	3.4394	https://www.genecards.org/cgi-bin/carddisp.pl?gene=PRPS1
PRPS2	Phosphoribosyl Pyrophosphate Synthetase 2	Protein Coding	P11908	52	GC0XP012791	3.4394	https://www.genecards.org/cgi-bin/carddisp.pl?gene=PRPS2
SEPTIN7	Septin 7	Protein Coding	Q16181	46	GC07P036833	3.4394	https://www.genecards.org/cgi-bin/carddisp.pl?gene=SEPTIN7
INSR	Insulin Receptor	Protein Coding	P06213	67	GC19M007112	3.40659	https://www.genecards.org/cgi-bin/carddisp.pl?gene=INSR
PSEN2	Presenilin 2	Protein Coding	P49810	62	GC01P226870	3.40659	https://www.genecards.org/cgi-bin/carddisp.pl?gene=PSEN2
ANXA5	Annexin A5	Protein Coding	P08758	60	GC04M121667	3.40659	https://www.genecards.org/cgi-bin/carddisp.pl?gene=ANXA5
ATF1	Activating Transcription Factor 1	Protein Coding	P18846	58	GC12P050763	3.40659	https://www.genecards.org/cgi-bin/carddisp.pl?gene=ATF1
DYSF	Dysferlin	Protein Coding	O75923	56	GC02P071453	3.40659	https://www.genecards.org/cgi-bin/carddisp.pl?gene=DYSF
SFTPA2	Surfactant Protein A2	Protein Coding	Q8IWL1	51	GC10M083905	3.40659	https://www.genecards.org/cgi-bin/carddisp.pl?gene=SFTPA2
CD36	CD36 Molecule (CD36 Blood Group)	Protein Coding	P16671	63	GC07P080369	3.36554	https://www.genecards.org/cgi-bin/carddisp.pl?gene=CD36
RIPK1	Receptor Interacting Serine/Threonine Kinase 1	Protein Coding	Q13546	63	GC06P007000	3.36554	https://www.genecards.org/cgi-bin/carddisp.pl?gene=RIPK1
SPARC	Secreted Protein Acidic And Cysteine Rich	Protein Coding	P09486	62	GC05M151661	3.36554	https://www.genecards.org/cgi-bin/carddisp.pl?gene=SPARC
LPIN1	Lipin 1	Protein Coding	Q14693	60	GC02P011677	3.36554	https://www.genecards.org/cgi-bin/carddisp.pl?gene=LPIN1
RYR2	Ryanodine Receptor 2	Protein Coding	Q92736	60	GC01P237042	3.36554	https://www.genecards.org/cgi-bin/carddisp.pl?gene=RYR2
TGM2	Transglutaminase 2	Protein Coding	P21980	60	GC20M038127	3.36554	https://www.genecards.org/cgi-bin/carddisp.pl?gene=TGM2
ERAP1	Endoplasmic Reticulum Aminopeptidase 1	Protein Coding	Q9NZ08	58	GC05M096760	3.36554	https://www.genecards.org/cgi-bin/carddisp.pl?gene=ERAP1
CAV3	Caveolin 3	Protein Coding	P56539	56	GC03P008733	3.36554	https://www.genecards.org/cgi-bin/carddisp.pl?gene=CAV3
MATN3	Matrilin 3	Protein Coding	O15232	55	GC02M019992	3.36554	https://www.genecards.org/cgi-bin/carddisp.pl?gene=MATN3
SRI	Sorcin	Protein Coding	P30626	53	GC07M088205	3.36554	https://www.genecards.org/cgi-bin/carddisp.pl?gene=SRI
RCN1	Reticulocalbin 1	Protein Coding	Q15293	51	GC11P032090	3.36554	https://www.genecards.org/cgi-bin/carddisp.pl?gene=RCN1
CRELD2	Cysteine Rich With EGF Like Domains 2	Protein Coding	Q6UXH1	49	GC22P049918	3.36554	https://www.genecards.org/cgi-bin/carddisp.pl?gene=CRELD2
RRBP1	Ribosome Binding Protein 1	Protein Coding	Q9P2E9	49	GC20M017613	3.36554	https://www.genecards.org/cgi-bin/carddisp.pl?gene=RRBP1
CDK4	Cyclin Dependent Kinase 4	Protein Coding	P11802	67	GC12M059651	3.35337	https://www.genecards.org/cgi-bin/carddisp.pl?gene=CDK4
DYRK1A	Dual Specificity Tyrosine Phosphorylation Regulated Kinase 1A	Protein Coding	Q13627	63	GC21P037365	3.35337	https://www.genecards.org/cgi-bin/carddisp.pl?gene=DYRK1A
GYS1	Glycogen Synthase 1	Protein Coding	P13807	62	GC19M097165	3.35337	https://www.genecards.org/cgi-bin/carddisp.pl?gene=GYS1
FLNA	Filamin A	Protein Coding	P21333	61	GC0XM154348	3.35337	https://www.genecards.org/cgi-bin/carddisp.pl?gene=FLNA
RPL5	Ribosomal Protein L5	Protein Coding	P46777	59	GC01P092851	3.35337	https://www.genecards.org/cgi-bin/carddisp.pl?gene=RPL5
ERCC6	ERCC Excision Repair 6, Chromatin Remodeling Factor	Protein Coding	Q03468	58	GC10M049454	3.35337	https://www.genecards.org/cgi-bin/carddisp.pl?gene=ERCC6
NEDD4L	NEDD4 Like E3 Ubiquitin Protein Ligase	Protein Coding	Q96PU5	58	GC18P058044	3.35337	https://www.genecards.org/cgi-bin/carddisp.pl?gene=NEDD4L
DYRK1B	Dual Specificity Tyrosine Phosphorylation Regulated Kinase 1B	Protein Coding	Q9Y463	57	GC19M039825	3.35337	https://www.genecards.org/cgi-bin/carddisp.pl?gene=DYRK1B
CXCL1	C-X-C Motif Chemokine Ligand 1	Protein Coding	P09341	56	GC04P073869	3.35337	https://www.genecards.org/cgi-bin/carddisp.pl?gene=CXCL1
IGFBP2	Insulin Like Growth Factor Binding Protein 2	Protein Coding	P18065	56	GC02P216632	3.35337	https://www.genecards.org/cgi-bin/carddisp.pl?gene=IGFBP2
ASGR1	Asialoglycoprotein Receptor 1	Protein Coding	P07306	54	GC17M007173	3.35337	https://www.genecards.org/cgi-bin/carddisp.pl?gene=ASGR1
PCSK6	Proprotein Convertase Subtilisin/Kexin Type 6	Protein Coding	P29122	54	GC15M152458	3.35337	https://www.genecards.org/cgi-bin/carddisp.pl?gene=PCSK6
EIF4B	Eukaryotic Translation Initiation Factor 4B	Protein Coding	P23588	53	GC12P053006	3.35337	https://www.genecards.org/cgi-bin/carddisp.pl?gene=EIF4B
GOLM1	Golgi Membrane Protein 1	Protein Coding	Q8NBJ4	53	GC09M086026	3.35337	https://www.genecards.org/cgi-bin/carddisp.pl?gene=GOLM1
WDR77	WD Repeat Domain 77	Protein Coding	Q9BQA1	46	GC01M111439	3.35337	https://www.genecards.org/cgi-bin/carddisp.pl?gene=WDR77
OPA1	OPA1 Mitochondrial Dynamin Like GTPase	Protein Coding	O60313	56	GC03P193594	3.33372	https://www.genecards.org/cgi-bin/carddisp.pl?gene=OPA1
SEC16A	SEC16 Homolog A, Endoplasmic Reticulum Export Factor	Protein Coding	O15027	45	GC09M136440	3.33372	https://www.genecards.org/cgi-bin/carddisp.pl?gene=SEC16A
TMEM258	Transmembrane Protein 258	Protein Coding	P61165	40	GC11M061768	3.33372	https://www.genecards.org/cgi-bin/carddisp.pl?gene=TMEM258
TMEM238L	Transmembrane Protein 238 Like	Protein Coding	A6NJY4	25	GC17M084249	3.33372	https://www.genecards.org/cgi-bin/carddisp.pl?gene=TMEM238L
RPL26	Ribosomal Protein L26	Protein Coding	P61254	55	GC17M008377	3.29529	https://www.genecards.org/cgi-bin/carddisp.pl?gene=RPL26
RPN1	Ribophorin I	Protein Coding	P04843	54	GC03M128619	3.29529	https://www.genecards.org/cgi-bin/carddisp.pl?gene=RPN1
AURKA	Aurora Kinase A	Protein Coding	O14965	65	GC20M056370	3.24125	https://www.genecards.org/cgi-bin/carddisp.pl?gene=AURKA
FGFR4	Fibroblast Growth Factor Receptor 4	Protein Coding	P22455	65	GC05P177086	3.24125	https://www.genecards.org/cgi-bin/carddisp.pl?gene=FGFR4
CTSB	Cathepsin B	Protein Coding	P07858	64	GC08M011842	3.24125	https://www.genecards.org/cgi-bin/carddisp.pl?gene=CTSB
FLT1	Fms Related Receptor Tyrosine Kinase 1	Protein Coding	P17948	64	GC13M028300	3.24125	https://www.genecards.org/cgi-bin/carddisp.pl?gene=FLT1
APOA1	Apolipoprotein A1	Protein Coding	P02647	63	GC11M116835	3.24125	https://www.genecards.org/cgi-bin/carddisp.pl?gene=APOA1
GDNF	Glial Cell Derived Neurotrophic Factor	Protein Coding	P39905	63	GC05M037812	3.24125	https://www.genecards.org/cgi-bin/carddisp.pl?gene=GDNF
IL6ST	Interleukin 6 Cytokine Family Signal Transducer	Protein Coding	P40189	63	GC05M055935	3.24125	https://www.genecards.org/cgi-bin/carddisp.pl?gene=IL6ST
LYN	LYN Proto-Oncogene, Src Family Tyrosine Kinase	Protein Coding	P07948	63	GC08P055879	3.24125	https://www.genecards.org/cgi-bin/carddisp.pl?gene=LYN
MMP13	Matrix Metallopeptidase 13	Protein Coding	P45452	63	GC11M102942	3.24125	https://www.genecards.org/cgi-bin/carddisp.pl?gene=MMP13
RUNX1	RUNX Family Transcription Factor 1	Protein Coding	Q01196	63	GC21M034787	3.24125	https://www.genecards.org/cgi-bin/carddisp.pl?gene=RUNX1
ACE2	Angiotensin Converting Enzyme 2	Protein Coding	Q9BYF1	62	GC0XM015494	3.24125	https://www.genecards.org/cgi-bin/carddisp.pl?gene=ACE2
ANGPT2	Angiopoietin 2	Protein Coding	O15123	62	GC08M006499	3.24125	https://www.genecards.org/cgi-bin/carddisp.pl?gene=ANGPT2
ARG1	Arginase 1	Protein Coding	P05089	62	GC06P146254	3.24125	https://www.genecards.org/cgi-bin/carddisp.pl?gene=ARG1
CHRM3	Cholinergic Receptor Muscarinic 3	Protein Coding	P20309	62	GC01P239386	3.24125	https://www.genecards.org/cgi-bin/carddisp.pl?gene=CHRM3
EEF2	Eukaryotic Translation Elongation Factor 2	Protein Coding	P13639	62	GC19M003976	3.24125	https://www.genecards.org/cgi-bin/carddisp.pl?gene=EEF2
CACNA1H	Calcium Voltage-Gated Channel Subunit Alpha1 H	Protein Coding	O95180	61	GC16P001153	3.24125	https://www.genecards.org/cgi-bin/carddisp.pl?gene=CACNA1H
IRS1	Insulin Receptor Substrate 1	Protein Coding	P35568	61	GC02M226731	3.24125	https://www.genecards.org/cgi-bin/carddisp.pl?gene=IRS1
GNAI1	G Protein Subunit Alpha I1	Protein Coding	P63096	60	GC07P088666	3.24125	https://www.genecards.org/cgi-bin/carddisp.pl?gene=GNAI1
YAP1	Yes1 Associated Transcriptional Regulator	Protein Coding	P46937	60	GC11P102110	3.24125	https://www.genecards.org/cgi-bin/carddisp.pl?gene=YAP1
CCN2	Cellular Communication Network Factor 2	Protein Coding	P29279	59	GC06M131948	3.24125	https://www.genecards.org/cgi-bin/carddisp.pl?gene=CCN2
CYP1A2	Cytochrome P450 Family 1 Subfamily A Member 2	Protein Coding	P05177	59	GC15P074748	3.24125	https://www.genecards.org/cgi-bin/carddisp.pl?gene=CYP1A2
RPA1	Replication Protein A1	Protein Coding	P27694	59	GC17P001829	3.24125	https://www.genecards.org/cgi-bin/carddisp.pl?gene=RPA1
ADAMTS5	ADAM Metallopeptidase With Thrombospondin Type 1 Motif 5	Protein Coding	Q9UNA0	57	GC21M026918	3.24125	https://www.genecards.org/cgi-bin/carddisp.pl?gene=ADAMTS5
CYP2C19	Cytochrome P450 Family 2 Subfamily C Member 19	Protein Coding	P33261	57	GC10P094762	3.24125	https://www.genecards.org/cgi-bin/carddisp.pl?gene=CYP2C19
KAT6B	Lysine Acetyltransferase 6B	Protein Coding	Q8WYB5	57	GC10P074985	3.24125	https://www.genecards.org/cgi-bin/carddisp.pl?gene=KAT6B
GADD45A	Growth Arrest And DNA Damage Inducible Alpha	Protein Coding	P24522	56	GC01P067685	3.24125	https://www.genecards.org/cgi-bin/carddisp.pl?gene=GADD45A
NR1I2	Nuclear Receptor Subfamily 1 Group I Member 2	Protein Coding	O75469	56	GC03P119780	3.24125	https://www.genecards.org/cgi-bin/carddisp.pl?gene=NR1I2
OLR1	Oxidized Low Density Lipoprotein Receptor 1	Protein Coding	P78380	56	GC12M030832	3.24125	https://www.genecards.org/cgi-bin/carddisp.pl?gene=OLR1
TRPV3	Transient Receptor Potential Cation Channel Subfamily V Member 3	Protein Coding	Q8NET8	56	GC17M083942	3.24125	https://www.genecards.org/cgi-bin/carddisp.pl?gene=TRPV3
SOAT1	Sterol O-Acyltransferase 1	Protein Coding	P35610	55	GC01P179294	3.24125	https://www.genecards.org/cgi-bin/carddisp.pl?gene=SOAT1
IL11	Interleukin 11	Protein Coding	P20809	54	GC19M055364	3.24125	https://www.genecards.org/cgi-bin/carddisp.pl?gene=IL11
CCN1	Cellular Communication Network Factor 1	Protein Coding	O00622	53	GC01P085585	3.24125	https://www.genecards.org/cgi-bin/carddisp.pl?gene=CCN1
SMN1	Survival Of Motor Neuron 1, Telomeric	Protein Coding	Q16637	53	GC05P070924	3.24125	https://www.genecards.org/cgi-bin/carddisp.pl?gene=SMN1
HCRT	Hypocretin Neuropeptide Precursor	Protein Coding	O43612	52	GC17M085215	3.24125	https://www.genecards.org/cgi-bin/carddisp.pl?gene=HCRT
SEPTIN4	Septin 4	Protein Coding	O43236	52	GC17M085748	3.24125	https://www.genecards.org/cgi-bin/carddisp.pl?gene=SEPTIN4
KLF15	KLF Transcription Factor 15	Protein Coding	Q9UIH9	51	GC03M126293	3.24125	https://www.genecards.org/cgi-bin/carddisp.pl?gene=KLF15
UTS2	Urotensin 2	Protein Coding	O95399	51	GC01M007843	3.24125	https://www.genecards.org/cgi-bin/carddisp.pl?gene=UTS2
CTNNBIP1	Catenin Beta Interacting Protein 1	Protein Coding	Q9NSA3	50	GC01M009848	3.24125	https://www.genecards.org/cgi-bin/carddisp.pl?gene=CTNNBIP1
IFI6	Interferon Alpha Inducible Protein 6	Protein Coding	P09912	48	GC01M027666	3.24125	https://www.genecards.org/cgi-bin/carddisp.pl?gene=IFI6
RCE1	Ras Converting CAAX Endopeptidase 1	Protein Coding	Q9Y256	48	GC11P066842	3.24125	https://www.genecards.org/cgi-bin/carddisp.pl?gene=RCE1
SELENOP	Selenoprotein P	Protein Coding	P49908	48	GC05M042800	3.24125	https://www.genecards.org/cgi-bin/carddisp.pl?gene=SELENOP
ULBP1	UL16 Binding Protein 1	Protein Coding	Q9BZM6	48	GC06P149963	3.24125	https://www.genecards.org/cgi-bin/carddisp.pl?gene=ULBP1
TSPYL5	TSPY Like 5	Protein Coding	Q86VY4	40	GC08M097273	3.24125	https://www.genecards.org/cgi-bin/carddisp.pl?gene=TSPYL5
NR1H3	Nuclear Receptor Subfamily 1 Group H Member 3	Protein Coding	Q13133	59	GC11P047248	3.20943	https://www.genecards.org/cgi-bin/carddisp.pl?gene=NR1H3
FLOT1	Flotillin 1	Protein Coding	O75955	54	GC06M097031	3.20943	https://www.genecards.org/cgi-bin/carddisp.pl?gene=FLOT1
EZH2	Enhancer Of Zeste 2 Polycomb Repressive Complex 2 Subunit	Protein Coding	Q15910	66	GC07M148807	3.19406	https://www.genecards.org/cgi-bin/carddisp.pl?gene=EZH2
STK11	Serine/Threonine Kinase 11	Protein Coding	Q15831	63	GC19P001177	3.19406	https://www.genecards.org/cgi-bin/carddisp.pl?gene=STK11
ALB	Albumin	Protein Coding	P02768	62	GC04P073397	3.19406	https://www.genecards.org/cgi-bin/carddisp.pl?gene=ALB
PRDX1	Peroxiredoxin 1	Protein Coding	Q06830	62	GC01M045790	3.19406	https://www.genecards.org/cgi-bin/carddisp.pl?gene=PRDX1
TBK1	TANK Binding Kinase 1	Protein Coding	Q9UHD2	62	GC12P064451	3.19406	https://www.genecards.org/cgi-bin/carddisp.pl?gene=TBK1
FAP	Fibroblast Activation Protein Alpha	Protein Coding	Q12884	59	GC02M162170	3.19406	https://www.genecards.org/cgi-bin/carddisp.pl?gene=FAP
HTRA2	HtrA Serine Peptidase 2	Protein Coding	O43464	59	GC02P074529	3.19406	https://www.genecards.org/cgi-bin/carddisp.pl?gene=HTRA2
IRS2	Insulin Receptor Substrate 2	Protein Coding	Q9Y4H2	59	GC13M109752	3.19406	https://www.genecards.org/cgi-bin/carddisp.pl?gene=IRS2
CUL1	Cullin 1	Protein Coding	Q13616	58	GC07P148697	3.19406	https://www.genecards.org/cgi-bin/carddisp.pl?gene=CUL1
HTRA1	HtrA Serine Peptidase 1	Protein Coding	Q92743	58	GC10P122461	3.19406	https://www.genecards.org/cgi-bin/carddisp.pl?gene=HTRA1
TRPC3	Transient Receptor Potential Cation Channel Subfamily C Member 3	Protein Coding	Q13507	58	GC04M121879	3.19406	https://www.genecards.org/cgi-bin/carddisp.pl?gene=TRPC3
ABCG1	ATP Binding Cassette Subfamily G Member 1	Protein Coding	P45844	56	GC21P042199	3.19406	https://www.genecards.org/cgi-bin/carddisp.pl?gene=ABCG1
CDC37	Cell Division Cycle 37, HSP90 Cochaperone	Protein Coding	Q16543	56	GC19M010391	3.19406	https://www.genecards.org/cgi-bin/carddisp.pl?gene=CDC37
PFKFB3	6-Phosphofructo-2-Kinase/Fructose-2,6-Biphosphatase 3	Protein Coding	Q16875	56	GC10P006144	3.19406	https://www.genecards.org/cgi-bin/carddisp.pl?gene=PFKFB3
RUNX3	RUNX Family Transcription Factor 3	Protein Coding	Q13761	56	GC01M024899	3.19406	https://www.genecards.org/cgi-bin/carddisp.pl?gene=RUNX3
SSB	Small RNA Binding Exonuclease Protection Factor La	Protein Coding	P05455	54	GC02P169791	3.19406	https://www.genecards.org/cgi-bin/carddisp.pl?gene=SSB
CDC27	Cell Division Cycle 27	Protein Coding	P30260	53	GC17M047117	3.19406	https://www.genecards.org/cgi-bin/carddisp.pl?gene=CDC27
CEBPD	CCAAT Enhancer Binding Protein Delta	Protein Coding	P49716	52	GC08M047759	3.19406	https://www.genecards.org/cgi-bin/carddisp.pl?gene=CEBPD
ERAP2	Endoplasmic Reticulum Aminopeptidase 2	Protein Coding	Q6P179	52	GC05P096875	3.19406	https://www.genecards.org/cgi-bin/carddisp.pl?gene=ERAP2
SAA1	Serum Amyloid A1	Protein Coding	P0DJI8	51	GC11P019258	3.19406	https://www.genecards.org/cgi-bin/carddisp.pl?gene=SAA1
USP22	Ubiquitin Specific Peptidase 22	Protein Coding	Q9UPT9	51	GC17M020999	3.19406	https://www.genecards.org/cgi-bin/carddisp.pl?gene=USP22
ERGIC3	ERGIC And Golgi 3	Protein Coding	Q9Y282	47	GC20P035542	3.19406	https://www.genecards.org/cgi-bin/carddisp.pl?gene=ERGIC3
FNDC5	Fibronectin Type III Domain Containing 5	Protein Coding	Q8NAU1	47	GC01M034014	3.19406	https://www.genecards.org/cgi-bin/carddisp.pl?gene=FNDC5
H1-1	H1.1 Linker Histone, Cluster Member	Protein Coding	Q02539	47	GC06M096569	3.19406	https://www.genecards.org/cgi-bin/carddisp.pl?gene=H1-1
PDIA5	Protein Disulfide Isomerase Family A Member 5	Protein Coding	Q14554	45	GC03P123067	3.19406	https://www.genecards.org/cgi-bin/carddisp.pl?gene=PDIA5
FKBP9	FKBP Prolyl Isomerase 9	Protein Coding	O95302	44	GC07P032957	3.19406	https://www.genecards.org/cgi-bin/carddisp.pl?gene=FKBP9
MARCHF5	Membrane Associated Ring-CH-Type Finger 5	Protein Coding	Q9NX47	42	GC10P112685	3.19406	https://www.genecards.org/cgi-bin/carddisp.pl?gene=MARCHF5
TMX1	Thioredoxin Related Transmembrane Protein 1	Protein Coding	Q9H3N1	45	GC14P051240	3.16224	https://www.genecards.org/cgi-bin/carddisp.pl?gene=TMX1
ERP27	Endoplasmic Reticulum Protein 27	Protein Coding	Q96DN0	43	GC12M014914	3.16224	https://www.genecards.org/cgi-bin/carddisp.pl?gene=ERP27
GBA1	Glucosylceramidase Beta 1	Protein Coding	P04062	63	GC01M163977	3.10418	https://www.genecards.org/cgi-bin/carddisp.pl?gene=GBA1
JAK2	Janus Kinase 2	Protein Coding	O60674	66	GC09P004985	3.09406	https://www.genecards.org/cgi-bin/carddisp.pl?gene=JAK2
STAT5A	Signal Transducer And Activator Of Transcription 5A	Protein Coding	P42229	63	GC17P042287	3.09406	https://www.genecards.org/cgi-bin/carddisp.pl?gene=STAT5A
CISH	Cytokine Inducible SH2 Containing Protein	Protein Coding	Q9NSE2	58	GC03M054110	3.09406	https://www.genecards.org/cgi-bin/carddisp.pl?gene=CISH
CPA1	Carboxypeptidase A1	Protein Coding	P15085	56	GC07P130380	3.0905	https://www.genecards.org/cgi-bin/carddisp.pl?gene=CPA1
PTEN	Phosphatase And Tensin Homolog	Protein Coding	P60484	65	GC10P112611	3.02379	https://www.genecards.org/cgi-bin/carddisp.pl?gene=PTEN
F2	Coagulation Factor II, Thrombin	Protein Coding	P00734	63	GC11P048054	3.02379	https://www.genecards.org/cgi-bin/carddisp.pl?gene=F2
MTHFR	Methylenetetrahydrofolate Reductase	Protein Coding	P42898	61	GC01M011785	3.02379	https://www.genecards.org/cgi-bin/carddisp.pl?gene=MTHFR
BACE1	Beta-Secretase 1	Protein Coding	P56817	60	GC11M117285	3.02379	https://www.genecards.org/cgi-bin/carddisp.pl?gene=BACE1
IL1R1	Interleukin 1 Receptor Type 1	Protein Coding	P14778	60	GC02P102136	3.02379	https://www.genecards.org/cgi-bin/carddisp.pl?gene=IL1R1
LMAN1	Lectin, Mannose Binding 1	Protein Coding	P49257	58	GC18M059327	3.02379	https://www.genecards.org/cgi-bin/carddisp.pl?gene=LMAN1
PURA	Purine Rich Element Binding Protein A	Protein Coding	Q00577	58	GC05P153562	3.02379	https://www.genecards.org/cgi-bin/carddisp.pl?gene=PURA
IFNB1	Interferon Beta 1	Protein Coding	P01574	56	GC09M021077	3.02379	https://www.genecards.org/cgi-bin/carddisp.pl?gene=IFNB1
ACSL3	Acyl-CoA Synthetase Long Chain Family Member 3	Protein Coding	O95573	54	GC02P222860	3.02379	https://www.genecards.org/cgi-bin/carddisp.pl?gene=ACSL3
CARD14	Caspase Recruitment Domain Family Member 14	Protein Coding	Q9BXL6	54	GC17P124053	3.02379	https://www.genecards.org/cgi-bin/carddisp.pl?gene=CARD14
EIF2S2	Eukaryotic Translation Initiation Factor 2 Subunit Beta	Protein Coding	P20042	52	GC20M034088	3.02379	https://www.genecards.org/cgi-bin/carddisp.pl?gene=EIF2S2
SUPT20H	SPT20 Homolog, SAGA Complex Component	Protein Coding	Q8NEM7	48	GC13M037009	3.02379	https://www.genecards.org/cgi-bin/carddisp.pl?gene=SUPT20H
STARD5	StAR Related Lipid Transfer Domain Containing 5	Protein Coding	Q9NSY2	47	GC15M081309	3.02379	https://www.genecards.org/cgi-bin/carddisp.pl?gene=STARD5
SUPT20HL1	SUPT20H Like 1	Protein Coding	Q3ZLR7	24	GC0XP024362	3.02379	https://www.genecards.org/cgi-bin/carddisp.pl?gene=SUPT20HL1
ATP2A1	ATPase Sarcoplasmic/Endoplasmic Reticulum Ca2+ Transporting 1	Protein Coding	O14983	61	GC16P096575	2.97879	https://www.genecards.org/cgi-bin/carddisp.pl?gene=ATP2A1
FCGR2B	Fc Gamma Receptor IIb	Protein Coding	P31994	61	GC01P167729	2.97879	https://www.genecards.org/cgi-bin/carddisp.pl?gene=FCGR2B
FASN	Fatty Acid Synthase	Protein Coding	P49327	62	GC17M082078	2.97239	https://www.genecards.org/cgi-bin/carddisp.pl?gene=FASN
CNGA3	Cyclic Nucleotide Gated Channel Subunit Alpha 3	Protein Coding	Q16281	55	GC02P098356	2.97239	https://www.genecards.org/cgi-bin/carddisp.pl?gene=CNGA3
IGF2BP1	Insulin Like Growth Factor 2 MRNA Binding Protein 1	Protein Coding	Q9NZI8	54	GC17P123324	2.97239	https://www.genecards.org/cgi-bin/carddisp.pl?gene=IGF2BP1
MSBP1	Minisatellite Binding Protein 1	Protein Coding		10	GC00U990213	2.97239	https://www.genecards.org/cgi-bin/carddisp.pl?gene=MSBP1
CREBBP	CREB Binding Protein	Protein Coding	Q92793	67	GC16M025750	2.97057	https://www.genecards.org/cgi-bin/carddisp.pl?gene=CREBBP
CCND1	Cyclin D1	Protein Coding	P24385	66	GC11P069641	2.97057	https://www.genecards.org/cgi-bin/carddisp.pl?gene=CCND1
JAK1	Janus Kinase 1	Protein Coding	P23458	66	GC01M064833	2.97057	https://www.genecards.org/cgi-bin/carddisp.pl?gene=JAK1
PRKCD	Protein Kinase C Delta	Protein Coding	Q05655	66	GC03P053156	2.97057	https://www.genecards.org/cgi-bin/carddisp.pl?gene=PRKCD
RPS6KA3	Ribosomal Protein S6 Kinase A3	Protein Coding	P51812	66	GC0XM020149	2.97057	https://www.genecards.org/cgi-bin/carddisp.pl?gene=RPS6KA3
SMAD2	SMAD Family Member 2	Protein Coding	Q15796	66	GC18M047809	2.97057	https://www.genecards.org/cgi-bin/carddisp.pl?gene=SMAD2
ALDH2	Aldehyde Dehydrogenase 2 Family Member	Protein Coding	P05091	64	GC12P111766	2.97057	https://www.genecards.org/cgi-bin/carddisp.pl?gene=ALDH2
CDK2	Cyclin Dependent Kinase 2	Protein Coding	P24941	64	GC12P055966	2.97057	https://www.genecards.org/cgi-bin/carddisp.pl?gene=CDK2
HSD11B1	Hydroxysteroid 11-Beta Dehydrogenase 1	Protein Coding	P28845	63	GC01P209686	2.97057	https://www.genecards.org/cgi-bin/carddisp.pl?gene=HSD11B1
SERPINC1	Serpin Family C Member 1	Protein Coding	P01008	63	GC01M175000	2.97057	https://www.genecards.org/cgi-bin/carddisp.pl?gene=SERPINC1
CDH1	Cadherin 1	Protein Coding	P12830	62	GC16P068737	2.97057	https://www.genecards.org/cgi-bin/carddisp.pl?gene=CDH1
CDKN1B	Cyclin Dependent Kinase Inhibitor 1B	Protein Coding	P46527	62	GC12P043095	2.97057	https://www.genecards.org/cgi-bin/carddisp.pl?gene=CDKN1B
IFNAR1	Interferon Alpha And Beta Receptor Subunit 1	Protein Coding	P17181	62	GC21P033324	2.97057	https://www.genecards.org/cgi-bin/carddisp.pl?gene=IFNAR1
KAT2B	Lysine Acetyltransferase 2B	Protein Coding	Q92831	62	GC03P023034	2.97057	https://www.genecards.org/cgi-bin/carddisp.pl?gene=KAT2B
MYB	MYB Proto-Oncogene, Transcription Factor	Protein Coding	P10242	62	GC06P135181	2.97057	https://www.genecards.org/cgi-bin/carddisp.pl?gene=MYB
NTRK1	Neurotrophic Receptor Tyrosine Kinase 1	Protein Coding	P04629	62	GC01P156815	2.97057	https://www.genecards.org/cgi-bin/carddisp.pl?gene=NTRK1
SMPD1	Sphingomyelin Phosphodiesterase 1	Protein Coding	P17405	62	GC11P006390	2.97057	https://www.genecards.org/cgi-bin/carddisp.pl?gene=SMPD1
ABCC1	ATP Binding Cassette Subfamily C Member 1 (ABCC1 Blood Group)	Protein Coding	P33527	61	GC16P015949	2.97057	https://www.genecards.org/cgi-bin/carddisp.pl?gene=ABCC1
GFAP	Glial Fibrillary Acidic Protein	Protein Coding	P14136	61	GC17M085348	2.97057	https://www.genecards.org/cgi-bin/carddisp.pl?gene=GFAP
TSC1	TSC Complex Subunit 1	Protein Coding	Q92574	61	GC09M132891	2.97057	https://www.genecards.org/cgi-bin/carddisp.pl?gene=TSC1
AFP	Alpha Fetoprotein	Protein Coding	P02771	60	GC04P073431	2.97057	https://www.genecards.org/cgi-bin/carddisp.pl?gene=AFP
CTCF	CCCTC-Binding Factor	Protein Coding	P49711	60	GC16P097654	2.97057	https://www.genecards.org/cgi-bin/carddisp.pl?gene=CTCF
FBN1	Fibrillin 1	Protein Coding	P35555	60	GC15M048408	2.97057	https://www.genecards.org/cgi-bin/carddisp.pl?gene=FBN1
IKBKG	Inhibitor Of Nuclear Factor Kappa B Kinase Regulatory Subunit Gamma	Protein Coding	Q9Y6K9	60	GC0XP154541	2.97057	https://www.genecards.org/cgi-bin/carddisp.pl?gene=IKBKG
NAMPT	Nicotinamide Phosphoribosyltransferase	Protein Coding	P43490	60	GC07M106248	2.97057	https://www.genecards.org/cgi-bin/carddisp.pl?gene=NAMPT
RAB27A	RAB27A, Member RAS Oncogene Family	Protein Coding	P51159	60	GC15M055202	2.97057	https://www.genecards.org/cgi-bin/carddisp.pl?gene=RAB27A
ROS1	ROS Proto-Oncogene 1, Receptor Tyrosine Kinase	Protein Coding	P08922	60	GC06M117287	2.97057	https://www.genecards.org/cgi-bin/carddisp.pl?gene=ROS1
IL2	Interleukin 2	Protein Coding	P60568	59	GC04M122451	2.97057	https://www.genecards.org/cgi-bin/carddisp.pl?gene=IL2
OGT	O-Linked N-Acetylglucosamine (GlcNAc) Transferase	Protein Coding	O15294	59	GC0XP071800	2.97057	https://www.genecards.org/cgi-bin/carddisp.pl?gene=OGT
UCP2	Uncoupling Protein 2	Protein Coding	P55851	59	GC11M073974	2.97057	https://www.genecards.org/cgi-bin/carddisp.pl?gene=UCP2
ANG	Angiogenin	Protein Coding	P03950	58	GC14P047774	2.97057	https://www.genecards.org/cgi-bin/carddisp.pl?gene=ANG
APOH	Apolipoprotein H	Protein Coding	P02749	58	GC17M066212	2.97057	https://www.genecards.org/cgi-bin/carddisp.pl?gene=APOH
ARID1A	AT-Rich Interaction Domain 1A	Protein Coding	O14497	58	GC01P026693	2.97057	https://www.genecards.org/cgi-bin/carddisp.pl?gene=ARID1A
DDX5	DEAD-Box Helicase 5	Protein Coding	P17844	58	GC17M064498	2.97057	https://www.genecards.org/cgi-bin/carddisp.pl?gene=DDX5
HES1	Hes Family BHLH Transcription Factor 1	Protein Coding	Q14469	58	GC03P194136	2.97057	https://www.genecards.org/cgi-bin/carddisp.pl?gene=HES1
DNAJB1	DnaJ Heat Shock Protein Family (Hsp40) Member B1	Protein Coding	P25685	57	GC19M014514	2.97057	https://www.genecards.org/cgi-bin/carddisp.pl?gene=DNAJB1
LARS2	Leucyl-TRNA Synthetase 2, Mitochondrial	Protein Coding	Q15031	57	GC03P059697	2.97057	https://www.genecards.org/cgi-bin/carddisp.pl?gene=LARS2
MTTP	Microsomal Triglyceride Transfer Protein	Protein Coding	P55157	57	GC04P099563	2.97057	https://www.genecards.org/cgi-bin/carddisp.pl?gene=MTTP
COX6B1	Cytochrome C Oxidase Subunit 6B1	Protein Coding	P14854	56	GC19P122929	2.97057	https://www.genecards.org/cgi-bin/carddisp.pl?gene=COX6B1
FCN3	Ficolin 3	Protein Coding	O75636	56	GC01M031761	2.97057	https://www.genecards.org/cgi-bin/carddisp.pl?gene=FCN3
FOXM1	Forkhead Box M1	Protein Coding	Q08050	56	GC12M002857	2.97057	https://www.genecards.org/cgi-bin/carddisp.pl?gene=FOXM1
MINPP1	Multiple Inositol-Polyphosphate Phosphatase 1	Protein Coding	Q9UNW1	56	GC10P087504	2.97057	https://www.genecards.org/cgi-bin/carddisp.pl?gene=MINPP1
NLRP1	NLR Family Pyrin Domain Containing 1	Protein Coding	Q9C000	56	GC17M005499	2.97057	https://www.genecards.org/cgi-bin/carddisp.pl?gene=NLRP1
RBX1	Ring-Box 1	Protein Coding	P62877	56	GC22P040951	2.97057	https://www.genecards.org/cgi-bin/carddisp.pl?gene=RBX1
RDH12	Retinol Dehydrogenase 12	Protein Coding	Q96NR8	56	GC14P067701	2.97057	https://www.genecards.org/cgi-bin/carddisp.pl?gene=RDH12
SEC23A	SEC23 Homolog A, COPII Coat Complex Component	Protein Coding	Q15436	56	GC14M039031	2.97057	https://www.genecards.org/cgi-bin/carddisp.pl?gene=SEC23A
TRPM7	Transient Receptor Potential Cation Channel Subfamily M Member 7	Protein Coding	Q96QT4	56	GC15M050552	2.97057	https://www.genecards.org/cgi-bin/carddisp.pl?gene=TRPM7
AREG	Amphiregulin	Protein Coding	P15514	55	GC04P074445	2.97057	https://www.genecards.org/cgi-bin/carddisp.pl?gene=AREG
BAG1	BAG Cochaperone 1	Protein Coding	Q99933	55	GC09M033245	2.97057	https://www.genecards.org/cgi-bin/carddisp.pl?gene=BAG1
CHKA	Choline Kinase Alpha	Protein Coding	P35790	55	GC11M068052	2.97057	https://www.genecards.org/cgi-bin/carddisp.pl?gene=CHKA
CTBP2	C-Terminal Binding Protein 2	Protein Coding	P56545	55	GC10M124984	2.97057	https://www.genecards.org/cgi-bin/carddisp.pl?gene=CTBP2
CUL5	Cullin 5	Protein Coding	Q93034	55	GC11P108008	2.97057	https://www.genecards.org/cgi-bin/carddisp.pl?gene=CUL5
EPO	Erythropoietin	Protein Coding	P01588	55	GC07P100720	2.97057	https://www.genecards.org/cgi-bin/carddisp.pl?gene=EPO
NOL3	Nucleolar Protein 3	Protein Coding	O60936	55	GC16P097613	2.97057	https://www.genecards.org/cgi-bin/carddisp.pl?gene=NOL3
PIM2	Pim-2 Proto-Oncogene, Serine/Threonine Kinase	Protein Coding	Q9P1W9	55	GC0XM048913	2.97057	https://www.genecards.org/cgi-bin/carddisp.pl?gene=PIM2
ROBO4	Roundabout Guidance Receptor 4	Protein Coding	Q8WZ75	55	GC11M124883	2.97057	https://www.genecards.org/cgi-bin/carddisp.pl?gene=ROBO4
SLIT3	Slit Guidance Ligand 3	Protein Coding	O75094	55	GC05M168661	2.97057	https://www.genecards.org/cgi-bin/carddisp.pl?gene=SLIT3
ST3GAL4	ST3 Beta-Galactoside Alpha-2,3-Sialyltransferase 4	Protein Coding	Q11206	55	GC11P126355	2.97057	https://www.genecards.org/cgi-bin/carddisp.pl?gene=ST3GAL4
TAF4	TATA-Box Binding Protein Associated Factor 4	Protein Coding	O00268	55	GC20M062012	2.97057	https://www.genecards.org/cgi-bin/carddisp.pl?gene=TAF4
TIA1	TIA1 Cytotoxic Granule Associated RNA Binding Protein	Protein Coding	P31483	55	GC02M070209	2.97057	https://www.genecards.org/cgi-bin/carddisp.pl?gene=TIA1
DAPK3	Death Associated Protein Kinase 3	Protein Coding	O43293	54	GC19M003958	2.97057	https://www.genecards.org/cgi-bin/carddisp.pl?gene=DAPK3
DUSP5	Dual Specificity Phosphatase 5	Protein Coding	Q16690	54	GC10P110497	2.97057	https://www.genecards.org/cgi-bin/carddisp.pl?gene=DUSP5
GBA2	Glucosylceramidase Beta 2	Protein Coding	Q9HCG7	54	GC09M035736	2.97057	https://www.genecards.org/cgi-bin/carddisp.pl?gene=GBA2
KLB	Klotho Beta	Protein Coding	Q86Z14	54	GC04P039408	2.97057	https://www.genecards.org/cgi-bin/carddisp.pl?gene=KLB
METTL3	Methyltransferase 3, N6-Adenosine-Methyltransferase Complex Catalytic Subunit	Protein Coding	Q86U44	54	GC14M021498	2.97057	https://www.genecards.org/cgi-bin/carddisp.pl?gene=METTL3
PHB2	Prohibitin 2	Protein Coding	Q99623	54	GC12M006965	2.97057	https://www.genecards.org/cgi-bin/carddisp.pl?gene=PHB2
RYR3	Ryanodine Receptor 3	Protein Coding	Q15413	54	GC15P033310	2.97057	https://www.genecards.org/cgi-bin/carddisp.pl?gene=RYR3
UPF1	UPF1 RNA Helicase And ATPase	Protein Coding	Q92900	54	GC19P018831	2.97057	https://www.genecards.org/cgi-bin/carddisp.pl?gene=UPF1
ANKRD1	Ankyrin Repeat Domain 1	Protein Coding	Q15327	53	GC10M090912	2.97057	https://www.genecards.org/cgi-bin/carddisp.pl?gene=ANKRD1
COLEC10	Collectin Subfamily Member 10	Protein Coding	Q9Y6Z7	53	GC08P118952	2.97057	https://www.genecards.org/cgi-bin/carddisp.pl?gene=COLEC10
CRELD1	Cysteine Rich With EGF Like Domains 1	Protein Coding	Q96HD1	53	GC03P022770	2.97057	https://www.genecards.org/cgi-bin/carddisp.pl?gene=CRELD1
CCT3	Chaperonin Containing TCP1 Subunit 3	Protein Coding	P49368	52	GC01M156308	2.97057	https://www.genecards.org/cgi-bin/carddisp.pl?gene=CCT3
FUT4	Fucosyltransferase 4	Protein Coding	P22083	52	GC11P096335	2.97057	https://www.genecards.org/cgi-bin/carddisp.pl?gene=FUT4
LRP1B	LDL Receptor Related Protein 1B	Protein Coding	Q9NZR2	52	GC02M140231	2.97057	https://www.genecards.org/cgi-bin/carddisp.pl?gene=LRP1B
MED25	Mediator Complex Subunit 25	Protein Coding	Q71SY5	52	GC19P123445	2.97057	https://www.genecards.org/cgi-bin/carddisp.pl?gene=MED25
MTDH	Metadherin	Protein Coding	Q86UE4	52	GC08P097644	2.97057	https://www.genecards.org/cgi-bin/carddisp.pl?gene=MTDH
TSLP	Thymic Stromal Lymphopoietin	Protein Coding	Q969D9	52	GC05P111070	2.97057	https://www.genecards.org/cgi-bin/carddisp.pl?gene=TSLP
CAP2	Cyclase Associated Actin Cytoskeleton Regulatory Protein 2	Protein Coding	P40123	51	GC06P017393	2.97057	https://www.genecards.org/cgi-bin/carddisp.pl?gene=CAP2
CCT4	Chaperonin Containing TCP1 Subunit 4	Protein Coding	P50991	51	GC02M061868	2.97057	https://www.genecards.org/cgi-bin/carddisp.pl?gene=CCT4
DIO2	Iodothyronine Deiodinase 2	Protein Coding	Q92813	51	GC14M080197	2.97057	https://www.genecards.org/cgi-bin/carddisp.pl?gene=DIO2
ELOB	Elongin B	Protein Coding	Q15370	51	GC16M025663	2.97057	https://www.genecards.org/cgi-bin/carddisp.pl?gene=ELOB
IL23A	Interleukin 23 Subunit Alpha	Protein Coding	Q9NPF7	51	GC12P062027	2.97057	https://www.genecards.org/cgi-bin/carddisp.pl?gene=IL23A
REG1A	Regenerating Family Member 1 Alpha	Protein Coding	P05451	51	GC02P079120	2.97057	https://www.genecards.org/cgi-bin/carddisp.pl?gene=REG1A
WTAP	WT1 Associated Protein	Protein Coding	Q15007	51	GC06P159725	2.97057	https://www.genecards.org/cgi-bin/carddisp.pl?gene=WTAP
CD109	CD109 Molecule	Protein Coding	Q6YHK3	50	GC06P145257	2.97057	https://www.genecards.org/cgi-bin/carddisp.pl?gene=CD109
GPR4	G Protein-Coupled Receptor 4	Protein Coding	P46093	50	GC19M045589	2.97057	https://www.genecards.org/cgi-bin/carddisp.pl?gene=GPR4
IL32	Interleukin 32	Protein Coding	P24001	50	GC16P095843	2.97057	https://www.genecards.org/cgi-bin/carddisp.pl?gene=IL32
MSI1	Musashi RNA Binding Protein 1	Protein Coding	O43347	50	GC12M120341	2.97057	https://www.genecards.org/cgi-bin/carddisp.pl?gene=MSI1
MSI2	Musashi RNA Binding Protein 2	Protein Coding	Q96DH6	50	GC17P057255	2.97057	https://www.genecards.org/cgi-bin/carddisp.pl?gene=MSI2
PHLPP1	PH Domain And Leucine Rich Repeat Protein Phosphatase 1	Protein Coding	O60346	50	GC18P062715	2.97057	https://www.genecards.org/cgi-bin/carddisp.pl?gene=PHLPP1
SEC61B	SEC61 Translocon Subunit Beta	Protein Coding	P60468	50	GC09P099222	2.97057	https://www.genecards.org/cgi-bin/carddisp.pl?gene=SEC61B
SND1	Staphylococcal Nuclease And Tudor Domain Containing 1	Protein Coding	Q7KZF4	50	GC07P127652	2.97057	https://www.genecards.org/cgi-bin/carddisp.pl?gene=SND1
TSC22D3	TSC22 Domain Family Member 3	Protein Coding	Q99576	50	GC0XM107713	2.97057	https://www.genecards.org/cgi-bin/carddisp.pl?gene=TSC22D3
HOXB9	Homeobox B9	Protein Coding	P17482	49	GC17M048621	2.97057	https://www.genecards.org/cgi-bin/carddisp.pl?gene=HOXB9
MIA2	MIA SH3 Domain ER Export Factor 2	Protein Coding	Q96PC5	49	GC14P039230	2.97057	https://www.genecards.org/cgi-bin/carddisp.pl?gene=MIA2
SGMS2	Sphingomyelin Synthase 2	Protein Coding	Q8NHU3	49	GC04P107824	2.97057	https://www.genecards.org/cgi-bin/carddisp.pl?gene=SGMS2
SSR2	Signal Sequence Receptor Subunit 2	Protein Coding	P43308	49	GC01M156009	2.97057	https://www.genecards.org/cgi-bin/carddisp.pl?gene=SSR2
EBI3	Epstein-Barr Virus Induced 3	Protein Coding	Q14213	48	GC19P121979	2.97057	https://www.genecards.org/cgi-bin/carddisp.pl?gene=EBI3
LECT2	Leukocyte Cell Derived Chemotaxin 2	Protein Coding	O14960	48	GC05M135922	2.97057	https://www.genecards.org/cgi-bin/carddisp.pl?gene=LECT2
MIOX	Myo-Inositol Oxygenase	Protein Coding	Q9UGB7	48	GC22P050486	2.97057	https://www.genecards.org/cgi-bin/carddisp.pl?gene=MIOX
MSRB1	Methionine Sulfoxide Reductase B1	Protein Coding	Q9NZV6	48	GC16M025568	2.97057	https://www.genecards.org/cgi-bin/carddisp.pl?gene=MSRB1
OMA1	OMA1 Zinc Metallopeptidase	Protein Coding	Q96E52	48	GC01M058415	2.97057	https://www.genecards.org/cgi-bin/carddisp.pl?gene=OMA1
PHLPP2	PH Domain And Leucine Rich Repeat Protein Phosphatase 2	Protein Coding	Q6ZVD8	48	GC16M071637	2.97057	https://www.genecards.org/cgi-bin/carddisp.pl?gene=PHLPP2
SF3A2	Splicing Factor 3a Subunit 2	Protein Coding	Q15428	48	GC19P002236	2.97057	https://www.genecards.org/cgi-bin/carddisp.pl?gene=SF3A2
SLC30A3	Solute Carrier Family 30 Member 3	Protein Coding	Q99726	48	GC02M027254	2.97057	https://www.genecards.org/cgi-bin/carddisp.pl?gene=SLC30A3
STARD7	StAR Related Lipid Transfer Domain Containing 7	Protein Coding	Q9NQZ5	48	GC02M096184	2.97057	https://www.genecards.org/cgi-bin/carddisp.pl?gene=STARD7
YTHDF1	YTH N6-Methyladenosine RNA Binding Protein F1	Protein Coding	Q9BYJ9	48	GC20M063195	2.97057	https://www.genecards.org/cgi-bin/carddisp.pl?gene=YTHDF1
BLOC1S1	Biogenesis Of Lysosomal Organelles Complex 1 Subunit 1	Protein Coding	P78537	47	GC12P061976	2.97057	https://www.genecards.org/cgi-bin/carddisp.pl?gene=BLOC1S1
H2BC3	H2B Clustered Histone 3	Protein Coding	P33778	47	GC06M096571	2.97057	https://www.genecards.org/cgi-bin/carddisp.pl?gene=H2BC3
S100G	S100 Calcium Binding Protein G	Protein Coding	P29377	47	GC0XP016668	2.97057	https://www.genecards.org/cgi-bin/carddisp.pl?gene=S100G
HRK	Harakiri, BCL2 Interacting Protein	Protein Coding	O00198	46	GC12M116820	2.97057	https://www.genecards.org/cgi-bin/carddisp.pl?gene=HRK
IRGM	Immunity Related GTPase M	Protein Coding	A1A4Y4	46	GC05P150846	2.97057	https://www.genecards.org/cgi-bin/carddisp.pl?gene=IRGM
NOXA1	NADPH Oxidase Activator 1	Protein Coding	Q86UR1	46	GC09P137423	2.97057	https://www.genecards.org/cgi-bin/carddisp.pl?gene=NOXA1
RNF114	Ring Finger Protein 114	Protein Coding	Q9Y508	46	GC20P049936	2.97057	https://www.genecards.org/cgi-bin/carddisp.pl?gene=RNF114
ART1	ADP-Ribosyltransferase 1	Protein Coding	P52961	45	GC11P012425	2.97057	https://www.genecards.org/cgi-bin/carddisp.pl?gene=ART1
C1QTNF9	C1q And TNF Related 9	Protein Coding	P0C862	45	GC13P024307	2.97057	https://www.genecards.org/cgi-bin/carddisp.pl?gene=C1QTNF9
H2AC4	H2A Clustered Histone 4	Protein Coding	P04908	45	GC06M096577	2.97057	https://www.genecards.org/cgi-bin/carddisp.pl?gene=H2AC4
RIC3	RIC3 Acetylcholine Receptor Chaperone	Protein Coding	Q7Z5B4	45	GC11M008092	2.97057	https://www.genecards.org/cgi-bin/carddisp.pl?gene=RIC3
DELE1	DAP3 Binding Cell Death Enhancer 1	Protein Coding	Q14154	44	GC05P153919	2.97057	https://www.genecards.org/cgi-bin/carddisp.pl?gene=DELE1
GPR78	G Protein-Coupled Receptor 78	Protein Coding	Q96P69	44	GC04P008692	2.97057	https://www.genecards.org/cgi-bin/carddisp.pl?gene=GPR78
NUDT5	Nudix Hydrolase 5	Protein Coding	Q9UKK9	44	GC10M012165	2.97057	https://www.genecards.org/cgi-bin/carddisp.pl?gene=NUDT5
SSUH2	Ssu-2 Homolog	Protein Coding	Q9Y2M2	44	GC03M008619	2.97057	https://www.genecards.org/cgi-bin/carddisp.pl?gene=SSUH2
TMEM100	Transmembrane Protein 100	Protein Coding	Q9NV29	44	GC17M055719	2.97057	https://www.genecards.org/cgi-bin/carddisp.pl?gene=TMEM100
CPEB4	Cytoplasmic Polyadenylation Element Binding Protein 4	Protein Coding	Q17RY0	43	GC05P173888	2.97057	https://www.genecards.org/cgi-bin/carddisp.pl?gene=CPEB4
ATAT1	Alpha Tubulin Acetyltransferase 1	Protein Coding	Q5SQI0	41	GC06P030626	2.97057	https://www.genecards.org/cgi-bin/carddisp.pl?gene=ATAT1
DNAJB12	DnaJ Heat Shock Protein Family (Hsp40) Member B12	Protein Coding	Q9NXW2	41	GC10M072332	2.97057	https://www.genecards.org/cgi-bin/carddisp.pl?gene=DNAJB12
BATF2	Basic Leucine Zipper ATF-Like Transcription Factor 2	Protein Coding	Q8N1L9	40	GC11M064987	2.97057	https://www.genecards.org/cgi-bin/carddisp.pl?gene=BATF2
RHBDL3	Rhomboid Like 3	Protein Coding	P58872	40	GC17P122628	2.97057	https://www.genecards.org/cgi-bin/carddisp.pl?gene=RHBDL3
PML	PML Nuclear Body Scaffold	Protein Coding	P29590	59	GC15P073994	2.93876	https://www.genecards.org/cgi-bin/carddisp.pl?gene=PML
RASGRF1	Ras Protein Specific Guanine Nucleotide Releasing Factor 1	Protein Coding	Q13972	53	GC15M078959	2.93876	https://www.genecards.org/cgi-bin/carddisp.pl?gene=RASGRF1
PPP2CB	Protein Phosphatase 2 Catalytic Subunit Beta	Protein Coding	P62714	51	GC08M030906	2.93876	https://www.genecards.org/cgi-bin/carddisp.pl?gene=PPP2CB
RASGRF2	Ras Protein Specific Guanine Nucleotide Releasing Factor 2	Protein Coding	O14827	44	GC05P080960	2.93876	https://www.genecards.org/cgi-bin/carddisp.pl?gene=RASGRF2
NRBF2	Nuclear Receptor Binding Factor 2	Protein Coding	Q96F24	43	GC10P063133	2.93876	https://www.genecards.org/cgi-bin/carddisp.pl?gene=NRBF2
BDNF	Brain Derived Neurotrophic Factor	Protein Coding	P23560	63	GC11M027654	2.89987	https://www.genecards.org/cgi-bin/carddisp.pl?gene=BDNF
PRKRA	Protein Activator Of Interferon Induced Protein Kinase EIF2AK2	Protein Coding	O75569	55	GC02M178431	2.89987	https://www.genecards.org/cgi-bin/carddisp.pl?gene=PRKRA
GAPDH	Glyceraldehyde-3-Phosphate Dehydrogenase	Protein Coding	P04406	64	GC12P042102	2.81383	https://www.genecards.org/cgi-bin/carddisp.pl?gene=GAPDH
ACTB	Actin Beta	Protein Coding	P60709	63	GC07M005549	2.81383	https://www.genecards.org/cgi-bin/carddisp.pl?gene=ACTB
CAD	Carbamoyl-Phosphate Synthetase 2, Aspartate Transcarbamylase, And Dihydroorotase	Protein Coding	P27708	62	GC02P027217	2.81383	https://www.genecards.org/cgi-bin/carddisp.pl?gene=CAD
EPHA3	EPH Receptor A3	Protein Coding	P29320	60	GC03P089077	2.81383	https://www.genecards.org/cgi-bin/carddisp.pl?gene=EPHA3
HNRNPA2B1	Heterogeneous Nuclear Ribonucleoprotein A2/B1	Protein Coding	P22626	59	GC07M026174	2.81383	https://www.genecards.org/cgi-bin/carddisp.pl?gene=HNRNPA2B1
ELAVL1	ELAV Like RNA Binding Protein 1	Protein Coding	Q15717	55	GC19M007958	2.81383	https://www.genecards.org/cgi-bin/carddisp.pl?gene=ELAVL1
RPL19	Ribosomal Protein L19	Protein Coding	P84098	52	GC17P039200	2.81383	https://www.genecards.org/cgi-bin/carddisp.pl?gene=RPL19
UBR4	Ubiquitin Protein Ligase E3 Component N-Recognin 4	Protein Coding	Q5T4S7	52	GC01M019074	2.81383	https://www.genecards.org/cgi-bin/carddisp.pl?gene=UBR4
RGS16	Regulator Of G Protein Signaling 16	Protein Coding	O15492	51	GC01M182598	2.81383	https://www.genecards.org/cgi-bin/carddisp.pl?gene=RGS16
RPL23	Ribosomal Protein L23	Protein Coding	P62829	51	GC17M038847	2.81383	https://www.genecards.org/cgi-bin/carddisp.pl?gene=RPL23
VIL1	Villin 1	Protein Coding	P09327	51	GC02P218419	2.81383	https://www.genecards.org/cgi-bin/carddisp.pl?gene=VIL1
ILF2	Interleukin Enhancer Binding Factor 2	Protein Coding	Q12905	48	GC01M153661	2.81383	https://www.genecards.org/cgi-bin/carddisp.pl?gene=ILF2
STK38	Serine/Threonine Kinase 38	Protein Coding	Q15208	48	GC06M036493	2.81383	https://www.genecards.org/cgi-bin/carddisp.pl?gene=STK38
CHERP	Calcium Homeostasis Endoplasmic Reticulum Protein	Protein Coding	Q8IWX8	47	GC19M016517	2.81383	https://www.genecards.org/cgi-bin/carddisp.pl?gene=CHERP
TANGO2	Transport And Golgi Organization 2 Homolog	Protein Coding	Q6ICL3	47	GC22P020017	2.81169	https://www.genecards.org/cgi-bin/carddisp.pl?gene=TANGO2
COMP	Cartilage Oligomeric Matrix Protein	Protein Coding	P49747	59	GC19M096524	2.81028	https://www.genecards.org/cgi-bin/carddisp.pl?gene=COMP
MAP1LC3A	Microtubule Associated Protein 1 Light Chain 3 Alpha	Protein Coding	Q9H492	54	GC20P034546	2.79672	https://www.genecards.org/cgi-bin/carddisp.pl?gene=MAP1LC3A
COL4A2	Collagen Type IV Alpha 2 Chain	Protein Coding	P08572	59	GC13P110305	2.78944	https://www.genecards.org/cgi-bin/carddisp.pl?gene=COL4A2
ARCN1	Archain 1	Protein Coding	P48444	55	GC11P118572	2.7478	https://www.genecards.org/cgi-bin/carddisp.pl?gene=ARCN1
CDK6	Cyclin Dependent Kinase 6	Protein Coding	Q00534	64	GC07M092604	2.70172	https://www.genecards.org/cgi-bin/carddisp.pl?gene=CDK6
TLR3	Toll Like Receptor 3	Protein Coding	O15455	64	GC04P186059	2.70172	https://www.genecards.org/cgi-bin/carddisp.pl?gene=TLR3
PGR	Progesterone Receptor	Protein Coding	P06401	63	GC11M129695	2.70172	https://www.genecards.org/cgi-bin/carddisp.pl?gene=PGR
CASP1	Caspase 1	Protein Coding	P29466	62	GC11M105025	2.70172	https://www.genecards.org/cgi-bin/carddisp.pl?gene=CASP1
CASP6	Caspase 6	Protein Coding	P55212	62	GC04M109688	2.70172	https://www.genecards.org/cgi-bin/carddisp.pl?gene=CASP6
TRPV1	Transient Receptor Potential Cation Channel Subfamily V Member 1	Protein Coding	Q8NER1	61	GC17M003565	2.70172	https://www.genecards.org/cgi-bin/carddisp.pl?gene=TRPV1
CCND3	Cyclin D3	Protein Coding	P30281	60	GC06M041934	2.70172	https://www.genecards.org/cgi-bin/carddisp.pl?gene=CCND3
CCNA2	Cyclin A2	Protein Coding	P20248	59	GC04M121816	2.70172	https://www.genecards.org/cgi-bin/carddisp.pl?gene=CCNA2
CNR1	Cannabinoid Receptor 1	Protein Coding	P21554	59	GC06M088139	2.70172	https://www.genecards.org/cgi-bin/carddisp.pl?gene=CNR1
FAH	Fumarylacetoacetate Hydrolase	Protein Coding	P16930	59	GC15P080152	2.70172	https://www.genecards.org/cgi-bin/carddisp.pl?gene=FAH
H2AX	H2A.X Variant Histone	Protein Coding	P16104	58	GC11M130186	2.70172	https://www.genecards.org/cgi-bin/carddisp.pl?gene=H2AX
INHA	Inhibin Subunit Alpha	Protein Coding	P05111	56	GC02P219569	2.70172	https://www.genecards.org/cgi-bin/carddisp.pl?gene=INHA
LGALS1	Galectin 1	Protein Coding	P09382	56	GC22P037675	2.70172	https://www.genecards.org/cgi-bin/carddisp.pl?gene=LGALS1
MGP	Matrix Gla Protein	Protein Coding	P08493	56	GC12M030917	2.70172	https://www.genecards.org/cgi-bin/carddisp.pl?gene=MGP
IGF2BP3	Insulin Like Growth Factor 2 MRNA Binding Protein 3	Protein Coding	O00425	55	GC07M023633	2.70172	https://www.genecards.org/cgi-bin/carddisp.pl?gene=IGF2BP3
ID1	Inhibitor Of DNA Binding 1	Protein Coding	P41134	54	GC20P031605	2.70172	https://www.genecards.org/cgi-bin/carddisp.pl?gene=ID1
TNFRSF12A	TNF Receptor Superfamily Member 12A	Protein Coding	Q9NP84	53	GC16P003018	2.70172	https://www.genecards.org/cgi-bin/carddisp.pl?gene=TNFRSF12A
MAN1A2	Mannosidase Alpha Class 1A Member 2	Protein Coding	O60476	51	GC01P117367	2.70172	https://www.genecards.org/cgi-bin/carddisp.pl?gene=MAN1A2
GZMK	Granzyme K	Protein Coding	P49863	48	GC05P055024	2.70172	https://www.genecards.org/cgi-bin/carddisp.pl?gene=GZMK
RBM3	RNA Binding Motif Protein 3	Protein Coding	P98179	48	GC0XP048574	2.70172	https://www.genecards.org/cgi-bin/carddisp.pl?gene=RBM3
VMA21	Vacuolar ATPase Assembly Factor VMA21	Protein Coding	Q3ZAQ7	48	GC0XP151396	2.70172	https://www.genecards.org/cgi-bin/carddisp.pl?gene=VMA21
ILF3	Interleukin Enhancer Binding Factor 3	Protein Coding	Q12906	47	GC19P122295	2.70172	https://www.genecards.org/cgi-bin/carddisp.pl?gene=ILF3
CTNNB1	Catenin Beta 1	Protein Coding	P35222	66	GC03P041194	2.68433	https://www.genecards.org/cgi-bin/carddisp.pl?gene=CTNNB1
HLA-B	Major Histocompatibility Complex, Class I, B	Protein Coding	P01889	59	GC06M097059	2.67527	https://www.genecards.org/cgi-bin/carddisp.pl?gene=HLA-B
LPCAT3	Lysophosphatidylcholine Acyltransferase 3	Protein Coding	Q6P1A2	50	GC12M006976	2.6699	https://www.genecards.org/cgi-bin/carddisp.pl?gene=LPCAT3
UCHL1	Ubiquitin C-Terminal Hydrolase L1	Protein Coding	P09936	66	GC04P041256	2.62043	https://www.genecards.org/cgi-bin/carddisp.pl?gene=UCHL1
DNM1L	Dynamin 1 Like	Protein Coding	O00429	61	GC12P032679	2.62043	https://www.genecards.org/cgi-bin/carddisp.pl?gene=DNM1L
OSGEP	O-Sialoglycoprotein Endopeptidase	Protein Coding	Q9NPF4	54	GC14M020446	2.62043	https://www.genecards.org/cgi-bin/carddisp.pl?gene=OSGEP
TP53RK	TP53 Regulating Kinase	Protein Coding	Q96S44	54	GC20M046684	2.62043	https://www.genecards.org/cgi-bin/carddisp.pl?gene=TP53RK
TPRKB	TP53RK Binding Protein	Protein Coding	Q9Y3C4	51	GC02M073730	2.62043	https://www.genecards.org/cgi-bin/carddisp.pl?gene=TPRKB
LAGE3	L Antigen Family Member 3	Protein Coding	Q14657	48	GC0XM154477	2.62043	https://www.genecards.org/cgi-bin/carddisp.pl?gene=LAGE3
ULK1	Unc-51 Like Autophagy Activating Kinase 1	Protein Coding	O75385	58	GC12P131894	2.58924	https://www.genecards.org/cgi-bin/carddisp.pl?gene=ULK1
AMFR	Autocrine Motility Factor Receptor	Protein Coding	Q9UKV5	55	GC16M056361	2.47712	https://www.genecards.org/cgi-bin/carddisp.pl?gene=AMFR
SEC23B	SEC23 Homolog B, COPII Coat Complex Component	Protein Coding	Q15437	54	GC20P018507	2.47712	https://www.genecards.org/cgi-bin/carddisp.pl?gene=SEC23B
SEC61A1	SEC61 Translocon Subunit Alpha 1	Protein Coding	P61619	54	GC03P128051	2.47712	https://www.genecards.org/cgi-bin/carddisp.pl?gene=SEC61A1
ATL3	Atlastin GTPase 3	Protein Coding	Q6DD88	51	GC11M063624	2.46187	https://www.genecards.org/cgi-bin/carddisp.pl?gene=ATL3
CHEK2	Checkpoint Kinase 2	Protein Coding	O96017	67	GC22M028687	2.43104	https://www.genecards.org/cgi-bin/carddisp.pl?gene=CHEK2
MDM2	MDM2 Proto-Oncogene	Protein Coding	Q00987	67	GC12P068808	2.43104	https://www.genecards.org/cgi-bin/carddisp.pl?gene=MDM2
RAF1	Raf-1 Proto-Oncogene, Serine/Threonine Kinase	Protein Coding	P04049	67	GC03M012583	2.43104	https://www.genecards.org/cgi-bin/carddisp.pl?gene=RAF1
PIK3CD	Phosphatidylinositol-4,5-Bisphosphate 3-Kinase Catalytic Subunit Delta	Protein Coding	O00329	66	GC01P051042	2.43104	https://www.genecards.org/cgi-bin/carddisp.pl?gene=PIK3CD
BCR	BCR Activator Of RhoGEF And GTPase	Protein Coding	P11274	65	GC22P023179	2.43104	https://www.genecards.org/cgi-bin/carddisp.pl?gene=BCR
CBS	Cystathionine Beta-Synthase	Protein Coding	P35520	64	GC21M043053	2.43104	https://www.genecards.org/cgi-bin/carddisp.pl?gene=CBS
TF	Transferrin	Protein Coding	P02787	64	GC03P140082	2.43104	https://www.genecards.org/cgi-bin/carddisp.pl?gene=TF
DNM2	Dynamin 2	Protein Coding	P50570	63	GC19P010718	2.43104	https://www.genecards.org/cgi-bin/carddisp.pl?gene=DNM2
GJA1	Gap Junction Protein Alpha 1	Protein Coding	P17302	63	GC06P146071	2.43104	https://www.genecards.org/cgi-bin/carddisp.pl?gene=GJA1
MMP3	Matrix Metallopeptidase 3	Protein Coding	P08254	63	GC11M102835	2.43104	https://www.genecards.org/cgi-bin/carddisp.pl?gene=MMP3
PRKCG	Protein Kinase C Gamma	Protein Coding	P05129	63	GC19P053879	2.43104	https://www.genecards.org/cgi-bin/carddisp.pl?gene=PRKCG
RPS6KB1	Ribosomal Protein S6 Kinase B1	Protein Coding	P23443	63	GC17P059893	2.43104	https://www.genecards.org/cgi-bin/carddisp.pl?gene=RPS6KB1
JUP	Junction Plakoglobin	Protein Coding	P14923	62	GC17M041754	2.43104	https://www.genecards.org/cgi-bin/carddisp.pl?gene=JUP
SLC12A2	Solute Carrier Family 12 Member 2	Protein Coding	P55011	62	GC05P128083	2.43104	https://www.genecards.org/cgi-bin/carddisp.pl?gene=SLC12A2
TNFAIP3	TNF Alpha Induced Protein 3	Protein Coding	P21580	62	GC06P137866	2.43104	https://www.genecards.org/cgi-bin/carddisp.pl?gene=TNFAIP3
WEE1	WEE1 G2 Checkpoint Kinase	Protein Coding	P30291	61	GC11P009573	2.43104	https://www.genecards.org/cgi-bin/carddisp.pl?gene=WEE1
IMPA1	Inositol Monophosphatase 1	Protein Coding	P29218	60	GC08M081656	2.43104	https://www.genecards.org/cgi-bin/carddisp.pl?gene=IMPA1
IRF1	Interferon Regulatory Factor 1	Protein Coding	P10914	60	GC05M132440	2.43104	https://www.genecards.org/cgi-bin/carddisp.pl?gene=IRF1
NQO1	NAD(P)H Quinone Dehydrogenase 1	Protein Coding	P15559	60	GC16M069706	2.43104	https://www.genecards.org/cgi-bin/carddisp.pl?gene=NQO1
SLC2A4	Solute Carrier Family 2 Member 4	Protein Coding	P14672	60	GC17P121899	2.43104	https://www.genecards.org/cgi-bin/carddisp.pl?gene=SLC2A4
TFAP2A	Transcription Factor AP-2 Alpha	Protein Coding	P05549	60	GC06M010393	2.43104	https://www.genecards.org/cgi-bin/carddisp.pl?gene=TFAP2A
TTN	Titin	Protein Coding	Q8WZ42	60	GC02M178525	2.43104	https://www.genecards.org/cgi-bin/carddisp.pl?gene=TTN
WNT1	Wnt Family Member 1	Protein Coding	P04628	60	GC12P061632	2.43104	https://www.genecards.org/cgi-bin/carddisp.pl?gene=WNT1
MAPK13	Mitogen-Activated Protein Kinase 13	Protein Coding	O15264	59	GC06P144903	2.43104	https://www.genecards.org/cgi-bin/carddisp.pl?gene=MAPK13
MEF2A	Myocyte Enhancer Factor 2A	Protein Coding	Q02078	59	GC15P099565	2.43104	https://www.genecards.org/cgi-bin/carddisp.pl?gene=MEF2A
P2RX7	Purinergic Receptor P2X 7	Protein Coding	Q99572	59	GC12P134699	2.43104	https://www.genecards.org/cgi-bin/carddisp.pl?gene=P2RX7
RUNX2	RUNX Family Transcription Factor 2	Protein Coding	Q13950	59	GC06P144988	2.43104	https://www.genecards.org/cgi-bin/carddisp.pl?gene=RUNX2
SLC6A2	Solute Carrier Family 6 Member 2	Protein Coding	P23975	59	GC16P097304	2.43104	https://www.genecards.org/cgi-bin/carddisp.pl?gene=SLC6A2
TRAF3	TNF Receptor Associated Factor 3	Protein Coding	Q13114	59	GC14P116951	2.43104	https://www.genecards.org/cgi-bin/carddisp.pl?gene=TRAF3
AHSG	Alpha 2-HS Glycoprotein	Protein Coding	P02765	58	GC03P186658	2.43104	https://www.genecards.org/cgi-bin/carddisp.pl?gene=AHSG
CHRNE	Cholinergic Receptor Nicotinic Epsilon Subunit	Protein Coding	Q04844	58	GC17M004897	2.43104	https://www.genecards.org/cgi-bin/carddisp.pl?gene=CHRNE
IL10RA	Interleukin 10 Receptor Subunit Alpha	Protein Coding	Q13651	58	GC11P118000	2.43104	https://www.genecards.org/cgi-bin/carddisp.pl?gene=IL10RA
IL12B	Interleukin 12B	Protein Coding	P29460	58	GC05M159314	2.43104	https://www.genecards.org/cgi-bin/carddisp.pl?gene=IL12B
KRT19	Keratin 19	Protein Coding	P08727	58	GC17M041523	2.43104	https://www.genecards.org/cgi-bin/carddisp.pl?gene=KRT19
POLR1C	RNA Polymerase I And III Subunit C	Protein Coding	O15160	58	GC06P144971	2.43104	https://www.genecards.org/cgi-bin/carddisp.pl?gene=POLR1C
TIMP1	TIMP Metallopeptidase Inhibitor 1	Protein Coding	P01033	58	GC0XP058331	2.43104	https://www.genecards.org/cgi-bin/carddisp.pl?gene=TIMP1
TRRAP	Transformation/Transcription Domain Associated Protein	Protein Coding	Q9Y4A5	58	GC07P098877	2.43104	https://www.genecards.org/cgi-bin/carddisp.pl?gene=TRRAP
BMP6	Bone Morphogenetic Protein 6	Protein Coding	P22004	57	GC06P007726	2.43104	https://www.genecards.org/cgi-bin/carddisp.pl?gene=BMP6
CPOX	Coproporphyrinogen Oxidase	Protein Coding	P36551	57	GC03M098576	2.43104	https://www.genecards.org/cgi-bin/carddisp.pl?gene=CPOX
EEF2K	Eukaryotic Elongation Factor 2 Kinase	Protein Coding	O00418	57	GC16P096357	2.43104	https://www.genecards.org/cgi-bin/carddisp.pl?gene=EEF2K
IL12A	Interleukin 12A	Protein Coding	P29459	57	GC03P159988	2.43104	https://www.genecards.org/cgi-bin/carddisp.pl?gene=IL12A
POMT1	Protein O-Mannosyltransferase 1	Protein Coding	Q9Y6A1	57	GC09P131502	2.43104	https://www.genecards.org/cgi-bin/carddisp.pl?gene=POMT1
ACO1	Aconitase 1	Protein Coding	P21399	56	GC09P032374	2.43104	https://www.genecards.org/cgi-bin/carddisp.pl?gene=ACO1
CALCA	Calcitonin Related Polypeptide Alpha	Protein Coding	P06881	56	GC11M014966	2.43104	https://www.genecards.org/cgi-bin/carddisp.pl?gene=CALCA
ENDOG	Endonuclease G	Protein Coding	Q14249	56	GC09P128818	2.43104	https://www.genecards.org/cgi-bin/carddisp.pl?gene=ENDOG
FBXO7	F-Box Protein 7	Protein Coding	Q9Y3I1	56	GC22P032474	2.43104	https://www.genecards.org/cgi-bin/carddisp.pl?gene=FBXO7
H6PD	Hexose-6-Phosphate Dehydrogenase/Glucose 1-Dehydrogenase	Protein Coding	O95479	56	GC01P009234	2.43104	https://www.genecards.org/cgi-bin/carddisp.pl?gene=H6PD
FABP5	Fatty Acid Binding Protein 5	Protein Coding	Q01469	55	GC08P081282	2.43104	https://www.genecards.org/cgi-bin/carddisp.pl?gene=FABP5
FOSL2	FOS Like 2, AP-1 Transcription Factor Subunit	Protein Coding	P15408	55	GC02P028392	2.43104	https://www.genecards.org/cgi-bin/carddisp.pl?gene=FOSL2
NPHS2	NPHS2 Stomatin Family Member, Podocin	Protein Coding	Q9NP85	55	GC01M179554	2.43104	https://www.genecards.org/cgi-bin/carddisp.pl?gene=NPHS2
PPP2R5C	Protein Phosphatase 2 Regulatory Subunit B'Gamma	Protein Coding	Q13362	55	GC14P117999	2.43104	https://www.genecards.org/cgi-bin/carddisp.pl?gene=PPP2R5C
RBP3	Retinol Binding Protein 3	Protein Coding	P10745	55	GC10P047348	2.43104	https://www.genecards.org/cgi-bin/carddisp.pl?gene=RBP3
ATXN7	Ataxin 7	Protein Coding	O15265	54	GC03P063886	2.43104	https://www.genecards.org/cgi-bin/carddisp.pl?gene=ATXN7
CDIPT	CDP-Diacylglycerol--Inositol 3-Phosphatidyltransferase	Protein Coding	O14735	54	GC16M044857	2.43104	https://www.genecards.org/cgi-bin/carddisp.pl?gene=CDIPT
CDKN3	Cyclin Dependent Kinase Inhibitor 3	Protein Coding	Q16667	54	GC14P054401	2.43104	https://www.genecards.org/cgi-bin/carddisp.pl?gene=CDKN3
ELOC	Elongin C	Protein Coding	Q15369	54	GC08M073939	2.43104	https://www.genecards.org/cgi-bin/carddisp.pl?gene=ELOC
RBM8A	RNA Binding Motif Protein 8A	Protein Coding	Q9Y5S9	54	GC01M145921	2.43104	https://www.genecards.org/cgi-bin/carddisp.pl?gene=RBM8A
UBE3C	Ubiquitin Protein Ligase E3C	Protein Coding	Q15386	54	GC07P157138	2.43104	https://www.genecards.org/cgi-bin/carddisp.pl?gene=UBE3C
CHM	CHM Rab Escort Protein	Protein Coding	P24386	53	GC0XM085861	2.43104	https://www.genecards.org/cgi-bin/carddisp.pl?gene=CHM
TAF6	TATA-Box Binding Protein Associated Factor 6	Protein Coding	P49848	53	GC07M105741	2.43104	https://www.genecards.org/cgi-bin/carddisp.pl?gene=TAF6
CHMP1A	Charged Multivesicular Body Protein 1A	Protein Coding	Q9HD42	52	GC16M089644	2.43104	https://www.genecards.org/cgi-bin/carddisp.pl?gene=CHMP1A
CXCL2	C-X-C Motif Chemokine Ligand 2	Protein Coding	P19875	52	GC04M074097	2.43104	https://www.genecards.org/cgi-bin/carddisp.pl?gene=CXCL2
DAP3	Death Associated Protein 3	Protein Coding	P51398	52	GC01P167326	2.43104	https://www.genecards.org/cgi-bin/carddisp.pl?gene=DAP3
HSPB2	Heat Shock Protein Family B (Small) Member 2	Protein Coding	Q16082	52	GC11P112605	2.43104	https://www.genecards.org/cgi-bin/carddisp.pl?gene=HSPB2
MOV10	Mov10 RNA Helicase	Protein Coding	Q9HCE1	52	GC01P112673	2.43104	https://www.genecards.org/cgi-bin/carddisp.pl?gene=MOV10
SF3B3	Splicing Factor 3b Subunit 3	Protein Coding	Q15393	52	GC16P070523	2.43104	https://www.genecards.org/cgi-bin/carddisp.pl?gene=SF3B3
TAF2	TATA-Box Binding Protein Associated Factor 2	Protein Coding	Q6P1X5	52	GC08M119730	2.43104	https://www.genecards.org/cgi-bin/carddisp.pl?gene=TAF2
UBE2J2	Ubiquitin Conjugating Enzyme E2 J2	Protein Coding	Q8N2K1	52	GC01M015005	2.43104	https://www.genecards.org/cgi-bin/carddisp.pl?gene=UBE2J2
KLRG1	Killer Cell Lectin Like Receptor G1	Protein Coding	Q96E93	51	GC12P008950	2.43104	https://www.genecards.org/cgi-bin/carddisp.pl?gene=KLRG1
MRPL12	Mitochondrial Ribosomal Protein L12	Protein Coding	P52815	51	GC17P124112	2.43104	https://www.genecards.org/cgi-bin/carddisp.pl?gene=MRPL12
PSMD10	Proteasome 26S Subunit, Non-ATPase 10	Protein Coding	O75832	51	GC0XM108084	2.43104	https://www.genecards.org/cgi-bin/carddisp.pl?gene=PSMD10
SERPINB7	Serpin Family B Member 7	Protein Coding	O75635	51	GC18P063752	2.43104	https://www.genecards.org/cgi-bin/carddisp.pl?gene=SERPINB7
GIMAP5	GTPase, IMAP Family Member 5	Protein Coding	Q96F15	50	GC07P150722	2.43104	https://www.genecards.org/cgi-bin/carddisp.pl?gene=GIMAP5
GLRX3	Glutaredoxin 3	Protein Coding	O76003	50	GC10P130136	2.43104	https://www.genecards.org/cgi-bin/carddisp.pl?gene=GLRX3
NFKBIZ	NFKB Inhibitor Zeta	Protein Coding	Q9BYH8	50	GC03P101827	2.43104	https://www.genecards.org/cgi-bin/carddisp.pl?gene=NFKBIZ
POMGNT2	Protein O-Linked Mannose N-Acetylglucosaminyltransferase 2 (Beta 1,4-)	Protein Coding	Q8NAT1	50	GC03M043121	2.43104	https://www.genecards.org/cgi-bin/carddisp.pl?gene=POMGNT2
TAF10	TATA-Box Binding Protein Associated Factor 10	Protein Coding	Q12962	50	GC11M012787	2.43104	https://www.genecards.org/cgi-bin/carddisp.pl?gene=TAF10
TAF12	TATA-Box Binding Protein Associated Factor 12	Protein Coding	Q16514	50	GC01M031847	2.43104	https://www.genecards.org/cgi-bin/carddisp.pl?gene=TAF12
TAF9	TATA-Box Binding Protein Associated Factor 9	Protein Coding	Q16594	50	GC05M078702	2.43104	https://www.genecards.org/cgi-bin/carddisp.pl?gene=TAF9
UBE2G1	Ubiquitin Conjugating Enzyme E2 G1	Protein Coding	P62253	50	GC17M083986	2.43104	https://www.genecards.org/cgi-bin/carddisp.pl?gene=UBE2G1
USP34	Ubiquitin Specific Peptidase 34	Protein Coding	Q70CQ2	50	GC02M061187	2.43104	https://www.genecards.org/cgi-bin/carddisp.pl?gene=USP34
FAM120A	Family With Sequence Similarity 120 Member A	Protein Coding	Q9NZB2	49	GC09P102091	2.43104	https://www.genecards.org/cgi-bin/carddisp.pl?gene=FAM120A
G6PC2	Glucose-6-Phosphatase Catalytic Subunit 2	Protein Coding	Q9NQR9	49	GC02P168901	2.43104	https://www.genecards.org/cgi-bin/carddisp.pl?gene=G6PC2
RO60	Ro60, Y RNA Binding Protein	Protein Coding	P10155	49	GC01P193059	2.43104	https://www.genecards.org/cgi-bin/carddisp.pl?gene=RO60
SERPINB4	Serpin Family B Member 4	Protein Coding	P48594	49	GC18M063637	2.43104	https://www.genecards.org/cgi-bin/carddisp.pl?gene=SERPINB4
KDELR1	KDEL Endoplasmic Reticulum Protein Retention Receptor 1	Protein Coding	P24390	48	GC19M048382	2.43104	https://www.genecards.org/cgi-bin/carddisp.pl?gene=KDELR1
MRPS28	Mitochondrial Ribosomal Protein S28	Protein Coding	Q9Y2Q9	48	GC08M079982	2.43104	https://www.genecards.org/cgi-bin/carddisp.pl?gene=MRPS28
NCBP2	Nuclear Cap Binding Protein Subunit 2	Protein Coding	P52298	48	GC03M196935	2.43104	https://www.genecards.org/cgi-bin/carddisp.pl?gene=NCBP2
PDCD6	Programmed Cell Death 6	Protein Coding	O75340	48	GC05P003802	2.43104	https://www.genecards.org/cgi-bin/carddisp.pl?gene=PDCD6
TAF5L	TATA-Box Binding Protein Associated Factor 5 Like	Protein Coding	O75529	48	GC01M229593	2.43104	https://www.genecards.org/cgi-bin/carddisp.pl?gene=TAF5L
DNAJA2	DnaJ Heat Shock Protein Family (Hsp40) Member A2	Protein Coding	O60884	47	GC16M046955	2.43104	https://www.genecards.org/cgi-bin/carddisp.pl?gene=DNAJA2
MAGOH	Mago Homolog, Exon Junction Complex Subunit	Protein Coding	P61326	47	GC01M053226	2.43104	https://www.genecards.org/cgi-bin/carddisp.pl?gene=MAGOH
MRPS9	Mitochondrial Ribosomal Protein S9	Protein Coding	P82933	47	GC02P105045	2.43104	https://www.genecards.org/cgi-bin/carddisp.pl?gene=MRPS9
SUPT3H	SPT3 Homolog, SAGA And STAGA Complex Component	Protein Coding	O75486	47	GC06M097394	2.43104	https://www.genecards.org/cgi-bin/carddisp.pl?gene=SUPT3H
TAF8	TATA-Box Binding Protein Associated Factor 8	Protein Coding	Q7Z7C8	47	GC06P042050	2.43104	https://www.genecards.org/cgi-bin/carddisp.pl?gene=TAF8
TMEM94	Transmembrane Protein 94	Protein Coding	Q12767	47	GC17P123865	2.43104	https://www.genecards.org/cgi-bin/carddisp.pl?gene=TMEM94
AP1G2	Adaptor Related Protein Complex 1 Subunit Gamma 2	Protein Coding	O75843	46	GC14M023559	2.43104	https://www.genecards.org/cgi-bin/carddisp.pl?gene=AP1G2
ELAVL2	ELAV Like RNA Binding Protein 2	Protein Coding	Q12926	46	GC09M023690	2.43104	https://www.genecards.org/cgi-bin/carddisp.pl?gene=ELAVL2
UBR3	Ubiquitin Protein Ligase E3 Component N-Recognin 3	Protein Coding	Q6ZT12	46	GC02P169827	2.43104	https://www.genecards.org/cgi-bin/carddisp.pl?gene=UBR3
H4C16	H4 Histone 16	Protein Coding	P62805	45	GC12M031290	2.43104	https://www.genecards.org/cgi-bin/carddisp.pl?gene=H4C16
MRPS31	Mitochondrial Ribosomal Protein S31	Protein Coding	Q92665	45	GC13M040729	2.43104	https://www.genecards.org/cgi-bin/carddisp.pl?gene=MRPS31
PTCD1	Pentatricopeptide Repeat Domain 1	Protein Coding	O75127	45	GC07M100057	2.43104	https://www.genecards.org/cgi-bin/carddisp.pl?gene=PTCD1
SF3B5	Splicing Factor 3b Subunit 5	Protein Coding	Q9BWJ5	45	GC06M144094	2.43104	https://www.genecards.org/cgi-bin/carddisp.pl?gene=SF3B5
TAF5	TATA-Box Binding Protein Associated Factor 5	Protein Coding	Q15542	45	GC10P113194	2.43104	https://www.genecards.org/cgi-bin/carddisp.pl?gene=TAF5
ENY2	ENY2 Transcription And Export Complex 2 Subunit	Protein Coding	Q9NPA8	44	GC08P109334	2.43104	https://www.genecards.org/cgi-bin/carddisp.pl?gene=ENY2
KIF27	Kinesin Family Member 27	Protein Coding	Q86VH2	44	GC09M111064	2.43104	https://www.genecards.org/cgi-bin/carddisp.pl?gene=KIF27
MRPL1	Mitochondrial Ribosomal Protein L1	Protein Coding	Q9BYD6	44	GC04P077862	2.43104	https://www.genecards.org/cgi-bin/carddisp.pl?gene=MRPL1
TADA2B	Transcriptional Adaptor 2B	Protein Coding	Q86TJ2	44	GC04P007925	2.43104	https://www.genecards.org/cgi-bin/carddisp.pl?gene=TADA2B
TADA3	Transcriptional Adaptor 3	Protein Coding	O75528	44	GC03M009779	2.43104	https://www.genecards.org/cgi-bin/carddisp.pl?gene=TADA3
ATXN7L3	Ataxin 7 Like 3	Protein Coding	Q14CW9	43	GC17M044191	2.43104	https://www.genecards.org/cgi-bin/carddisp.pl?gene=ATXN7L3
MRPS18B	Mitochondrial Ribosomal Protein S18B	Protein Coding	Q9Y676	43	GC06P030617	2.43104	https://www.genecards.org/cgi-bin/carddisp.pl?gene=MRPS18B
MRPS6	Mitochondrial Ribosomal Protein S6	Protein Coding	P82932	43	GC21P034267	2.43104	https://www.genecards.org/cgi-bin/carddisp.pl?gene=MRPS6
RALYL	RALY RNA Binding Protein Like	Protein Coding	Q86SE5	43	GC08P084182	2.43104	https://www.genecards.org/cgi-bin/carddisp.pl?gene=RALYL
ZACN	Zinc Activated Ion Channel	Protein Coding	Q401N2	43	GC17P076071	2.43104	https://www.genecards.org/cgi-bin/carddisp.pl?gene=ZACN
CASC3	CASC3 Exon Junction Complex Subunit	Protein Coding	O15234	42	GC17P040140	2.43104	https://www.genecards.org/cgi-bin/carddisp.pl?gene=CASC3
TAF6L	TATA-Box Binding Protein Associated Factor 6 Like	Protein Coding	Q9Y6J9	42	GC11P062771	2.43104	https://www.genecards.org/cgi-bin/carddisp.pl?gene=TAF6L
WDR74	WD Repeat Domain 74	Protein Coding	Q6RFH5	42	GC11M062832	2.43104	https://www.genecards.org/cgi-bin/carddisp.pl?gene=WDR74
FLYWCH2	FLYWCH Family Member 2	Protein Coding	Q96CP2	41	GC16P095835	2.43104	https://www.genecards.org/cgi-bin/carddisp.pl?gene=FLYWCH2
KLHDC10	Kelch Domain Containing 10	Protein Coding	Q6PID8	41	GC07P130070	2.43104	https://www.genecards.org/cgi-bin/carddisp.pl?gene=KLHDC10
SUPT7L	SPT7 Like, STAGA Complex Subunit Gamma	Protein Coding	O94864	41	GC02M028983	2.43104	https://www.genecards.org/cgi-bin/carddisp.pl?gene=SUPT7L
ZCCHC3	Zinc Finger CCHC-Type Containing 3	Protein Coding	Q9NUD5	41	GC20P000297	2.43104	https://www.genecards.org/cgi-bin/carddisp.pl?gene=ZCCHC3
RPL39	Ribosomal Protein L39	Protein Coding	P62891	40	GC0XM119786	2.43104	https://www.genecards.org/cgi-bin/carddisp.pl?gene=RPL39
TADA1	Transcriptional Adaptor 1	Protein Coding	Q96BN2	40	GC01M166826	2.43104	https://www.genecards.org/cgi-bin/carddisp.pl?gene=TADA1
CDV3	CDV3 Homolog	Protein Coding	Q9UKY7	39	GC03P133573	2.43104	https://www.genecards.org/cgi-bin/carddisp.pl?gene=CDV3
DDX60L	DExD/H-Box 60 Like	Protein Coding	Q5H9U9	39	GC04M168356	2.43104	https://www.genecards.org/cgi-bin/carddisp.pl?gene=DDX60L
MRPL52	Mitochondrial Ribosomal Protein L52	Protein Coding	Q86TS9	39	GC14P022829	2.43104	https://www.genecards.org/cgi-bin/carddisp.pl?gene=MRPL52
CDKN2AIPNL	CDKN2A Interacting Protein N-Terminal Like	Protein Coding	Q96HQ2	38	GC05M134402	2.43104	https://www.genecards.org/cgi-bin/carddisp.pl?gene=CDKN2AIPNL
BCL2L15	BCL2 Like 15	Protein Coding	Q5TBC7	37	GC01M113876	2.43104	https://www.genecards.org/cgi-bin/carddisp.pl?gene=BCL2L15
C3orf70	Chromosome 3 Open Reading Frame 70	Protein Coding	A6NLC5	36	GC03M185078	2.43104	https://www.genecards.org/cgi-bin/carddisp.pl?gene=C3orf70
MSBP2	Minisatellite Binding Protein 2	Protein Coding		5	GC00U990214	2.43104	https://www.genecards.org/cgi-bin/carddisp.pl?gene=MSBP2
CEL	Carboxyl Ester Lipase	Protein Coding	P19835	57	GC09P133061	2.42604	https://www.genecards.org/cgi-bin/carddisp.pl?gene=CEL
PRSS1	Serine Protease 1	Protein Coding	P07477	57	GC07P159683	2.42604	https://www.genecards.org/cgi-bin/carddisp.pl?gene=PRSS1
IL6	Interleukin 6	Protein Coding	P05231	64	GC07P022725	2.40333	https://www.genecards.org/cgi-bin/carddisp.pl?gene=IL6
CYP2E1	Cytochrome P450 Family 2 Subfamily E Member 1	Protein Coding	P05181	59	GC10P133520	2.40333	https://www.genecards.org/cgi-bin/carddisp.pl?gene=CYP2E1
VAPB	VAMP Associated Protein B And C	Protein Coding	O95292	57	GC20P058389	2.40333	https://www.genecards.org/cgi-bin/carddisp.pl?gene=VAPB
PAWR	Pro-Apoptotic WT1 Regulator	Protein Coding	Q96IZ0	54	GC12M079574	2.40333	https://www.genecards.org/cgi-bin/carddisp.pl?gene=PAWR
ALOX5	Arachidonate 5-Lipoxygenase	Protein Coding	P09917	62	GC10P045374	2.39922	https://www.genecards.org/cgi-bin/carddisp.pl?gene=ALOX5
PIK3R2	Phosphoinositide-3-Kinase Regulatory Subunit 2	Protein Coding	O00459	62	GC19P018153	2.39922	https://www.genecards.org/cgi-bin/carddisp.pl?gene=PIK3R2
ALOX15	Arachidonate 15-Lipoxygenase	Protein Coding	P16050	58	GC17M004630	2.39922	https://www.genecards.org/cgi-bin/carddisp.pl?gene=ALOX15
KCNJ8	Potassium Inwardly Rectifying Channel Subfamily J Member 8	Protein Coding	Q15842	56	GC12M021764	2.39922	https://www.genecards.org/cgi-bin/carddisp.pl?gene=KCNJ8
MAP3K20	Mitogen-Activated Protein Kinase Kinase Kinase 20	Protein Coding	Q9NYL2	56	GC02P173076	2.39922	https://www.genecards.org/cgi-bin/carddisp.pl?gene=MAP3K20
AFF4	ALF Transcription Elongation Factor 4	Protein Coding	Q9UHB7	55	GC05M132875	2.39922	https://www.genecards.org/cgi-bin/carddisp.pl?gene=AFF4
CERT1	Ceramide Transporter 1	Protein Coding	Q9Y5P4	54	GC05M075356	2.39922	https://www.genecards.org/cgi-bin/carddisp.pl?gene=CERT1
STC2	Stanniocalcin 2	Protein Coding	O76061	54	GC05M173314	2.39922	https://www.genecards.org/cgi-bin/carddisp.pl?gene=STC2
ELAVL4	ELAV Like RNA Binding Protein 4	Protein Coding	P26378	51	GC01P055675	2.39922	https://www.genecards.org/cgi-bin/carddisp.pl?gene=ELAVL4
MARCKS	Myristoylated Alanine Rich Protein Kinase C Substrate	Protein Coding	P29966	51	GC06P113857	2.39922	https://www.genecards.org/cgi-bin/carddisp.pl?gene=MARCKS
SERINC3	Serine Incorporator 3	Protein Coding	Q13530	50	GC20M044496	2.39922	https://www.genecards.org/cgi-bin/carddisp.pl?gene=SERINC3
USP19	Ubiquitin Specific Peptidase 19	Protein Coding	O94966	48	GC03M053992	2.39922	https://www.genecards.org/cgi-bin/carddisp.pl?gene=USP19
SRPX	Sushi Repeat Containing Protein X-Linked	Protein Coding	P78539	47	GC0XM038149	2.39922	https://www.genecards.org/cgi-bin/carddisp.pl?gene=SRPX
TMED2	Transmembrane P24 Trafficking Protein 2	Protein Coding	Q15363	47	GC12P123584	2.39922	https://www.genecards.org/cgi-bin/carddisp.pl?gene=TMED2
SELENOK	Selenoprotein K	Protein Coding	Q9Y6D0	39	GC03M053884	2.39922	https://www.genecards.org/cgi-bin/carddisp.pl?gene=SELENOK
LOC122513141	Ring Finger Protein-Like	Protein Coding		10	GC09P144389	2.39922	https://www.genecards.org/cgi-bin/carddisp.pl?gene=LOC122513141
CDK5	Cyclin Dependent Kinase 5	Protein Coding	Q00535	66	GC07M151053	2.36827	https://www.genecards.org/cgi-bin/carddisp.pl?gene=CDK5
PPIB	Peptidylprolyl Isomerase B	Protein Coding	P23284	63	GC15M064155	2.34975	https://www.genecards.org/cgi-bin/carddisp.pl?gene=PPIB
KL	Klotho	Protein Coding	Q9UEF7	60	GC13P033016	2.34975	https://www.genecards.org/cgi-bin/carddisp.pl?gene=KL
SERPINH1	Serpin Family H Member 1	Protein Coding	P50454	59	GC11P075562	2.34975	https://www.genecards.org/cgi-bin/carddisp.pl?gene=SERPINH1
RPLP0	Ribosomal Protein Lateral Stalk Subunit P0	Protein Coding	P05388	54	GC12M120196	2.34975	https://www.genecards.org/cgi-bin/carddisp.pl?gene=RPLP0
COPA	COPI Coat Complex Subunit Alpha	Protein Coding	P53621	55	GC01M160288	2.32159	https://www.genecards.org/cgi-bin/carddisp.pl?gene=COPA
SRP54	Signal Recognition Particle 54	Protein Coding	P61011	55	GC14P034981	2.32159	https://www.genecards.org/cgi-bin/carddisp.pl?gene=SRP54
POMP	Proteasome Maturation Protein	Protein Coding	Q9Y244	51	GC13P028659	2.32159	https://www.genecards.org/cgi-bin/carddisp.pl?gene=POMP
TEX264	Testis Expressed 264, ER-Phagy Receptor	Protein Coding	Q9Y6I9	42	GC03P059953	2.32159	https://www.genecards.org/cgi-bin/carddisp.pl?gene=TEX264
BIRC5	Baculoviral IAP Repeat Containing 5	Protein Coding	O15392	59	GC17P078214	2.3173	https://www.genecards.org/cgi-bin/carddisp.pl?gene=BIRC5
TXNDC5	Thioredoxin Domain Containing 5	Protein Coding	Q8NBS9	48	GC06M007893	2.3173	https://www.genecards.org/cgi-bin/carddisp.pl?gene=TXNDC5
ATF5	Activating Transcription Factor 5	Protein Coding	Q9Y2D1	48	GC19P123451	2.30513	https://www.genecards.org/cgi-bin/carddisp.pl?gene=ATF5
EP300	E1A Binding Protein P300	Protein Coding	Q09472	65	GC22P076143	2.30438	https://www.genecards.org/cgi-bin/carddisp.pl?gene=EP300
ELANE	Elastase, Neutrophil Expressed	Protein Coding	P08246	64	GC19P121813	2.30438	https://www.genecards.org/cgi-bin/carddisp.pl?gene=ELANE
TPT1	Tumor Protein, Translationally-Controlled 1	Protein Coding	P13693	60	GC13M045333	2.30438	https://www.genecards.org/cgi-bin/carddisp.pl?gene=TPT1
PNLIPRP2	Pancreatic Lipase Related Protein 2 (Gene/Pseudogene)	Protein Coding	P54317	41	GC10P116620	2.30438	https://www.genecards.org/cgi-bin/carddisp.pl?gene=PNLIPRP2
UBE2D2	Ubiquitin Conjugating Enzyme E2 D2	Protein Coding	P62837	55	GC05P139526	2.23185	https://www.genecards.org/cgi-bin/carddisp.pl?gene=UBE2D2
COL10A1	Collagen Type X Alpha 1 Chain	Protein Coding	Q03692	53	GC06M116118	2.23185	https://www.genecards.org/cgi-bin/carddisp.pl?gene=COL10A1
UBE4B	Ubiquitination Factor E4B	Protein Coding	O95155	52	GC01P010032	2.23185	https://www.genecards.org/cgi-bin/carddisp.pl?gene=UBE4B
SLC22A13	Solute Carrier Family 22 Member 13	Protein Coding	Q9Y226	48	GC03P038265	2.23185	https://www.genecards.org/cgi-bin/carddisp.pl?gene=SLC22A13
VMP1	Vacuole Membrane Protein 1	Protein Coding	Q96GC9	48	GC17P059707	2.23185	https://www.genecards.org/cgi-bin/carddisp.pl?gene=VMP1
MYC	MYC Proto-Oncogene, BHLH Transcription Factor	Protein Coding	P01106	66	GC08P127735	2.20518	https://www.genecards.org/cgi-bin/carddisp.pl?gene=MYC
PCSK1	Proprotein Convertase Subtilisin/Kexin Type 1	Protein Coding	P29120	62	GC05M096391	2.20518	https://www.genecards.org/cgi-bin/carddisp.pl?gene=PCSK1
DDOST	Dolichyl-Diphosphooligosaccharide--Protein Glycosyltransferase Non-Catalytic Subunit	Protein Coding	P39656	58	GC01M020651	2.20518	https://www.genecards.org/cgi-bin/carddisp.pl?gene=DDOST
ORAI1	ORAI Calcium Release-Activated Calcium Modulator 1	Protein Coding	Q96D31	58	GC12P134704	2.20518	https://www.genecards.org/cgi-bin/carddisp.pl?gene=ORAI1
RPS3	Ribosomal Protein S3	Protein Coding	P23396	53	GC11P095320	2.20518	https://www.genecards.org/cgi-bin/carddisp.pl?gene=RPS3
YBX1	Y-Box Binding Protein 1	Protein Coding	P67809	53	GC01P042682	2.20518	https://www.genecards.org/cgi-bin/carddisp.pl?gene=YBX1
OSBPL8	Oxysterol Binding Protein Like 8	Protein Coding	Q9BZF1	50	GC12M076354	2.20518	https://www.genecards.org/cgi-bin/carddisp.pl?gene=OSBPL8
NFE2L1	NFE2 Like BZIP Transcription Factor 1	Protein Coding	Q14494	54	GC17P123278	2.20256	https://www.genecards.org/cgi-bin/carddisp.pl?gene=NFE2L1
TRB	T Cell Receptor Beta Locus	Protein Coding	P0DSE2	29	GC07P161101	2.20256	https://www.genecards.org/cgi-bin/carddisp.pl?gene=TRB
KDR	Kinase Insert Domain Receptor	Protein Coding	P35968	67	GC04M055078	2.14582	https://www.genecards.org/cgi-bin/carddisp.pl?gene=KDR
NOTCH1	Notch Receptor 1	Protein Coding	P46531	66	GC09M138850	2.14582	https://www.genecards.org/cgi-bin/carddisp.pl?gene=NOTCH1
CSNK2A1	Casein Kinase 2 Alpha 1	Protein Coding	P68400	63	GC20M000472	2.14582	https://www.genecards.org/cgi-bin/carddisp.pl?gene=CSNK2A1
PHB1	Prohibitin 1	Protein Coding	P35232	59	GC17M085589	2.14582	https://www.genecards.org/cgi-bin/carddisp.pl?gene=PHB1
TXNRD1	Thioredoxin Reductase 1	Protein Coding	Q16881	55	GC12P104215	2.14582	https://www.genecards.org/cgi-bin/carddisp.pl?gene=TXNRD1
TGM6	Transglutaminase 6	Protein Coding	O95932	52	GC20P002380	2.14582	https://www.genecards.org/cgi-bin/carddisp.pl?gene=TGM6
PCMT1	Protein-L-Isoaspartate (D-Aspartate) O-Methyltransferase	Protein Coding	P22061	51	GC06P149749	2.14582	https://www.genecards.org/cgi-bin/carddisp.pl?gene=PCMT1
RNF5	Ring Finger Protein 5	Protein Coding	Q99942	51	GC06P144791	2.14582	https://www.genecards.org/cgi-bin/carddisp.pl?gene=RNF5
CLIC1	Chloride Intracellular Channel 1	Protein Coding	O00299	48	GC06M097119	2.14582	https://www.genecards.org/cgi-bin/carddisp.pl?gene=CLIC1
CAV1	Caveolin 1	Protein Coding	Q03135	62	GC07P116524	2.14479	https://www.genecards.org/cgi-bin/carddisp.pl?gene=CAV1
BRCA1	BRCA1 DNA Repair Associated	Protein Coding	P38398	63	GC17M043044	2.08089	https://www.genecards.org/cgi-bin/carddisp.pl?gene=BRCA1
CORIN	Corin, Serine Peptidase	Protein Coding	Q9Y5Q5	56	GC04M047596	2.08089	https://www.genecards.org/cgi-bin/carddisp.pl?gene=CORIN
NSFL1C	NSFL1 Cofactor	Protein Coding	Q9UNZ2	49	GC20M001442	2.08089	https://www.genecards.org/cgi-bin/carddisp.pl?gene=NSFL1C
FOXO3	Forkhead Box O3	Protein Coding	O43524	60	GC06P108559	2.07907	https://www.genecards.org/cgi-bin/carddisp.pl?gene=FOXO3
TUBB4A	Tubulin Beta 4A Class IVa	Protein Coding	P04350	60	GC19M095996	2.07907	https://www.genecards.org/cgi-bin/carddisp.pl?gene=TUBB4A
UBE2N	Ubiquitin Conjugating Enzyme E2 N	Protein Coding	P61088	59	GC12M093406	2.07907	https://www.genecards.org/cgi-bin/carddisp.pl?gene=UBE2N
GANAB	Glucosidase II Alpha Subunit	Protein Coding	Q14697	58	GC11M128851	2.07907	https://www.genecards.org/cgi-bin/carddisp.pl?gene=GANAB
GNE	Glucosamine (UDP-N-Acetyl)-2-Epimerase/N-Acetylmannosamine Kinase	Protein Coding	Q9Y223	55	GC09M036214	2.07907	https://www.genecards.org/cgi-bin/carddisp.pl?gene=GNE
USP14	Ubiquitin Specific Peptidase 14	Protein Coding	P54578	55	GC18P000158	2.07907	https://www.genecards.org/cgi-bin/carddisp.pl?gene=USP14
GABARAP	GABA Type A Receptor-Associated Protein	Protein Coding	O95166	54	GC17M007240	2.07907	https://www.genecards.org/cgi-bin/carddisp.pl?gene=GABARAP
CDKAL1	CDK5 Regulatory Subunit Associated Protein 1 Like 1	Protein Coding	Q5VV42	52	GC06P020534	2.07907	https://www.genecards.org/cgi-bin/carddisp.pl?gene=CDKAL1
CCDC47	Coiled-Coil Domain Containing 47	Protein Coding	Q96A33	50	GC17M063745	2.07907	https://www.genecards.org/cgi-bin/carddisp.pl?gene=CCDC47
ATG14	Autophagy Related 14	Protein Coding	Q6ZNE5	49	GC14M055366	2.07907	https://www.genecards.org/cgi-bin/carddisp.pl?gene=ATG14
CKAP4	Cytoskeleton Associated Protein 4	Protein Coding	Q07065	48	GC12M106237	2.07907	https://www.genecards.org/cgi-bin/carddisp.pl?gene=CKAP4
PARP16	Poly(ADP-Ribose) Polymerase Family Member 16	Protein Coding	Q8N5Y8	41	GC15M151655	2.07907	https://www.genecards.org/cgi-bin/carddisp.pl?gene=PARP16
HDAC4	Histone Deacetylase 4	Protein Coding	P56524	65	GC02M239048	2.0337	https://www.genecards.org/cgi-bin/carddisp.pl?gene=HDAC4
MAP3K7	Mitogen-Activated Protein Kinase Kinase Kinase 7	Protein Coding	O43318	64	GC06M090513	2.0337	https://www.genecards.org/cgi-bin/carddisp.pl?gene=MAP3K7
NOTCH3	Notch Receptor 3	Protein Coding	Q9UM47	64	GC19M015159	2.0337	https://www.genecards.org/cgi-bin/carddisp.pl?gene=NOTCH3
VIM	Vimentin	Protein Coding	P08670	64	GC10P017227	2.0337	https://www.genecards.org/cgi-bin/carddisp.pl?gene=VIM
KCNH2	Potassium Voltage-Gated Channel Subfamily H Member 2	Protein Coding	Q12809	63	GC07M150944	2.0337	https://www.genecards.org/cgi-bin/carddisp.pl?gene=KCNH2
PKM	Pyruvate Kinase M1/2	Protein Coding	P14618	63	GC15M072199	2.0337	https://www.genecards.org/cgi-bin/carddisp.pl?gene=PKM
TNFSF11	TNF Superfamily Member 11	Protein Coding	O14788	62	GC13P042562	2.0337	https://www.genecards.org/cgi-bin/carddisp.pl?gene=TNFSF11
ENO1	Enolase 1	Protein Coding	P06733	60	GC01M008861	2.0337	https://www.genecards.org/cgi-bin/carddisp.pl?gene=ENO1
GJB1	Gap Junction Protein Beta 1	Protein Coding	P08034	60	GC0XP071212	2.0337	https://www.genecards.org/cgi-bin/carddisp.pl?gene=GJB1
CETP	Cholesteryl Ester Transfer Protein	Protein Coding	P11597	59	GC16P056961	2.0337	https://www.genecards.org/cgi-bin/carddisp.pl?gene=CETP
PINK1	PTEN Induced Kinase 1	Protein Coding	Q9BXM7	59	GC01P051861	2.0337	https://www.genecards.org/cgi-bin/carddisp.pl?gene=PINK1
PRDX2	Peroxiredoxin 2	Protein Coding	P32119	59	GC19M012796	2.0337	https://www.genecards.org/cgi-bin/carddisp.pl?gene=PRDX2
SPTLC2	Serine Palmitoyltransferase Long Chain Base Subunit 2	Protein Coding	O15270	59	GC14M077505	2.0337	https://www.genecards.org/cgi-bin/carddisp.pl?gene=SPTLC2
SPHK1	Sphingosine Kinase 1	Protein Coding	Q9NYA1	58	GC17P076376	2.0337	https://www.genecards.org/cgi-bin/carddisp.pl?gene=SPHK1
LGR5	Leucine Rich Repeat Containing G Protein-Coupled Receptor 5	Protein Coding	O75473	56	GC12P071439	2.0337	https://www.genecards.org/cgi-bin/carddisp.pl?gene=LGR5
UBC	Ubiquitin C	Protein Coding	P0CG48	56	GC12M124911	2.0337	https://www.genecards.org/cgi-bin/carddisp.pl?gene=UBC
SPINK1	Serine Peptidase Inhibitor Kazal Type 1	Protein Coding	P00995	55	GC05M147825	2.0337	https://www.genecards.org/cgi-bin/carddisp.pl?gene=SPINK1
AHSA1	Activator Of HSP90 ATPase Activity 1	Protein Coding	O95433	52	GC14P077457	2.0337	https://www.genecards.org/cgi-bin/carddisp.pl?gene=AHSA1
TRDMT1	TRNA Aspartic Acid Methyltransferase 1	Protein Coding	O14717	52	GC10M017138	2.0337	https://www.genecards.org/cgi-bin/carddisp.pl?gene=TRDMT1
APLN	Apelin	Protein Coding	Q9ULZ1	50	GC0XM129645	2.0337	https://www.genecards.org/cgi-bin/carddisp.pl?gene=APLN
WASF3	WASP Family Member 3	Protein Coding	Q9UPY6	50	GC13P027697	2.0337	https://www.genecards.org/cgi-bin/carddisp.pl?gene=WASF3
PSMB8	Proteasome 20S Subunit Beta 8	Protein Coding	P28062	63	GC06M032840	2.00836	https://www.genecards.org/cgi-bin/carddisp.pl?gene=PSMB8
TCF7L2	Transcription Factor 7 Like 2	Protein Coding	Q9NQB0	59	GC10P112950	2.00836	https://www.genecards.org/cgi-bin/carddisp.pl?gene=TCF7L2
TRIM25	Tripartite Motif Containing 25	Protein Coding	Q14258	58	GC17M056836	2.00836	https://www.genecards.org/cgi-bin/carddisp.pl?gene=TRIM25
VDAC2	Voltage Dependent Anion Channel 2	Protein Coding	P45880	55	GC10P075210	2.00836	https://www.genecards.org/cgi-bin/carddisp.pl?gene=VDAC2
UBXN4	UBX Domain Protein 4	Protein Coding	Q92575	45	GC02P135741	2.00836	https://www.genecards.org/cgi-bin/carddisp.pl?gene=UBXN4
G6PC3	Glucose-6-Phosphatase Catalytic Subunit 3	Protein Coding	Q9BUM1	55	GC17P044070	1.93766	https://www.genecards.org/cgi-bin/carddisp.pl?gene=G6PC3
DAPK1	Death Associated Protein Kinase 1	Protein Coding	P53355	62	GC09P087497	1.9345	https://www.genecards.org/cgi-bin/carddisp.pl?gene=DAPK1
LIPA	Lipase A, Lysosomal Acid Type	Protein Coding	P38571	61	GC10M089213	1.9345	https://www.genecards.org/cgi-bin/carddisp.pl?gene=LIPA
SIRT3	Sirtuin 3	Protein Coding	Q9NTG7	60	GC11M000215	1.9345	https://www.genecards.org/cgi-bin/carddisp.pl?gene=SIRT3
PLA2G6	Phospholipase A2 Group VI	Protein Coding	O60733	59	GC22M080968	1.9345	https://www.genecards.org/cgi-bin/carddisp.pl?gene=PLA2G6
ATP13A2	ATPase Cation Transporting 13A2	Protein Coding	Q9NQ11	56	GC01M016985	1.9345	https://www.genecards.org/cgi-bin/carddisp.pl?gene=ATP13A2
SEMA4A	Semaphorin 4A	Protein Coding	Q9H3S1	56	GC01P156147	1.9345	https://www.genecards.org/cgi-bin/carddisp.pl?gene=SEMA4A
TFG	Trafficking From ER To Golgi Regulator	Protein Coding	Q92734	56	GC03P100709	1.9345	https://www.genecards.org/cgi-bin/carddisp.pl?gene=TFG
RUVBL2	RuvB Like AAA ATPase 2	Protein Coding	Q9Y230	55	GC19P048993	1.9345	https://www.genecards.org/cgi-bin/carddisp.pl?gene=RUVBL2
STIP1	Stress Induced Phosphoprotein 1	Protein Coding	P31948	55	GC11P094477	1.9345	https://www.genecards.org/cgi-bin/carddisp.pl?gene=STIP1
CHST6	Carbohydrate Sulfotransferase 6	Protein Coding	Q9GZX3	54	GC16M075472	1.9345	https://www.genecards.org/cgi-bin/carddisp.pl?gene=CHST6
SLC39A7	Solute Carrier Family 39 Member 7	Protein Coding	Q92504	54	GC06P033200	1.9345	https://www.genecards.org/cgi-bin/carddisp.pl?gene=SLC39A7
SIRT7	Sirtuin 7	Protein Coding	Q9NRC8	53	GC17M081911	1.9345	https://www.genecards.org/cgi-bin/carddisp.pl?gene=SIRT7
COG5	Component Of Oligomeric Golgi Complex 5	Protein Coding	Q9UP83	52	GC07M107201	1.9345	https://www.genecards.org/cgi-bin/carddisp.pl?gene=COG5
GABARAPL1	GABA Type A Receptor Associated Protein Like 1	Protein Coding	Q9H0R8	52	GC12P010212	1.9345	https://www.genecards.org/cgi-bin/carddisp.pl?gene=GABARAPL1
PRDX4	Peroxiredoxin 4	Protein Coding	Q13162	51	GC0XP023665	1.9345	https://www.genecards.org/cgi-bin/carddisp.pl?gene=PRDX4
SDF4	Stromal Cell Derived Factor 4	Protein Coding	Q9BRK5	51	GC01M001216	1.9345	https://www.genecards.org/cgi-bin/carddisp.pl?gene=SDF4
UFSP2	UFM1 Specific Peptidase 2	Protein Coding	Q9NUQ7	51	GC04M185399	1.9345	https://www.genecards.org/cgi-bin/carddisp.pl?gene=UFSP2
GPX8	Glutathione Peroxidase 8 (Putative)	Protein Coding	Q8TED1	50	GC05P055160	1.9345	https://www.genecards.org/cgi-bin/carddisp.pl?gene=GPX8
CLCC1	Chloride Channel CLIC Like 1	Protein Coding	Q96S66	49	GC01M108881	1.9345	https://www.genecards.org/cgi-bin/carddisp.pl?gene=CLCC1
UGGT1	UDP-Glucose Glycoprotein Glucosyltransferase 1	Protein Coding	Q9NYU2	49	GC02P128091	1.9345	https://www.genecards.org/cgi-bin/carddisp.pl?gene=UGGT1
ZFYVE27	Zinc Finger FYVE-Type Containing 27	Protein Coding	Q5T4F4	49	GC10P112884	1.9345	https://www.genecards.org/cgi-bin/carddisp.pl?gene=ZFYVE27
JAGN1	Jagunal Homolog 1	Protein Coding	Q8N5M9	47	GC03P009890	1.9345	https://www.genecards.org/cgi-bin/carddisp.pl?gene=JAGN1
EIF3D	Eukaryotic Translation Initiation Factor 3 Subunit D	Protein Coding	O15371	45	GC22M036510	1.9345	https://www.genecards.org/cgi-bin/carddisp.pl?gene=EIF3D
RPL30	Ribosomal Protein L30	Protein Coding	P62888	45	GC08M098024	1.9345	https://www.genecards.org/cgi-bin/carddisp.pl?gene=RPL30
RNFT1	Ring Finger Protein, Transmembrane 1	Protein Coding	Q5M7Z0	43	GC17M059952	1.9345	https://www.genecards.org/cgi-bin/carddisp.pl?gene=RNFT1
USF3	Upstream Transcription Factor Family Member 3	Protein Coding	Q68DE3	39	GC03M113649	1.9345	https://www.genecards.org/cgi-bin/carddisp.pl?gene=USF3
SMIM14	Small Integral Membrane Protein 14	Protein Coding	Q96QK8	37	GC04M039546	1.9345	https://www.genecards.org/cgi-bin/carddisp.pl?gene=SMIM14
PIGBOS1	PIGB Opposite Strand 1	Protein Coding	A0A0B4J2F0	20	GC15M055317	1.9345	https://www.genecards.org/cgi-bin/carddisp.pl?gene=PIGBOS1
CAT	Catalase	Protein Coding	P04040	64	GC11P034460	1.92233	https://www.genecards.org/cgi-bin/carddisp.pl?gene=CAT
GRIN1	Glutamate Ionotropic Receptor NMDA Type Subunit 1	Protein Coding	Q05586	63	GC09P137138	1.92233	https://www.genecards.org/cgi-bin/carddisp.pl?gene=GRIN1
HDAC1	Histone Deacetylase 1	Protein Coding	Q13547	63	GC01P032292	1.92233	https://www.genecards.org/cgi-bin/carddisp.pl?gene=HDAC1
HSPD1	Heat Shock Protein Family D (Hsp60) Member 1	Protein Coding	P10809	62	GC02M197486	1.92233	https://www.genecards.org/cgi-bin/carddisp.pl?gene=HSPD1
IDE	Insulin Degrading Enzyme	Protein Coding	P14735	61	GC10M092451	1.92233	https://www.genecards.org/cgi-bin/carddisp.pl?gene=IDE
ATF2	Activating Transcription Factor 2	Protein Coding	P15336	60	GC02M175072	1.92233	https://www.genecards.org/cgi-bin/carddisp.pl?gene=ATF2
KRT14	Keratin 14	Protein Coding	P02533	60	GC17M041582	1.92233	https://www.genecards.org/cgi-bin/carddisp.pl?gene=KRT14
YWHAB	Tyrosine 3-Monooxygenase/Tryptophan 5-Monooxygenase Activation Protein Beta	Protein Coding	P31946	59	GC20P044885	1.92233	https://www.genecards.org/cgi-bin/carddisp.pl?gene=YWHAB
ATG5	Autophagy Related 5	Protein Coding	Q9H1Y0	58	GC06M106045	1.92233	https://www.genecards.org/cgi-bin/carddisp.pl?gene=ATG5
ETFA	Electron Transfer Flavoprotein Subunit Alpha	Protein Coding	P13804	58	GC15M151951	1.92233	https://www.genecards.org/cgi-bin/carddisp.pl?gene=ETFA
DHCR24	24-Dehydrocholesterol Reductase	Protein Coding	Q15392	57	GC01M054849	1.92233	https://www.genecards.org/cgi-bin/carddisp.pl?gene=DHCR24
DHX9	DExH-Box Helicase 9	Protein Coding	Q08211	56	GC01P182839	1.92233	https://www.genecards.org/cgi-bin/carddisp.pl?gene=DHX9
NR5A2	Nuclear Receptor Subfamily 5 Group A Member 2	Protein Coding	O00482	56	GC01P199996	1.92233	https://www.genecards.org/cgi-bin/carddisp.pl?gene=NR5A2
PLN	Phospholamban	Protein Coding	P26678	56	GC06P118548	1.92233	https://www.genecards.org/cgi-bin/carddisp.pl?gene=PLN
HNRNPC	Heterogeneous Nuclear Ribonucleoprotein C	Protein Coding	P07910	55	GC14M027381	1.92233	https://www.genecards.org/cgi-bin/carddisp.pl?gene=HNRNPC
PNPLA3	Patatin Like Phospholipase Domain Containing 3	Protein Coding	Q9NST1	55	GC22P043923	1.92233	https://www.genecards.org/cgi-bin/carddisp.pl?gene=PNPLA3
DDIT4	DNA Damage Inducible Transcript 4	Protein Coding	Q9NX09	54	GC10P072273	1.92233	https://www.genecards.org/cgi-bin/carddisp.pl?gene=DDIT4
EDEM1	ER Degradation Enhancing Alpha-Mannosidase Like Protein 1	Protein Coding	Q92611	54	GC03P005187	1.92233	https://www.genecards.org/cgi-bin/carddisp.pl?gene=EDEM1
NUDT1	Nudix Hydrolase 1	Protein Coding	P36639	54	GC07P002242	1.92233	https://www.genecards.org/cgi-bin/carddisp.pl?gene=NUDT1
PITRM1	Pitrilysin Metallopeptidase 1	Protein Coding	Q5JRX3	54	GC10M003138	1.92233	https://www.genecards.org/cgi-bin/carddisp.pl?gene=PITRM1
LRBA	LPS Responsive Beige-Like Anchor Protein	Protein Coding	P50851	52	GC04M150264	1.92233	https://www.genecards.org/cgi-bin/carddisp.pl?gene=LRBA
OLA1	Obg Like ATPase 1	Protein Coding	Q9NTK5	51	GC02M174072	1.92233	https://www.genecards.org/cgi-bin/carddisp.pl?gene=OLA1
MAN2C1	Mannosidase Alpha Class 2C Member 1	Protein Coding	Q9NTJ4	50	GC15M075355	1.92233	https://www.genecards.org/cgi-bin/carddisp.pl?gene=MAN2C1
NINJ1	Ninjurin 1	Protein Coding	Q92982	50	GC09M093121	1.92233	https://www.genecards.org/cgi-bin/carddisp.pl?gene=NINJ1
ERVW-1	Endogenous Retrovirus Group W Member 1, Envelope	Protein Coding	Q9UQF0	47	GC07M092468	1.92233	https://www.genecards.org/cgi-bin/carddisp.pl?gene=ERVW-1
FNDC3B	Fibronectin Type III Domain Containing 3B	Protein Coding	Q53EP0	46	GC03P172039	1.92233	https://www.genecards.org/cgi-bin/carddisp.pl?gene=FNDC3B
PGAM5	PGAM Family Member 5, Mitochondrial Serine/Threonine Protein Phosphatase	Protein Coding	Q96HS1	44	GC12P132710	1.92233	https://www.genecards.org/cgi-bin/carddisp.pl?gene=PGAM5
SVIP	Small VCP Interacting Protein	Protein Coding	Q8NHG7	41	GC11M022799	1.92233	https://www.genecards.org/cgi-bin/carddisp.pl?gene=SVIP
EPHB4	EPH Receptor B4	Protein Coding	P54760	66	GC07M105793	1.81021	https://www.genecards.org/cgi-bin/carddisp.pl?gene=EPHB4
HDAC2	Histone Deacetylase 2	Protein Coding	Q92769	66	GC06M113933	1.81021	https://www.genecards.org/cgi-bin/carddisp.pl?gene=HDAC2
AR	Androgen Receptor	Protein Coding	P10275	64	GC0XP067544	1.81021	https://www.genecards.org/cgi-bin/carddisp.pl?gene=AR
CBL	Cbl Proto-Oncogene	Protein Coding	P22681	64	GC11P119206	1.81021	https://www.genecards.org/cgi-bin/carddisp.pl?gene=CBL
CDH2	Cadherin 2	Protein Coding	P19022	64	GC18M035096	1.81021	https://www.genecards.org/cgi-bin/carddisp.pl?gene=CDH2
PPP3CA	Protein Phosphatase 3 Catalytic Subunit Alpha	Protein Coding	Q08209	64	GC04M101024	1.81021	https://www.genecards.org/cgi-bin/carddisp.pl?gene=PPP3CA
PRKCA	Protein Kinase C Alpha	Protein Coding	P17252	64	GC17P066302	1.81021	https://www.genecards.org/cgi-bin/carddisp.pl?gene=PRKCA
CAPN1	Calpain 1	Protein Coding	P07384	63	GC11P094604	1.81021	https://www.genecards.org/cgi-bin/carddisp.pl?gene=CAPN1
LEPR	Leptin Receptor	Protein Coding	P48357	63	GC01P065444	1.81021	https://www.genecards.org/cgi-bin/carddisp.pl?gene=LEPR
NPM1	Nucleophosmin 1	Protein Coding	P06748	63	GC05P171387	1.81021	https://www.genecards.org/cgi-bin/carddisp.pl?gene=NPM1
PRKDC	Protein Kinase, DNA-Activated, Catalytic Subunit	Protein Coding	P78527	63	GC08M047773	1.81021	https://www.genecards.org/cgi-bin/carddisp.pl?gene=PRKDC
ABCA1	ATP Binding Cassette Subfamily A Member 1	Protein Coding	O95477	62	GC09M104781	1.81021	https://www.genecards.org/cgi-bin/carddisp.pl?gene=ABCA1
GGT1	Gamma-Glutamyltransferase 1	Protein Coding	P19440	62	GC22P024583	1.81021	https://www.genecards.org/cgi-bin/carddisp.pl?gene=GGT1
PGK1	Phosphoglycerate Kinase 1	Protein Coding	P00558	62	GC0XP078190	1.81021	https://www.genecards.org/cgi-bin/carddisp.pl?gene=PGK1
DUSP6	Dual Specificity Phosphatase 6	Protein Coding	Q16828	61	GC12M089347	1.81021	https://www.genecards.org/cgi-bin/carddisp.pl?gene=DUSP6
F7	Coagulation Factor VII	Protein Coding	P08709	61	GC13P113105	1.81021	https://www.genecards.org/cgi-bin/carddisp.pl?gene=F7
UBA1	Ubiquitin Like Modifier Activating Enzyme 1	Protein Coding	P22314	61	GC0XP047190	1.81021	https://www.genecards.org/cgi-bin/carddisp.pl?gene=UBA1
USP9X	Ubiquitin Specific Peptidase 9 X-Linked	Protein Coding	Q93008	61	GC0XP041085	1.81021	https://www.genecards.org/cgi-bin/carddisp.pl?gene=USP9X
WT1	WT1 Transcription Factor	Protein Coding	P19544	61	GC11M032365	1.81021	https://www.genecards.org/cgi-bin/carddisp.pl?gene=WT1
DGAT1	Diacylglycerol O-Acyltransferase 1	Protein Coding	O75907	60	GC08M146799	1.81021	https://www.genecards.org/cgi-bin/carddisp.pl?gene=DGAT1
FGF1	Fibroblast Growth Factor 1	Protein Coding	P05230	60	GC05M142555	1.81021	https://www.genecards.org/cgi-bin/carddisp.pl?gene=FGF1
GRN	Granulin Precursor	Protein Coding	P28799	60	GC17P044345	1.81021	https://www.genecards.org/cgi-bin/carddisp.pl?gene=GRN
NGFR	Nerve Growth Factor Receptor	Protein Coding	P08138	60	GC17P049495	1.81021	https://www.genecards.org/cgi-bin/carddisp.pl?gene=NGFR
PRKAB1	Protein Kinase AMP-Activated Non-Catalytic Subunit Beta 1	Protein Coding	Q9Y478	60	GC12P119667	1.81021	https://www.genecards.org/cgi-bin/carddisp.pl?gene=PRKAB1
SCARB1	Scavenger Receptor Class B Member 1	Protein Coding	Q8WTV0	60	GC12M124776	1.81021	https://www.genecards.org/cgi-bin/carddisp.pl?gene=SCARB1
TPI1	Triosephosphate Isomerase 1	Protein Coding	P60174	60	GC12P006867	1.81021	https://www.genecards.org/cgi-bin/carddisp.pl?gene=TPI1
ABCC6	ATP Binding Cassette Subfamily C Member 6	Protein Coding	O95255	59	GC16M026135	1.81021	https://www.genecards.org/cgi-bin/carddisp.pl?gene=ABCC6
AKR1B1	Aldo-Keto Reductase Family 1 Member B	Protein Coding	P15121	59	GC07M134442	1.81021	https://www.genecards.org/cgi-bin/carddisp.pl?gene=AKR1B1
ATP1B1	ATPase Na+/K+ Transporting Subunit Beta 1	Protein Coding	P05026	59	GC01P169105	1.81021	https://www.genecards.org/cgi-bin/carddisp.pl?gene=ATP1B1
FADD	Fas Associated Via Death Domain	Protein Coding	Q13158	59	GC11P070203	1.81021	https://www.genecards.org/cgi-bin/carddisp.pl?gene=FADD
FGF2	Fibroblast Growth Factor 2	Protein Coding	P09038	59	GC04P122826	1.81021	https://www.genecards.org/cgi-bin/carddisp.pl?gene=FGF2
HK2	Hexokinase 2	Protein Coding	P52789	59	GC02P075073	1.81021	https://www.genecards.org/cgi-bin/carddisp.pl?gene=HK2
LBR	Lamin B Receptor	Protein Coding	Q14739	59	GC01M225401	1.81021	https://www.genecards.org/cgi-bin/carddisp.pl?gene=LBR
TWIST1	Twist Family BHLH Transcription Factor 1	Protein Coding	Q15672	59	GC07M019020	1.81021	https://www.genecards.org/cgi-bin/carddisp.pl?gene=TWIST1
CBLB	Cbl Proto-Oncogene B	Protein Coding	Q13191	58	GC03M105655	1.81021	https://www.genecards.org/cgi-bin/carddisp.pl?gene=CBLB
EHMT2	Euchromatic Histone Lysine Methyltransferase 2	Protein Coding	Q96KQ7	58	GC06M031879	1.81021	https://www.genecards.org/cgi-bin/carddisp.pl?gene=EHMT2
HSD11B2	Hydroxysteroid 11-Beta Dehydrogenase 2	Protein Coding	P80365	58	GC16P097638	1.81021	https://www.genecards.org/cgi-bin/carddisp.pl?gene=HSD11B2
LAMP2	Lysosomal Associated Membrane Protein 2	Protein Coding	P13473	58	GC0XM120426	1.81021	https://www.genecards.org/cgi-bin/carddisp.pl?gene=LAMP2
LDHB	Lactate Dehydrogenase B	Protein Coding	P07195	58	GC12M021635	1.81021	https://www.genecards.org/cgi-bin/carddisp.pl?gene=LDHB
PSMA7	Proteasome 20S Subunit Alpha 7	Protein Coding	O14818	58	GC20M062136	1.81021	https://www.genecards.org/cgi-bin/carddisp.pl?gene=PSMA7
SHC1	SHC Adaptor Protein 1	Protein Coding	P29353	58	GC01M154962	1.81021	https://www.genecards.org/cgi-bin/carddisp.pl?gene=SHC1
SIRPA	Signal Regulatory Protein Alpha	Protein Coding	P78324	58	GC20P001894	1.81021	https://www.genecards.org/cgi-bin/carddisp.pl?gene=SIRPA
TNFSF13B	TNF Superfamily Member 13b	Protein Coding	Q9Y275	58	GC13P108251	1.81021	https://www.genecards.org/cgi-bin/carddisp.pl?gene=TNFSF13B
ALOX12	Arachidonate 12-Lipoxygenase, 12S Type	Protein Coding	P18054	57	GC17P121868	1.81021	https://www.genecards.org/cgi-bin/carddisp.pl?gene=ALOX12
ASL	Argininosuccinate Lyase	Protein Coding	P04424	57	GC07P066075	1.81021	https://www.genecards.org/cgi-bin/carddisp.pl?gene=ASL
BGN	Biglycan	Protein Coding	P21810	57	GC0XP153494	1.81021	https://www.genecards.org/cgi-bin/carddisp.pl?gene=BGN
DKK1	Dickkopf WNT Signaling Pathway Inhibitor 1	Protein Coding	O94907	57	GC10P052314	1.81021	https://www.genecards.org/cgi-bin/carddisp.pl?gene=DKK1
RAD23B	RAD23 Homolog B, Nucleotide Excision Repair Protein	Protein Coding	P54727	57	GC09P107283	1.81021	https://www.genecards.org/cgi-bin/carddisp.pl?gene=RAD23B
TNFSF13	TNF Superfamily Member 13	Protein Coding	O75888	57	GC17P007558	1.81021	https://www.genecards.org/cgi-bin/carddisp.pl?gene=TNFSF13
TUFM	Tu Translation Elongation Factor, Mitochondrial	Protein Coding	P49411	57	GC16M044746	1.81021	https://www.genecards.org/cgi-bin/carddisp.pl?gene=TUFM
APLNR	Apelin Receptor	Protein Coding	P35414	56	GC11M057233	1.81021	https://www.genecards.org/cgi-bin/carddisp.pl?gene=APLNR
NCL	Nucleolin	Protein Coding	P19338	56	GC02M231453	1.81021	https://www.genecards.org/cgi-bin/carddisp.pl?gene=NCL
PSMB5	Proteasome 20S Subunit Beta 5	Protein Coding	P28074	56	GC14M023016	1.81021	https://www.genecards.org/cgi-bin/carddisp.pl?gene=PSMB5
SMURF2	SMAD Specific E3 Ubiquitin Protein Ligase 2	Protein Coding	Q9HAU4	56	GC17M064542	1.81021	https://www.genecards.org/cgi-bin/carddisp.pl?gene=SMURF2
ATP2C1	ATPase Secretory Pathway Ca2+ Transporting 1	Protein Coding	P98194	55	GC03P130850	1.81021	https://www.genecards.org/cgi-bin/carddisp.pl?gene=ATP2C1
CFP	Complement Factor Properdin	Protein Coding	P27918	55	GC0XM047623	1.81021	https://www.genecards.org/cgi-bin/carddisp.pl?gene=CFP
DEGS1	Delta 4-Desaturase, Sphingolipid 1	Protein Coding	O15121	55	GC01P224175	1.81021	https://www.genecards.org/cgi-bin/carddisp.pl?gene=DEGS1
EIF2B1	Eukaryotic Translation Initiation Factor 2B Subunit Alpha	Protein Coding	Q14232	55	GC12M123620	1.81021	https://www.genecards.org/cgi-bin/carddisp.pl?gene=EIF2B1
MICU1	Mitochondrial Calcium Uptake 1	Protein Coding	Q9BPX6	55	GC10M072367	1.81021	https://www.genecards.org/cgi-bin/carddisp.pl?gene=MICU1
POSTN	Periostin	Protein Coding	Q15063	55	GC13M037562	1.81021	https://www.genecards.org/cgi-bin/carddisp.pl?gene=POSTN
RPL18	Ribosomal Protein L18	Protein Coding	Q07020	55	GC19M048615	1.81021	https://www.genecards.org/cgi-bin/carddisp.pl?gene=RPL18
SHBG	Sex Hormone Binding Globulin	Protein Coding	P04278	55	GC17P007613	1.81021	https://www.genecards.org/cgi-bin/carddisp.pl?gene=SHBG
ADRM1	ADRM1 26S Proteasome Ubiquitin Receptor	Protein Coding	Q16186	54	GC20P062302	1.81021	https://www.genecards.org/cgi-bin/carddisp.pl?gene=ADRM1
INPP5K	Inositol Polyphosphate-5-Phosphatase K	Protein Coding	Q9BT40	54	GC17M001494	1.81021	https://www.genecards.org/cgi-bin/carddisp.pl?gene=INPP5K
JPH3	Junctophilin 3	Protein Coding	Q8WXH2	54	GC16P087601	1.81021	https://www.genecards.org/cgi-bin/carddisp.pl?gene=JPH3
STING1	Stimulator Of Interferon Response CGAMP Interactor 1	Protein Coding	Q86WV6	54	GC05M139495	1.81021	https://www.genecards.org/cgi-bin/carddisp.pl?gene=STING1
PLK2	Polo Like Kinase 2	Protein Coding	Q9NYY3	53	GC05M058453	1.81021	https://www.genecards.org/cgi-bin/carddisp.pl?gene=PLK2
UBE2S	Ubiquitin Conjugating Enzyme E2 S	Protein Coding	Q16763	53	GC19M055399	1.81021	https://www.genecards.org/cgi-bin/carddisp.pl?gene=UBE2S
CD68	CD68 Molecule	Protein Coding	P34810	52	GC17P007579	1.81021	https://www.genecards.org/cgi-bin/carddisp.pl?gene=CD68
CLIC4	Chloride Intracellular Channel 4	Protein Coding	Q9Y696	52	GC01P024745	1.81021	https://www.genecards.org/cgi-bin/carddisp.pl?gene=CLIC4
MBOAT7	Membrane Bound O-Acyltransferase Domain Containing 7	Protein Coding	Q96N66	52	GC19M054173	1.81021	https://www.genecards.org/cgi-bin/carddisp.pl?gene=MBOAT7
PRPH2	Peripherin 2	Protein Coding	P23942	52	GC06M097344	1.81021	https://www.genecards.org/cgi-bin/carddisp.pl?gene=PRPH2
SENP1	SUMO Specific Peptidase 1	Protein Coding	Q9P0U3	52	GC12M048042	1.81021	https://www.genecards.org/cgi-bin/carddisp.pl?gene=SENP1
SERPINA12	Serpin Family A Member 12	Protein Coding	Q8IW75	52	GC14M094487	1.81021	https://www.genecards.org/cgi-bin/carddisp.pl?gene=SERPINA12
SRSF6	Serine And Arginine Rich Splicing Factor 6	Protein Coding	Q13247	52	GC20P043457	1.81021	https://www.genecards.org/cgi-bin/carddisp.pl?gene=SRSF6
DBF4	DBF4-CDC7 Kinase Regulatory Subunit	Protein Coding	Q9UBU7	51	GC07P088773	1.81021	https://www.genecards.org/cgi-bin/carddisp.pl?gene=DBF4
DSPP	Dentin Sialophosphoprotein	Protein Coding	Q9NZW4	51	GC04P087608	1.81021	https://www.genecards.org/cgi-bin/carddisp.pl?gene=DSPP
EIF5B	Eukaryotic Translation Initiation Factor 5B	Protein Coding	O60841	51	GC02P099337	1.81021	https://www.genecards.org/cgi-bin/carddisp.pl?gene=EIF5B
INSIG1	Insulin Induced Gene 1	Protein Coding	O15503	51	GC07P155297	1.81021	https://www.genecards.org/cgi-bin/carddisp.pl?gene=INSIG1
MICA	MHC Class I Polypeptide-Related Sequence A	Protein Coding	Q29983	51	GC06P031399	1.81021	https://www.genecards.org/cgi-bin/carddisp.pl?gene=MICA
QSOX1	Quiescin Sulfhydryl Oxidase 1	Protein Coding	O00391	51	GC01P180154	1.81021	https://www.genecards.org/cgi-bin/carddisp.pl?gene=QSOX1
RPL13	Ribosomal Protein L13	Protein Coding	P26373	51	GC16P098840	1.81021	https://www.genecards.org/cgi-bin/carddisp.pl?gene=RPL13
RPL6	Ribosomal Protein L6	Protein Coding	Q02878	51	GC12M112320	1.81021	https://www.genecards.org/cgi-bin/carddisp.pl?gene=RPL6
RPL7A	Ribosomal Protein L7a	Protein Coding	P62424	51	GC09P133348	1.81021	https://www.genecards.org/cgi-bin/carddisp.pl?gene=RPL7A
RPL8	Ribosomal Protein L8	Protein Coding	P62917	51	GC08M146838	1.81021	https://www.genecards.org/cgi-bin/carddisp.pl?gene=RPL8
BAG2	BAG Cochaperone 2	Protein Coding	O95816	50	GC06P057172	1.81021	https://www.genecards.org/cgi-bin/carddisp.pl?gene=BAG2
HNRNPM	Heterogeneous Nuclear Ribonucleoprotein M	Protein Coding	P52272	50	GC19P008444	1.81021	https://www.genecards.org/cgi-bin/carddisp.pl?gene=HNRNPM
INSIG2	Insulin Induced Gene 2	Protein Coding	Q9Y5U4	50	GC02P118088	1.81021	https://www.genecards.org/cgi-bin/carddisp.pl?gene=INSIG2
MAP1A	Microtubule Associated Protein 1A	Protein Coding	P78559	50	GC15P166199	1.81021	https://www.genecards.org/cgi-bin/carddisp.pl?gene=MAP1A
NDRG2	NDRG Family Member 2	Protein Coding	Q9UN36	50	GC14M021016	1.81021	https://www.genecards.org/cgi-bin/carddisp.pl?gene=NDRG2
RPL7	Ribosomal Protein L7	Protein Coding	P18124	50	GC08M073290	1.81021	https://www.genecards.org/cgi-bin/carddisp.pl?gene=RPL7
TES	Testin LIM Domain Protein	Protein Coding	Q9UGI8	50	GC07P116210	1.81021	https://www.genecards.org/cgi-bin/carddisp.pl?gene=TES
UCHL5	Ubiquitin C-Terminal Hydrolase L5	Protein Coding	Q9Y5K5	50	GC01M193012	1.81021	https://www.genecards.org/cgi-bin/carddisp.pl?gene=UCHL5
SAR1A	Secretion Associated Ras Related GTPase 1A	Protein Coding	Q9NR31	49	GC10M070147	1.81021	https://www.genecards.org/cgi-bin/carddisp.pl?gene=SAR1A
CIRBP	Cold Inducible RNA Binding Protein	Protein Coding	Q14011	48	GC19P001259	1.81021	https://www.genecards.org/cgi-bin/carddisp.pl?gene=CIRBP
RBM5	RNA Binding Motif Protein 5	Protein Coding	P52756	48	GC03P059900	1.81021	https://www.genecards.org/cgi-bin/carddisp.pl?gene=RBM5
SP2	Sp2 Transcription Factor	Protein Coding	Q02086	48	GC17P047896	1.81021	https://www.genecards.org/cgi-bin/carddisp.pl?gene=SP2
COL22A1	Collagen Type XXII Alpha 1 Chain	Protein Coding	Q8NFW1	47	GC08M138588	1.81021	https://www.genecards.org/cgi-bin/carddisp.pl?gene=COL22A1
IPO7	Importin 7	Protein Coding	O95373	47	GC11P009384	1.81021	https://www.genecards.org/cgi-bin/carddisp.pl?gene=IPO7
QTRT1	Queuine TRNA-Ribosyltransferase Catalytic Subunit 1	Protein Coding	Q9BXR0	46	GC19P010701	1.81021	https://www.genecards.org/cgi-bin/carddisp.pl?gene=QTRT1
CCDC170	Coiled-Coil Domain Containing 170	Protein Coding	Q8IYT3	45	GC06P151494	1.81021	https://www.genecards.org/cgi-bin/carddisp.pl?gene=CCDC170
COPZ1	COPI Coat Complex Subunit Zeta 1	Protein Coding	P61923	45	GC12P054301	1.81021	https://www.genecards.org/cgi-bin/carddisp.pl?gene=COPZ1
KLF9	KLF Transcription Factor 9	Protein Coding	Q13886	45	GC09M070384	1.81021	https://www.genecards.org/cgi-bin/carddisp.pl?gene=KLF9
MYBBP1A	MYB Binding Protein 1a	Protein Coding	Q9BQG0	45	GC17M004538	1.81021	https://www.genecards.org/cgi-bin/carddisp.pl?gene=MYBBP1A
TTLL6	Tubulin Tyrosine Ligase Like 6	Protein Coding	Q8N841	44	GC17M085566	1.81021	https://www.genecards.org/cgi-bin/carddisp.pl?gene=TTLL6
TXNDC11	Thioredoxin Domain Containing 11	Protein Coding	Q6PKC3	44	GC16M011679	1.81021	https://www.genecards.org/cgi-bin/carddisp.pl?gene=TXNDC11
MAGEH1	MAGE Family Member H1	Protein Coding	Q9H213	43	GC0XP055452	1.81021	https://www.genecards.org/cgi-bin/carddisp.pl?gene=MAGEH1
GADD45GIP1	GADD45G Interacting Protein 1	Protein Coding	Q8TAE8	41	GC19M012953	1.81021	https://www.genecards.org/cgi-bin/carddisp.pl?gene=GADD45GIP1
RNF152	Ring Finger Protein 152	Protein Coding	Q8N8N0	41	GC18M061808	1.81021	https://www.genecards.org/cgi-bin/carddisp.pl?gene=RNF152
RNF182	Ring Finger Protein 182	Protein Coding	Q8N6D2	40	GC06P013924	1.81021	https://www.genecards.org/cgi-bin/carddisp.pl?gene=RNF182
CDKN2A	Cyclin Dependent Kinase Inhibitor 2A	Protein Coding	Q8N726	64	GC09M021967	1.76302	https://www.genecards.org/cgi-bin/carddisp.pl?gene=CDKN2A
EPAS1	Endothelial PAS Domain Protein 1	Protein Coding	Q99814	64	GC02P046293	1.76302	https://www.genecards.org/cgi-bin/carddisp.pl?gene=EPAS1
STAT6	Signal Transducer And Activator Of Transcription 6	Protein Coding	P42226	64	GC12M057095	1.76302	https://www.genecards.org/cgi-bin/carddisp.pl?gene=STAT6
ATP1A1	ATPase Na+/K+ Transporting Subunit Alpha 1	Protein Coding	P05023	63	GC01P116372	1.76302	https://www.genecards.org/cgi-bin/carddisp.pl?gene=ATP1A1
GLA	Galactosidase Alpha	Protein Coding	P06280	63	GC0XM101393	1.76302	https://www.genecards.org/cgi-bin/carddisp.pl?gene=GLA
RPS6KA1	Ribosomal Protein S6 Kinase A1	Protein Coding	Q15418	63	GC01P052723	1.76302	https://www.genecards.org/cgi-bin/carddisp.pl?gene=RPS6KA1
TUBB3	Tubulin Beta 3 Class III	Protein Coding	Q13509	63	GC16P098856	1.76302	https://www.genecards.org/cgi-bin/carddisp.pl?gene=TUBB3
ASS1	Argininosuccinate Synthase 1	Protein Coding	P00966	62	GC09P130444	1.76302	https://www.genecards.org/cgi-bin/carddisp.pl?gene=ASS1
GLB1	Galactosidase Beta 1	Protein Coding	P16278	62	GC03M032963	1.76302	https://www.genecards.org/cgi-bin/carddisp.pl?gene=GLB1
RAB7A	RAB7A, Member RAS Oncogene Family	Protein Coding	P51149	62	GC03P140013	1.76302	https://www.genecards.org/cgi-bin/carddisp.pl?gene=RAB7A
ROCK1	Rho Associated Coiled-Coil Containing Protein Kinase 1	Protein Coding	Q13464	62	GC18M035007	1.76302	https://www.genecards.org/cgi-bin/carddisp.pl?gene=ROCK1
SPTAN1	Spectrin Alpha, Non-Erythrocytic 1	Protein Coding	Q13813	62	GC09P128552	1.76302	https://www.genecards.org/cgi-bin/carddisp.pl?gene=SPTAN1
TLR7	Toll Like Receptor 7	Protein Coding	Q9NYK1	62	GC0XP012867	1.76302	https://www.genecards.org/cgi-bin/carddisp.pl?gene=TLR7
FURIN	Furin, Paired Basic Amino Acid Cleaving Enzyme	Protein Coding	P09958	61	GC15P090868	1.76302	https://www.genecards.org/cgi-bin/carddisp.pl?gene=FURIN
MYH9	Myosin Heavy Chain 9	Protein Coding	P35579	61	GC22M036281	1.76302	https://www.genecards.org/cgi-bin/carddisp.pl?gene=MYH9
PTGER2	Prostaglandin E Receptor 2	Protein Coding	P43116	61	GC14P052314	1.76302	https://www.genecards.org/cgi-bin/carddisp.pl?gene=PTGER2
ANXA2	Annexin A2	Protein Coding	P07355	60	GC15M060347	1.76302	https://www.genecards.org/cgi-bin/carddisp.pl?gene=ANXA2
CPE	Carboxypeptidase E	Protein Coding	P16870	60	GC04P165361	1.76302	https://www.genecards.org/cgi-bin/carddisp.pl?gene=CPE
GLP1R	Glucagon Like Peptide 1 Receptor	Protein Coding	P43220	60	GC06P039048	1.76302	https://www.genecards.org/cgi-bin/carddisp.pl?gene=GLP1R
LYZ	Lysozyme	Protein Coding	P61626	60	GC12P069348	1.76302	https://www.genecards.org/cgi-bin/carddisp.pl?gene=LYZ
MDH2	Malate Dehydrogenase 2	Protein Coding	P40926	60	GC07P076048	1.76302	https://www.genecards.org/cgi-bin/carddisp.pl?gene=MDH2
OXTR	Oxytocin Receptor	Protein Coding	P30559	60	GC03M008767	1.76302	https://www.genecards.org/cgi-bin/carddisp.pl?gene=OXTR
PIN1	Peptidylprolyl Cis/Trans Isomerase, NIMA-Interacting 1	Protein Coding	Q13526	60	GC19P009835	1.76302	https://www.genecards.org/cgi-bin/carddisp.pl?gene=PIN1
VHL	Von Hippel-Lindau Tumor Suppressor	Protein Coding	P40337	60	GC03P022792	1.76302	https://www.genecards.org/cgi-bin/carddisp.pl?gene=VHL
VWF	Von Willebrand Factor	Protein Coding	P04275	60	GC12M030626	1.76302	https://www.genecards.org/cgi-bin/carddisp.pl?gene=VWF
WNT3A	Wnt Family Member 3A	Protein Coding	P56704	60	GC01P231784	1.76302	https://www.genecards.org/cgi-bin/carddisp.pl?gene=WNT3A
YWHAZ	Tyrosine 3-Monooxygenase/Tryptophan 5-Monooxygenase Activation Protein Zeta	Protein Coding	P63104	60	GC08M100942	1.76302	https://www.genecards.org/cgi-bin/carddisp.pl?gene=YWHAZ
GFPT1	Glutamine--Fructose-6-Phosphate Transaminase 1	Protein Coding	Q06210	59	GC02M069319	1.76302	https://www.genecards.org/cgi-bin/carddisp.pl?gene=GFPT1
MAPKAPK2	MAPK Activated Protein Kinase 2	Protein Coding	P49137	59	GC01P206684	1.76302	https://www.genecards.org/cgi-bin/carddisp.pl?gene=MAPKAPK2
MYH11	Myosin Heavy Chain 11	Protein Coding	P35749	59	GC16M026124	1.76302	https://www.genecards.org/cgi-bin/carddisp.pl?gene=MYH11
NCOA3	Nuclear Receptor Coactivator 3	Protein Coding	Q9Y6Q9	59	GC20P047501	1.76302	https://www.genecards.org/cgi-bin/carddisp.pl?gene=NCOA3
PFN1	Profilin 1	Protein Coding	P07737	59	GC17M004945	1.76302	https://www.genecards.org/cgi-bin/carddisp.pl?gene=PFN1
SOX2	SRY-Box Transcription Factor 2	Protein Coding	P48431	59	GC03P181711	1.76302	https://www.genecards.org/cgi-bin/carddisp.pl?gene=SOX2
UBE2I	Ubiquitin Conjugating Enzyme E2 I	Protein Coding	P63279	59	GC16P095761	1.76302	https://www.genecards.org/cgi-bin/carddisp.pl?gene=UBE2I
YWHAQ	Tyrosine 3-Monooxygenase/Tryptophan 5-Monooxygenase Activation Protein Theta	Protein Coding	P27348	59	GC02M009583	1.76302	https://www.genecards.org/cgi-bin/carddisp.pl?gene=YWHAQ
AP3B1	Adaptor Related Protein Complex 3 Subunit Beta 1	Protein Coding	O00203	58	GC05M078000	1.76302	https://www.genecards.org/cgi-bin/carddisp.pl?gene=AP3B1
ATP6AP2	ATPase H+ Transporting Accessory Protein 2	Protein Coding	O75787	58	GC0XP040634	1.76302	https://www.genecards.org/cgi-bin/carddisp.pl?gene=ATP6AP2
ATP6V1A	ATPase H+ Transporting V1 Subunit A	Protein Coding	P38606	58	GC03P113786	1.76302	https://www.genecards.org/cgi-bin/carddisp.pl?gene=ATP6V1A
CARM1	Coactivator Associated Arginine Methyltransferase 1	Protein Coding	Q86X55	58	GC19P010871	1.76302	https://www.genecards.org/cgi-bin/carddisp.pl?gene=CARM1
CHI3L1	Chitinase 3 Like 1	Protein Coding	P36222	58	GC01M203148	1.76302	https://www.genecards.org/cgi-bin/carddisp.pl?gene=CHI3L1
COL6A2	Collagen Type VI Alpha 2 Chain	Protein Coding	P12110	58	GC21P046098	1.76302	https://www.genecards.org/cgi-bin/carddisp.pl?gene=COL6A2
EMD	Emerin	Protein Coding	P50402	58	GC0XP154379	1.76302	https://www.genecards.org/cgi-bin/carddisp.pl?gene=EMD
GALC	Galactosylceramidase	Protein Coding	P54803	58	GC14M087837	1.76302	https://www.genecards.org/cgi-bin/carddisp.pl?gene=GALC
GLO1	Glyoxalase I	Protein Coding	Q04760	58	GC06M097273	1.76302	https://www.genecards.org/cgi-bin/carddisp.pl?gene=GLO1
LONP1	Lon Peptidase 1, Mitochondrial	Protein Coding	P36776	58	GC19M005691	1.76302	https://www.genecards.org/cgi-bin/carddisp.pl?gene=LONP1
MYH14	Myosin Heavy Chain 14	Protein Coding	Q7Z406	58	GC19P123471	1.76302	https://www.genecards.org/cgi-bin/carddisp.pl?gene=MYH14
SPOP	Speckle Type BTB/POZ Protein	Protein Coding	O43791	58	GC17M049598	1.76302	https://www.genecards.org/cgi-bin/carddisp.pl?gene=SPOP
TG	Thyroglobulin	Protein Coding	P01266	58	GC08P132866	1.76302	https://www.genecards.org/cgi-bin/carddisp.pl?gene=TG
CXCR3	C-X-C Motif Chemokine Receptor 3	Protein Coding	P49682	57	GC0XM071615	1.76302	https://www.genecards.org/cgi-bin/carddisp.pl?gene=CXCR3
RPS6	Ribosomal Protein S6	Protein Coding	P62753	57	GC09M019375	1.76302	https://www.genecards.org/cgi-bin/carddisp.pl?gene=RPS6
RUVBL1	RuvB Like AAA ATPase 1	Protein Coding	Q9Y265	57	GC03M128064	1.76302	https://www.genecards.org/cgi-bin/carddisp.pl?gene=RUVBL1
SLC1A5	Solute Carrier Family 1 Member 5	Protein Coding	Q15758	57	GC19M097092	1.76302	https://www.genecards.org/cgi-bin/carddisp.pl?gene=SLC1A5
SPP1	Secreted Phosphoprotein 1	Protein Coding	P10451	57	GC04P087975	1.76302	https://www.genecards.org/cgi-bin/carddisp.pl?gene=SPP1
AKR1A1	Aldo-Keto Reductase Family 1 Member A1	Protein Coding	P14550	56	GC01P045550	1.76302	https://www.genecards.org/cgi-bin/carddisp.pl?gene=AKR1A1
ATG16L1	Autophagy Related 16 Like 1	Protein Coding	Q676U5	56	GC02P233615	1.76302	https://www.genecards.org/cgi-bin/carddisp.pl?gene=ATG16L1
COPB2	COPI Coat Complex Subunit Beta 2	Protein Coding	P35606	56	GC03M139355	1.76302	https://www.genecards.org/cgi-bin/carddisp.pl?gene=COPB2
EIF2B4	Eukaryotic Translation Initiation Factor 2B Subunit Delta	Protein Coding	Q9UI10	56	GC02M027364	1.76302	https://www.genecards.org/cgi-bin/carddisp.pl?gene=EIF2B4
RPL15	Ribosomal Protein L15	Protein Coding	P61313	56	GC03P023916	1.76302	https://www.genecards.org/cgi-bin/carddisp.pl?gene=RPL15
SFPQ	Splicing Factor Proline And Glutamine Rich	Protein Coding	P23246	56	GC01M035176	1.76302	https://www.genecards.org/cgi-bin/carddisp.pl?gene=SFPQ
USP15	Ubiquitin Specific Peptidase 15	Protein Coding	Q9Y4E8	56	GC12P062260	1.76302	https://www.genecards.org/cgi-bin/carddisp.pl?gene=USP15
ENTPD5	Ectonucleoside Triphosphate Diphosphohydrolase 5 (Inactive)	Protein Coding	O75356	55	GC14M074116	1.76302	https://www.genecards.org/cgi-bin/carddisp.pl?gene=ENTPD5
FKBP4	FKBP Prolyl Isomerase 4	Protein Coding	Q02790	55	GC12P003443	1.76302	https://www.genecards.org/cgi-bin/carddisp.pl?gene=FKBP4
GABARAPL2	GABA Type A Receptor Associated Protein Like 2	Protein Coding	P60520	55	GC16P075566	1.76302	https://www.genecards.org/cgi-bin/carddisp.pl?gene=GABARAPL2
HSPA1L	Heat Shock Protein Family A (Hsp70) Member 1 Like	Protein Coding	P34931	55	GC06M031809	1.76302	https://www.genecards.org/cgi-bin/carddisp.pl?gene=HSPA1L
SLC33A1	Solute Carrier Family 33 Member 1	Protein Coding	O00400	55	GC03M155821	1.76302	https://www.genecards.org/cgi-bin/carddisp.pl?gene=SLC33A1
UBE2D1	Ubiquitin Conjugating Enzyme E2 D1	Protein Coding	P51668	55	GC10P058334	1.76302	https://www.genecards.org/cgi-bin/carddisp.pl?gene=UBE2D1
YES1	YES Proto-Oncogene 1, Src Family Tyrosine Kinase	Protein Coding	P07947	55	GC18M000721	1.76302	https://www.genecards.org/cgi-bin/carddisp.pl?gene=YES1
ATAD3A	ATPase Family AAA Domain Containing 3A	Protein Coding	Q9NVI7	54	GC01P050655	1.76302	https://www.genecards.org/cgi-bin/carddisp.pl?gene=ATAD3A
CAMP	Cathelicidin Antimicrobial Peptide	Protein Coding	P49913	54	GC03P059835	1.76302	https://www.genecards.org/cgi-bin/carddisp.pl?gene=CAMP
CPB1	Carboxypeptidase B1	Protein Coding	P15086	54	GC03P148791	1.76302	https://www.genecards.org/cgi-bin/carddisp.pl?gene=CPB1
DEPTOR	DEP Domain Containing MTOR Interacting Protein	Protein Coding	Q8TB45	54	GC08P119873	1.76302	https://www.genecards.org/cgi-bin/carddisp.pl?gene=DEPTOR
GPX7	Glutathione Peroxidase 7	Protein Coding	Q96SL4	54	GC01P052602	1.76302	https://www.genecards.org/cgi-bin/carddisp.pl?gene=GPX7
IRAK2	Interleukin 1 Receptor Associated Kinase 2	Protein Coding	O43187	54	GC03P022797	1.76302	https://www.genecards.org/cgi-bin/carddisp.pl?gene=IRAK2
PSMD2	Proteasome 26S Subunit Ubiquitin Receptor, Non-ATPase 2	Protein Coding	Q13200	54	GC03P184598	1.76302	https://www.genecards.org/cgi-bin/carddisp.pl?gene=PSMD2
SLC30A8	Solute Carrier Family 30 Member 8	Protein Coding	Q8IWU4	54	GC08P116950	1.76302	https://www.genecards.org/cgi-bin/carddisp.pl?gene=SLC30A8
TMEM38B	Transmembrane Protein 38B	Protein Coding	Q9NVV0	54	GC09P105694	1.76302	https://www.genecards.org/cgi-bin/carddisp.pl?gene=TMEM38B
ATG13	Autophagy Related 13	Protein Coding	O75143	53	GC11P048048	1.76302	https://www.genecards.org/cgi-bin/carddisp.pl?gene=ATG13
HNRNPR	Heterogeneous Nuclear Ribonucleoprotein R	Protein Coding	O43390	53	GC01M023303	1.76302	https://www.genecards.org/cgi-bin/carddisp.pl?gene=HNRNPR
RPL10A	Ribosomal Protein L10a	Protein Coding	P62906	53	GC06P144892	1.76302	https://www.genecards.org/cgi-bin/carddisp.pl?gene=RPL10A
TAB3	TGF-Beta Activated Kinase 1 (MAP3K7) Binding Protein 3	Protein Coding	Q8N5C8	53	GC0XM031032	1.76302	https://www.genecards.org/cgi-bin/carddisp.pl?gene=TAB3
CCT2	Chaperonin Containing TCP1 Subunit 2	Protein Coding	P78371	52	GC12P069585	1.76302	https://www.genecards.org/cgi-bin/carddisp.pl?gene=CCT2
MUC2	Mucin 2, Oligomeric Mucus/Gel-Forming	Protein Coding	Q02817	52	GC11P001074	1.76302	https://www.genecards.org/cgi-bin/carddisp.pl?gene=MUC2
RPS28	Ribosomal Protein S28	Protein Coding	P62857	52	GC19P122175	1.76302	https://www.genecards.org/cgi-bin/carddisp.pl?gene=RPS28
SLC39A13	Solute Carrier Family 39 Member 13	Protein Coding	Q96H72	52	GC11P047407	1.76302	https://www.genecards.org/cgi-bin/carddisp.pl?gene=SLC39A13
TCP1	T-Complex 1	Protein Coding	P17987	52	GC06M159778	1.76302	https://www.genecards.org/cgi-bin/carddisp.pl?gene=TCP1
UBE2G2	Ubiquitin Conjugating Enzyme E2 G2	Protein Coding	P60604	52	GC21M044768	1.76302	https://www.genecards.org/cgi-bin/carddisp.pl?gene=UBE2G2
BAG5	BAG Cochaperone 5	Protein Coding	Q9UL15	51	GC14M103556	1.76302	https://www.genecards.org/cgi-bin/carddisp.pl?gene=BAG5
BST2	Bone Marrow Stromal Cell Antigen 2	Protein Coding	Q10589	51	GC19M096464	1.76302	https://www.genecards.org/cgi-bin/carddisp.pl?gene=BST2
COPB1	COPI Coat Complex Subunit Beta 1	Protein Coding	P53618	51	GC11M014436	1.76302	https://www.genecards.org/cgi-bin/carddisp.pl?gene=COPB1
EMC1	ER Membrane Protein Complex Subunit 1	Protein Coding	Q8N766	51	GC01M019215	1.76302	https://www.genecards.org/cgi-bin/carddisp.pl?gene=EMC1
PSMD8	Proteasome 26S Subunit, Non-ATPase 8	Protein Coding	P48556	51	GC19P038374	1.76302	https://www.genecards.org/cgi-bin/carddisp.pl?gene=PSMD8
RPS2	Ribosomal Protein S2	Protein Coding	P15880	51	GC16M025575	1.76302	https://www.genecards.org/cgi-bin/carddisp.pl?gene=RPS2
SF3A1	Splicing Factor 3a Subunit 1	Protein Coding	Q15459	51	GC22M030331	1.76302	https://www.genecards.org/cgi-bin/carddisp.pl?gene=SF3A1
CCT8	Chaperonin Containing TCP1 Subunit 8	Protein Coding	P50990	50	GC21M029055	1.76302	https://www.genecards.org/cgi-bin/carddisp.pl?gene=CCT8
COPG1	COPI Coat Complex Subunit Gamma 1	Protein Coding	Q9Y678	50	GC03P129249	1.76302	https://www.genecards.org/cgi-bin/carddisp.pl?gene=COPG1
COPS6	COP9 Signalosome Subunit 6	Protein Coding	Q7L5N1	50	GC07P100088	1.76302	https://www.genecards.org/cgi-bin/carddisp.pl?gene=COPS6
IBTK	Inhibitor Of Bruton Tyrosine Kinase	Protein Coding	Q9P2D0	50	GC06M082169	1.76302	https://www.genecards.org/cgi-bin/carddisp.pl?gene=IBTK
RCN2	Reticulocalbin 2	Protein Coding	Q14257	50	GC15P076931	1.76302	https://www.genecards.org/cgi-bin/carddisp.pl?gene=RCN2
REEP5	Receptor Accessory Protein 5	Protein Coding	Q00765	50	GC05M112876	1.76302	https://www.genecards.org/cgi-bin/carddisp.pl?gene=REEP5
RPLP2	Ribosomal Protein Lateral Stalk Subunit P2	Protein Coding	P05387	50	GC11P012276	1.76302	https://www.genecards.org/cgi-bin/carddisp.pl?gene=RPLP2
SELENON	Selenoprotein N	Protein Coding	Q9NZV5	50	GC01P025800	1.76302	https://www.genecards.org/cgi-bin/carddisp.pl?gene=SELENON
SMPD4	Sphingomyelin Phosphodiesterase 4	Protein Coding	Q9NXE4	50	GC02M130151	1.76302	https://www.genecards.org/cgi-bin/carddisp.pl?gene=SMPD4
WLS	Wnt Ligand Secretion Mediator	Protein Coding	Q5T9L3	50	GC01M068098	1.76302	https://www.genecards.org/cgi-bin/carddisp.pl?gene=WLS
ANP32B	Acidic Nuclear Phosphoprotein 32 Family Member B	Protein Coding	Q92688	49	GC09P097983	1.76302	https://www.genecards.org/cgi-bin/carddisp.pl?gene=ANP32B
FGL1	Fibrinogen Like 1	Protein Coding	Q08830	49	GC08M017864	1.76302	https://www.genecards.org/cgi-bin/carddisp.pl?gene=FGL1
GDI2	GDP Dissociation Inhibitor 2	Protein Coding	P50395	49	GC10M005765	1.76302	https://www.genecards.org/cgi-bin/carddisp.pl?gene=GDI2
IPO5	Importin 5	Protein Coding	O00410	49	GC13P097953	1.76302	https://www.genecards.org/cgi-bin/carddisp.pl?gene=IPO5
NMNAT2	Nicotinamide Nucleotide Adenylyltransferase 2	Protein Coding	Q9BZQ4	49	GC01M183248	1.76302	https://www.genecards.org/cgi-bin/carddisp.pl?gene=NMNAT2
CCPG1	Cell Cycle Progression 1	Protein Coding	Q9ULG6	47	GC15M055340	1.76302	https://www.genecards.org/cgi-bin/carddisp.pl?gene=CCPG1
CEMIP2	Cell Migration Inducing Hyaluronidase 2	Protein Coding	Q9UHN6	47	GC09M071684	1.76302	https://www.genecards.org/cgi-bin/carddisp.pl?gene=CEMIP2
RPL24	Ribosomal Protein L24	Protein Coding	P83731	47	GC03M101681	1.76302	https://www.genecards.org/cgi-bin/carddisp.pl?gene=RPL24
TM9SF4	Transmembrane 9 Superfamily Member 4	Protein Coding	Q92544	46	GC20P032109	1.76302	https://www.genecards.org/cgi-bin/carddisp.pl?gene=TM9SF4
FAM3A	FAM3 Metabolism Regulating Signaling Molecule A	Protein Coding	P98173	45	GC0XM154506	1.76302	https://www.genecards.org/cgi-bin/carddisp.pl?gene=FAM3A
MYDGF	Myeloid Derived Growth Factor	Protein Coding	Q969H8	45	GC19M004641	1.76302	https://www.genecards.org/cgi-bin/carddisp.pl?gene=MYDGF
SAMD8	Sterile Alpha Motif Domain Containing 8	Protein Coding	Q96LT4	44	GC10P075099	1.76302	https://www.genecards.org/cgi-bin/carddisp.pl?gene=SAMD8
ZDHHC6	Zinc Finger DHHC-Type Palmitoyltransferase 6	Protein Coding	Q9H6R6	44	GC10M112430	1.76302	https://www.genecards.org/cgi-bin/carddisp.pl?gene=ZDHHC6
ASB7	Ankyrin Repeat And SOCS Box Containing 7	Protein Coding	Q9H672	43	GC15P100602	1.76302	https://www.genecards.org/cgi-bin/carddisp.pl?gene=ASB7
HEATR3	HEAT Repeat Containing 3	Protein Coding	Q7Z4Q2	43	GC16P050065	1.76302	https://www.genecards.org/cgi-bin/carddisp.pl?gene=HEATR3
MT-ATP6	Mitochondrially Encoded ATP Synthase Membrane Subunit 6	Protein Coding	P00846	43	GCMTP008531	1.76302	https://www.genecards.org/cgi-bin/carddisp.pl?gene=MT-ATP6
NDFIP1	Nedd4 Family Interacting Protein 1	Protein Coding	Q9BT67	43	GC05P142108	1.76302	https://www.genecards.org/cgi-bin/carddisp.pl?gene=NDFIP1
RNF185	Ring Finger Protein 185	Protein Coding	Q96GF1	43	GC22P031160	1.76302	https://www.genecards.org/cgi-bin/carddisp.pl?gene=RNF185
RPAP2	RNA Polymerase II Associated Protein 2	Protein Coding	Q8IXW5	43	GC01P092298	1.76302	https://www.genecards.org/cgi-bin/carddisp.pl?gene=RPAP2
RNF19B	Ring Finger Protein 19B	Protein Coding	Q6ZMZ0	41	GC01M034002	1.76302	https://www.genecards.org/cgi-bin/carddisp.pl?gene=RNF19B
ERMP1	Endoplasmic Reticulum Metallopeptidase 1	Protein Coding	Q7Z2K6	40	GC09M005749	1.76302	https://www.genecards.org/cgi-bin/carddisp.pl?gene=ERMP1
TM7SF3	Transmembrane 7 Superfamily Member 3	Protein Coding	Q9NS93	40	GC12M026971	1.76302	https://www.genecards.org/cgi-bin/carddisp.pl?gene=TM7SF3
CGRRF1	Cell Growth Regulator With Ring Finger Domain 1	Protein Coding	Q99675	39	GC14P054509	1.76302	https://www.genecards.org/cgi-bin/carddisp.pl?gene=CGRRF1
RNF26	Ring Finger Protein 26	Protein Coding	Q9BY78	39	GC11P119334	1.76302	https://www.genecards.org/cgi-bin/carddisp.pl?gene=RNF26
TMEM131	Transmembrane Protein 131	Protein Coding	Q92545	39	GC02M101218	1.76302	https://www.genecards.org/cgi-bin/carddisp.pl?gene=TMEM131
TMEM39A	Transmembrane Protein 39A	Protein Coding	Q9NV64	37	GC03M119428	1.76302	https://www.genecards.org/cgi-bin/carddisp.pl?gene=TMEM39A
TMEM39B	Transmembrane Protein 39B	Protein Coding	Q9GZU3	37	GC01P053638	1.76302	https://www.genecards.org/cgi-bin/carddisp.pl?gene=TMEM39B
BRI3BP	BRI3 Binding Protein	Protein Coding	Q8WY22	35	GC12P124993	1.76302	https://www.genecards.org/cgi-bin/carddisp.pl?gene=BRI3BP
IER3IP1	Immediate Early Response 3 Interacting Protein 1	Protein Coding	Q9Y5U9	48	GC18M047152	1.71615	https://www.genecards.org/cgi-bin/carddisp.pl?gene=IER3IP1
ELN	Elastin	Protein Coding	P15502	56	GC07P074027	1.66302	https://www.genecards.org/cgi-bin/carddisp.pl?gene=ELN
MPZ	Myelin Protein Zero	Protein Coding	P25189	55	GC01M164188	1.66302	https://www.genecards.org/cgi-bin/carddisp.pl?gene=MPZ
SNCAIP	Synuclein Alpha Interacting Protein	Protein Coding	Q9Y6H5	55	GC05P122311	1.60525	https://www.genecards.org/cgi-bin/carddisp.pl?gene=SNCAIP
PCNA	Proliferating Cell Nuclear Antigen	Protein Coding	P12004	63	GC20M005114	1.54136	https://www.genecards.org/cgi-bin/carddisp.pl?gene=PCNA
UBE3A	Ubiquitin Protein Ligase E3A	Protein Coding	Q05086	61	GC15M025333	1.54136	https://www.genecards.org/cgi-bin/carddisp.pl?gene=UBE3A
PON1	Paraoxonase 1	Protein Coding	P27169	60	GC07M095297	1.54136	https://www.genecards.org/cgi-bin/carddisp.pl?gene=PON1
CA4	Carbonic Anhydrase 4	Protein Coding	P22748	59	GC17P060149	1.54136	https://www.genecards.org/cgi-bin/carddisp.pl?gene=CA4
PMM2	Phosphomannomutase 2	Protein Coding	O15305	59	GC16P008788	1.54136	https://www.genecards.org/cgi-bin/carddisp.pl?gene=PMM2
SIAH1	Siah E3 Ubiquitin Protein Ligase 1	Protein Coding	Q8IUQ4	57	GC16M048357	1.54136	https://www.genecards.org/cgi-bin/carddisp.pl?gene=SIAH1
CLPB	ClpB Family Mitochondrial Disaggregase	Protein Coding	Q9H078	56	GC11M129250	1.54136	https://www.genecards.org/cgi-bin/carddisp.pl?gene=CLPB
MFSD2A	MFSD2 Lysolipid Transporter A, Lysophospholipid	Protein Coding	Q8NA29	54	GC01P039955	1.54136	https://www.genecards.org/cgi-bin/carddisp.pl?gene=MFSD2A
SLK	STE20 Like Kinase	Protein Coding	Q9H2G2	54	GC10P103967	1.54136	https://www.genecards.org/cgi-bin/carddisp.pl?gene=SLK
ALG6	ALG6 Alpha-1,3-Glucosyltransferase	Protein Coding	Q9Y672	53	GC01P063367	1.54136	https://www.genecards.org/cgi-bin/carddisp.pl?gene=ALG6
DKK3	Dickkopf WNT Signaling Pathway Inhibitor 3	Protein Coding	Q9UBP4	53	GC11M013010	1.54136	https://www.genecards.org/cgi-bin/carddisp.pl?gene=DKK3
TOM1	Target Of Myb1 Membrane Trafficking Protein	Protein Coding	O60784	51	GC22P035299	1.54136	https://www.genecards.org/cgi-bin/carddisp.pl?gene=TOM1
SIAH2	Siah E3 Ubiquitin Protein Ligase 2	Protein Coding	O43255	48	GC03M150741	1.54136	https://www.genecards.org/cgi-bin/carddisp.pl?gene=SIAH2
GPR39	G Protein-Coupled Receptor 39	Protein Coding	O43194	46	GC02P146558	1.54136	https://www.genecards.org/cgi-bin/carddisp.pl?gene=GPR39
ADAM10	ADAM Metallopeptidase Domain 10	Protein Coding	O14672	67	GC15M058588	1.53954	https://www.genecards.org/cgi-bin/carddisp.pl?gene=ADAM10
ERBB3	Erb-B2 Receptor Tyrosine Kinase 3	Protein Coding	P21860	67	GC12P061993	1.53954	https://www.genecards.org/cgi-bin/carddisp.pl?gene=ERBB3
IKBKB	Inhibitor Of Nuclear Factor Kappa B Kinase Subunit Beta	Protein Coding	O14920	67	GC08P042271	1.53954	https://www.genecards.org/cgi-bin/carddisp.pl?gene=IKBKB
MAP2K2	Mitogen-Activated Protein Kinase Kinase 2	Protein Coding	P36507	67	GC19M004090	1.53954	https://www.genecards.org/cgi-bin/carddisp.pl?gene=MAP2K2
PTPN11	Protein Tyrosine Phosphatase Non-Receptor Type 11	Protein Coding	Q06124	67	GC12P112418	1.53954	https://www.genecards.org/cgi-bin/carddisp.pl?gene=PTPN11
ATR	ATR Serine/Threonine Kinase	Protein Coding	Q13535	66	GC03M142449	1.53954	https://www.genecards.org/cgi-bin/carddisp.pl?gene=ATR
CAMK2A	Calcium/Calmodulin Dependent Protein Kinase II Alpha	Protein Coding	Q9UQM7	66	GC05M150219	1.53954	https://www.genecards.org/cgi-bin/carddisp.pl?gene=CAMK2A
IDH1	Isocitrate Dehydrogenase (NADP(+)) 1	Protein Coding	O75874	66	GC02M208236	1.53954	https://www.genecards.org/cgi-bin/carddisp.pl?gene=IDH1
PRKACA	Protein Kinase CAMP-Activated Catalytic Subunit Alpha	Protein Coding	P17612	66	GC19M096319	1.53954	https://www.genecards.org/cgi-bin/carddisp.pl?gene=PRKACA
ADAM17	ADAM Metallopeptidase Domain 17	Protein Coding	P78536	64	GC02M009488	1.53954	https://www.genecards.org/cgi-bin/carddisp.pl?gene=ADAM17
CA2	Carbonic Anhydrase 2	Protein Coding	P00918	64	GC08P085463	1.53954	https://www.genecards.org/cgi-bin/carddisp.pl?gene=CA2
COMT	Catechol-O-Methyltransferase	Protein Coding	P21964	64	GC22P019941	1.53954	https://www.genecards.org/cgi-bin/carddisp.pl?gene=COMT
PLK1	Polo Like Kinase 1	Protein Coding	P53350	64	GC16P096393	1.53954	https://www.genecards.org/cgi-bin/carddisp.pl?gene=PLK1
PPP2CA	Protein Phosphatase 2 Catalytic Subunit Alpha	Protein Coding	P67775	64	GC05M134194	1.53954	https://www.genecards.org/cgi-bin/carddisp.pl?gene=PPP2CA
PRKAR1A	Protein Kinase CAMP-Dependent Type I Regulatory Subunit Alpha	Protein Coding	P10644	64	GC17P123720	1.53954	https://www.genecards.org/cgi-bin/carddisp.pl?gene=PRKAR1A
SHH	Sonic Hedgehog Signaling Molecule	Protein Coding	Q15465	64	GC07M155799	1.53954	https://www.genecards.org/cgi-bin/carddisp.pl?gene=SHH
TGFB2	Transforming Growth Factor Beta 2	Protein Coding	P61812	64	GC01P218345	1.53954	https://www.genecards.org/cgi-bin/carddisp.pl?gene=TGFB2
B2M	Beta-2-Microglobulin	Protein Coding	P61769	63	GC15P044711	1.53954	https://www.genecards.org/cgi-bin/carddisp.pl?gene=B2M
FN1	Fibronectin 1	Protein Coding	P02751	63	GC02M215360	1.53954	https://www.genecards.org/cgi-bin/carddisp.pl?gene=FN1
GSTP1	Glutathione S-Transferase Pi 1	Protein Coding	P09211	63	GC11P067583	1.53954	https://www.genecards.org/cgi-bin/carddisp.pl?gene=GSTP1
HSP90AB1	Heat Shock Protein 90 Alpha Family Class B Member 1	Protein Coding	P08238	63	GC06P044246	1.53954	https://www.genecards.org/cgi-bin/carddisp.pl?gene=HSP90AB1
PHGDH	Phosphoglycerate Dehydrogenase	Protein Coding	O43175	63	GC01P119664	1.53954	https://www.genecards.org/cgi-bin/carddisp.pl?gene=PHGDH
RARA	Retinoic Acid Receptor Alpha	Protein Coding	P10276	63	GC17P040309	1.53954	https://www.genecards.org/cgi-bin/carddisp.pl?gene=RARA
RHOA	Ras Homolog Family Member A	Protein Coding	P61586	63	GC03M049359	1.53954	https://www.genecards.org/cgi-bin/carddisp.pl?gene=RHOA
RRM1	Ribonucleotide Reductase Catalytic Subunit M1	Protein Coding	P23921	63	GC11P012447	1.53954	https://www.genecards.org/cgi-bin/carddisp.pl?gene=RRM1
TFRC	Transferrin Receptor	Protein Coding	P02786	63	GC03M196520	1.53954	https://www.genecards.org/cgi-bin/carddisp.pl?gene=TFRC
ACACA	Acetyl-CoA Carboxylase Alpha	Protein Coding	Q13085	62	GC17M037084	1.53954	https://www.genecards.org/cgi-bin/carddisp.pl?gene=ACACA
ACTN1	Actinin Alpha 1	Protein Coding	P12814	62	GC14M068874	1.53954	https://www.genecards.org/cgi-bin/carddisp.pl?gene=ACTN1
ALDOA	Aldolase, Fructose-Bisphosphate A	Protein Coding	P04075	62	GC16P030064	1.53954	https://www.genecards.org/cgi-bin/carddisp.pl?gene=ALDOA
APC	APC Regulator Of WNT Signaling Pathway	Protein Coding	P25054	62	GC05P112707	1.53954	https://www.genecards.org/cgi-bin/carddisp.pl?gene=APC
CD44	CD44 Molecule (IN Blood Group)	Protein Coding	P16070	62	GC11P035139	1.53954	https://www.genecards.org/cgi-bin/carddisp.pl?gene=CD44
CSNK1A1	Casein Kinase 1 Alpha 1	Protein Coding	P48729	62	GC05M149492	1.53954	https://www.genecards.org/cgi-bin/carddisp.pl?gene=CSNK1A1
CYBB	Cytochrome B-245 Beta Chain	Protein Coding	P04839	62	GC0XP037780	1.53954	https://www.genecards.org/cgi-bin/carddisp.pl?gene=CYBB
DNM1	Dynamin 1	Protein Coding	Q05193	62	GC09P128191	1.53954	https://www.genecards.org/cgi-bin/carddisp.pl?gene=DNM1
GSK3A	Glycogen Synthase Kinase 3 Alpha	Protein Coding	P49840	62	GC19M096933	1.53954	https://www.genecards.org/cgi-bin/carddisp.pl?gene=GSK3A
IFNAR2	Interferon Alpha And Beta Receptor Subunit 2	Protein Coding	P48551	62	GC21P033229	1.53954	https://www.genecards.org/cgi-bin/carddisp.pl?gene=IFNAR2
KAT5	Lysine Acetyltransferase 5	Protein Coding	Q92993	62	GC11P065711	1.53954	https://www.genecards.org/cgi-bin/carddisp.pl?gene=KAT5
NR5A1	Nuclear Receptor Subfamily 5 Group A Member 1	Protein Coding	Q13285	62	GC09M124481	1.53954	https://www.genecards.org/cgi-bin/carddisp.pl?gene=NR5A1
PIK3C3	Phosphatidylinositol 3-Kinase Catalytic Subunit Type 3	Protein Coding	Q8NEB9	62	GC18P041955	1.53954	https://www.genecards.org/cgi-bin/carddisp.pl?gene=PIK3C3
POR	Cytochrome P450 Oxidoreductase	Protein Coding	P16435	62	GC07P075899	1.53954	https://www.genecards.org/cgi-bin/carddisp.pl?gene=POR
ROR2	Receptor Tyrosine Kinase Like Orphan Receptor 2	Protein Coding	Q01974	62	GC09M111268	1.53954	https://www.genecards.org/cgi-bin/carddisp.pl?gene=ROR2
TLR8	Toll Like Receptor 8	Protein Coding	Q9NR97	62	GC0XP012924	1.53954	https://www.genecards.org/cgi-bin/carddisp.pl?gene=TLR8
TOP1	DNA Topoisomerase I	Protein Coding	P11387	62	GC20P041028	1.53954	https://www.genecards.org/cgi-bin/carddisp.pl?gene=TOP1
VLDLR	Very Low Density Lipoprotein Receptor	Protein Coding	P98155	62	GC09P002611	1.53954	https://www.genecards.org/cgi-bin/carddisp.pl?gene=VLDLR
ACTA1	Actin Alpha 1, Skeletal Muscle	Protein Coding	P68133	61	GC01M230311	1.53954	https://www.genecards.org/cgi-bin/carddisp.pl?gene=ACTA1
CAST	Calpastatin	Protein Coding	P20810	61	GC05P095975	1.53954	https://www.genecards.org/cgi-bin/carddisp.pl?gene=CAST
CUL3	Cullin 3	Protein Coding	Q13618	61	GC02M224470	1.53954	https://www.genecards.org/cgi-bin/carddisp.pl?gene=CUL3
ESR2	Estrogen Receptor 2	Protein Coding	Q92731	61	GC14M064084	1.53954	https://www.genecards.org/cgi-bin/carddisp.pl?gene=ESR2
GPHN	Gephyrin	Protein Coding	Q9NQX3	61	GC14P066507	1.53954	https://www.genecards.org/cgi-bin/carddisp.pl?gene=GPHN
HPRT1	Hypoxanthine Phosphoribosyltransferase 1	Protein Coding	P00492	61	GC0XP134460	1.53954	https://www.genecards.org/cgi-bin/carddisp.pl?gene=HPRT1
HSPA9	Heat Shock Protein Family A (Hsp70) Member 9	Protein Coding	P38646	61	GC05M138554	1.53954	https://www.genecards.org/cgi-bin/carddisp.pl?gene=HSPA9
MPL	MPL Proto-Oncogene, Thrombopoietin Receptor	Protein Coding	P40238	61	GC01P043337	1.53954	https://www.genecards.org/cgi-bin/carddisp.pl?gene=MPL
MUC1	Mucin 1, Cell Surface Associated	Protein Coding	P15941	61	GC01M155185	1.53954	https://www.genecards.org/cgi-bin/carddisp.pl?gene=MUC1
NCAM1	Neural Cell Adhesion Molecule 1	Protein Coding	P13591	61	GC11P112961	1.53954	https://www.genecards.org/cgi-bin/carddisp.pl?gene=NCAM1
NR1H4	Nuclear Receptor Subfamily 1 Group H Member 4	Protein Coding	Q96RI1	61	GC12P100473	1.53954	https://www.genecards.org/cgi-bin/carddisp.pl?gene=NR1H4
RPS19	Ribosomal Protein S19	Protein Coding	P39019	61	GC19P123133	1.53954	https://www.genecards.org/cgi-bin/carddisp.pl?gene=RPS19
RXRA	Retinoid X Receptor Alpha	Protein Coding	P19793	61	GC09P134317	1.53954	https://www.genecards.org/cgi-bin/carddisp.pl?gene=RXRA
TPM1	Tropomyosin 1	Protein Coding	P09493	61	GC15P174366	1.53954	https://www.genecards.org/cgi-bin/carddisp.pl?gene=TPM1
TUBG1	Tubulin Gamma 1	Protein Coding	P23258	61	GC17P042609	1.53954	https://www.genecards.org/cgi-bin/carddisp.pl?gene=TUBG1
YWHAG	Tyrosine 3-Monooxygenase/Tryptophan 5-Monooxygenase Activation Protein Gamma	Protein Coding	P61981	61	GC07M078801	1.53954	https://www.genecards.org/cgi-bin/carddisp.pl?gene=YWHAG
ALDH1A1	Aldehyde Dehydrogenase 1 Family Member A1	Protein Coding	P00352	60	GC09M072900	1.53954	https://www.genecards.org/cgi-bin/carddisp.pl?gene=ALDH1A1
ARHGDIA	Rho GDP Dissociation Inhibitor Alpha	Protein Coding	P52565	60	GC17M081867	1.53954	https://www.genecards.org/cgi-bin/carddisp.pl?gene=ARHGDIA
BRD4	Bromodomain Containing 4	Protein Coding	O60885	60	GC19M096358	1.53954	https://www.genecards.org/cgi-bin/carddisp.pl?gene=BRD4
CD8A	CD8 Subunit Alpha	Protein Coding	P01732	60	GC02M086784	1.53954	https://www.genecards.org/cgi-bin/carddisp.pl?gene=CD8A
CSF3R	Colony Stimulating Factor 3 Receptor	Protein Coding	Q99062	60	GC01M036466	1.53954	https://www.genecards.org/cgi-bin/carddisp.pl?gene=CSF3R
CTSC	Cathepsin C	Protein Coding	P53634	60	GC11M129553	1.53954	https://www.genecards.org/cgi-bin/carddisp.pl?gene=CTSC
CYLD	CYLD Lysine 63 Deubiquitinase	Protein Coding	Q9NQC7	60	GC16P050742	1.53954	https://www.genecards.org/cgi-bin/carddisp.pl?gene=CYLD
DHCR7	7-Dehydrocholesterol Reductase	Protein Coding	Q9UBM7	60	GC11M071428	1.53954	https://www.genecards.org/cgi-bin/carddisp.pl?gene=DHCR7
HADHA	Hydroxyacyl-CoA Dehydrogenase Trifunctional Multienzyme Complex Subunit Alpha	Protein Coding	P40939	60	GC02M026190	1.53954	https://www.genecards.org/cgi-bin/carddisp.pl?gene=HADHA
HSD17B10	Hydroxysteroid 17-Beta Dehydrogenase 10	Protein Coding	Q99714	60	GC0XM053431	1.53954	https://www.genecards.org/cgi-bin/carddisp.pl?gene=HSD17B10
MAPK9	Mitogen-Activated Protein Kinase 9	Protein Coding	P45984	60	GC05M180318	1.53954	https://www.genecards.org/cgi-bin/carddisp.pl?gene=MAPK9
MIF	Macrophage Migration Inhibitory Factor	Protein Coding	P14174	60	GC22P023894	1.53954	https://www.genecards.org/cgi-bin/carddisp.pl?gene=MIF
MSN	Moesin	Protein Coding	P26038	60	GC0XP065588	1.53954	https://www.genecards.org/cgi-bin/carddisp.pl?gene=MSN
PCYT1A	Phosphate Cytidylyltransferase 1A, Choline	Protein Coding	P49585	60	GC03M196214	1.53954	https://www.genecards.org/cgi-bin/carddisp.pl?gene=PCYT1A
PDK1	Pyruvate Dehydrogenase Kinase 1	Protein Coding	Q15118	60	GC02P172555	1.53954	https://www.genecards.org/cgi-bin/carddisp.pl?gene=PDK1
PLK4	Polo Like Kinase 4	Protein Coding	O00444	60	GC04P127880	1.53954	https://www.genecards.org/cgi-bin/carddisp.pl?gene=PLK4
PPP2R1A	Protein Phosphatase 2 Scaffold Subunit Aalpha	Protein Coding	P30153	60	GC19P123559	1.53954	https://www.genecards.org/cgi-bin/carddisp.pl?gene=PPP2R1A
REL	REL Proto-Oncogene, NF-KB Subunit	Protein Coding	Q04864	60	GC02P060881	1.53954	https://www.genecards.org/cgi-bin/carddisp.pl?gene=REL
TMPRSS2	Transmembrane Serine Protease 2	Protein Coding	O15393	60	GC21M041464	1.53954	https://www.genecards.org/cgi-bin/carddisp.pl?gene=TMPRSS2
WRN	WRN RecQ Like Helicase	Protein Coding	Q14191	60	GC08P031033	1.53954	https://www.genecards.org/cgi-bin/carddisp.pl?gene=WRN
A2M	Alpha-2-Macroglobulin	Protein Coding	P01023	59	GC12M009067	1.53954	https://www.genecards.org/cgi-bin/carddisp.pl?gene=A2M
ACAT2	Acetyl-CoA Acetyltransferase 2	Protein Coding	Q9BWD1	59	GC06P162927	1.53954	https://www.genecards.org/cgi-bin/carddisp.pl?gene=ACAT2
AK2	Adenylate Kinase 2	Protein Coding	P54819	59	GC01M033007	1.53954	https://www.genecards.org/cgi-bin/carddisp.pl?gene=AK2
ALDH3A2	Aldehyde Dehydrogenase 3 Family Member A2	Protein Coding	P51648	59	GC17P019648	1.53954	https://www.genecards.org/cgi-bin/carddisp.pl?gene=ALDH3A2
APRT	Adenine Phosphoribosyltransferase	Protein Coding	P07741	59	GC16M088810	1.53954	https://www.genecards.org/cgi-bin/carddisp.pl?gene=APRT
ATP5F1A	ATP Synthase F1 Subunit Alpha	Protein Coding	P25705	59	GC18M046081	1.53954	https://www.genecards.org/cgi-bin/carddisp.pl?gene=ATP5F1A
CD81	CD81 Molecule	Protein Coding	P60033	59	GC11P012372	1.53954	https://www.genecards.org/cgi-bin/carddisp.pl?gene=CD81
CDH5	Cadherin 5	Protein Coding	P33151	59	GC16P066366	1.53954	https://www.genecards.org/cgi-bin/carddisp.pl?gene=CDH5
CFL1	Cofilin 1	Protein Coding	P23528	59	GC11M065823	1.53954	https://www.genecards.org/cgi-bin/carddisp.pl?gene=CFL1
CRKL	CRK Like Proto-Oncogene, Adaptor Protein	Protein Coding	P46109	59	GC22P020917	1.53954	https://www.genecards.org/cgi-bin/carddisp.pl?gene=CRKL
CSTB	Cystatin B	Protein Coding	P04080	59	GC21M043772	1.53954	https://www.genecards.org/cgi-bin/carddisp.pl?gene=CSTB
CYBA	Cytochrome B-245 Alpha Chain	Protein Coding	P13498	59	GC16M088643	1.53954	https://www.genecards.org/cgi-bin/carddisp.pl?gene=CYBA
EEF1A2	Eukaryotic Translation Elongation Factor 1 Alpha 2	Protein Coding	Q05639	59	GC20M063488	1.53954	https://www.genecards.org/cgi-bin/carddisp.pl?gene=EEF1A2
EZR	Ezrin	Protein Coding	P15311	59	GC06M158765	1.53954	https://www.genecards.org/cgi-bin/carddisp.pl?gene=EZR
FGF23	Fibroblast Growth Factor 23	Protein Coding	Q9GZV9	59	GC12M004368	1.53954	https://www.genecards.org/cgi-bin/carddisp.pl?gene=FGF23
FTL	Ferritin Light Chain	Protein Coding	P02792	59	GC19P048965	1.53954	https://www.genecards.org/cgi-bin/carddisp.pl?gene=FTL
FTO	FTO Alpha-Ketoglutarate Dependent Dioxygenase	Protein Coding	Q9C0B1	59	GC16P097259	1.53954	https://www.genecards.org/cgi-bin/carddisp.pl?gene=FTO
GCLC	Glutamate-Cysteine Ligase Catalytic Subunit	Protein Coding	P48506	59	GC06M053497	1.53954	https://www.genecards.org/cgi-bin/carddisp.pl?gene=GCLC
GPC3	Glypican 3	Protein Coding	P51654	59	GC0XM133535	1.53954	https://www.genecards.org/cgi-bin/carddisp.pl?gene=GPC3
GPD2	Glycerol-3-Phosphate Dehydrogenase 2	Protein Coding	P43304	59	GC02P156408	1.53954	https://www.genecards.org/cgi-bin/carddisp.pl?gene=GPD2
HADHB	Hydroxyacyl-CoA Dehydrogenase Trifunctional Multienzyme Complex Subunit Beta	Protein Coding	P55084	59	GC02P026243	1.53954	https://www.genecards.org/cgi-bin/carddisp.pl?gene=HADHB
HLA-A	Major Histocompatibility Complex, Class I, A	Protein Coding	P04439	59	GC06P144720	1.53954	https://www.genecards.org/cgi-bin/carddisp.pl?gene=HLA-A
HSD17B4	Hydroxysteroid 17-Beta Dehydrogenase 4	Protein Coding	P51659	59	GC05P119452	1.53954	https://www.genecards.org/cgi-bin/carddisp.pl?gene=HSD17B4
KRT5	Keratin 5	Protein Coding	P13647	59	GC12M052514	1.53954	https://www.genecards.org/cgi-bin/carddisp.pl?gene=KRT5
LMNB1	Lamin B1	Protein Coding	P20700	59	GC05P126776	1.53954	https://www.genecards.org/cgi-bin/carddisp.pl?gene=LMNB1
MAN1B1	Mannosidase Alpha Class 1B Member 1	Protein Coding	Q9UKM7	59	GC09P137086	1.53954	https://www.genecards.org/cgi-bin/carddisp.pl?gene=MAN1B1
MAP4K4	Mitogen-Activated Protein Kinase Kinase Kinase Kinase 4	Protein Coding	O95819	59	GC02P101696	1.53954	https://www.genecards.org/cgi-bin/carddisp.pl?gene=MAP4K4
MYH10	Myosin Heavy Chain 10	Protein Coding	P35580	59	GC17M008474	1.53954	https://www.genecards.org/cgi-bin/carddisp.pl?gene=MYH10
MYH6	Myosin Heavy Chain 6	Protein Coding	P13533	59	GC14M023381	1.53954	https://www.genecards.org/cgi-bin/carddisp.pl?gene=MYH6
NME1	NME/NM23 Nucleoside Diphosphate Kinase 1	Protein Coding	P15531	59	GC17P123380	1.53954	https://www.genecards.org/cgi-bin/carddisp.pl?gene=NME1
PLOD3	Procollagen-Lysine,2-Oxoglutarate 5-Dioxygenase 3	Protein Coding	O60568	59	GC07M101205	1.53954	https://www.genecards.org/cgi-bin/carddisp.pl?gene=PLOD3
PRKCI	Protein Kinase C Iota	Protein Coding	P41743	59	GC03P170222	1.53954	https://www.genecards.org/cgi-bin/carddisp.pl?gene=PRKCI
PSAT1	Phosphoserine Aminotransferase 1	Protein Coding	Q9Y617	59	GC09P078297	1.53954	https://www.genecards.org/cgi-bin/carddisp.pl?gene=PSAT1
PSMA6	Proteasome 20S Subunit Alpha 6	Protein Coding	P60900	59	GC14P035278	1.53954	https://www.genecards.org/cgi-bin/carddisp.pl?gene=PSMA6
RPSA	Ribosomal Protein SA	Protein Coding	P08865	59	GC03P039406	1.53954	https://www.genecards.org/cgi-bin/carddisp.pl?gene=RPSA
SGPL1	Sphingosine-1-Phosphate Lyase 1	Protein Coding	O95470	59	GC10P070815	1.53954	https://www.genecards.org/cgi-bin/carddisp.pl?gene=SGPL1
SHMT2	Serine Hydroxymethyltransferase 2	Protein Coding	P34897	59	GC12P057229	1.53954	https://www.genecards.org/cgi-bin/carddisp.pl?gene=SHMT2
STT3A	STT3 Oligosaccharyltransferase Complex Catalytic Subunit A	Protein Coding	P46977	59	GC11P125592	1.53954	https://www.genecards.org/cgi-bin/carddisp.pl?gene=STT3A
SUMO1	Small Ubiquitin Like Modifier 1	Protein Coding	P63165	59	GC02M202206	1.53954	https://www.genecards.org/cgi-bin/carddisp.pl?gene=SUMO1
TBX21	T-Box Transcription Factor 21	Protein Coding	Q9UL17	59	GC17P047733	1.53954	https://www.genecards.org/cgi-bin/carddisp.pl?gene=TBX21
TKT	Transketolase	Protein Coding	P29401	59	GC03M053224	1.53954	https://www.genecards.org/cgi-bin/carddisp.pl?gene=TKT
TMPO	Thymopoietin	Protein Coding	P42166	59	GC12P098515	1.53954	https://www.genecards.org/cgi-bin/carddisp.pl?gene=TMPO
TP63	Tumor Protein P63	Protein Coding	Q9H3D4	59	GC03P189598	1.53954	https://www.genecards.org/cgi-bin/carddisp.pl?gene=TP63
TRPV6	Transient Receptor Potential Cation Channel Subfamily V Member 6	Protein Coding	Q9H1D0	59	GC07M142871	1.53954	https://www.genecards.org/cgi-bin/carddisp.pl?gene=TRPV6
TUBB2A	Tubulin Beta 2A Class IIa	Protein Coding	Q13885	59	GC06M003153	1.53954	https://www.genecards.org/cgi-bin/carddisp.pl?gene=TUBB2A
UQCRFS1	Ubiquinol-Cytochrome C Reductase, Rieske Iron-Sulfur Polypeptide 1	Protein Coding	P47985	59	GC19M029205	1.53954	https://www.genecards.org/cgi-bin/carddisp.pl?gene=UQCRFS1
WWOX	WW Domain Containing Oxidoreductase	Protein Coding	Q9NZC7	59	GC16P078099	1.53954	https://www.genecards.org/cgi-bin/carddisp.pl?gene=WWOX
AGXT	Alanine--Glyoxylate Aminotransferase	Protein Coding	P21549	58	GC02P240868	1.53954	https://www.genecards.org/cgi-bin/carddisp.pl?gene=AGXT
AIMP1	Aminoacyl TRNA Synthetase Complex Interacting Multifunctional Protein 1	Protein Coding	Q12904	58	GC04P106315	1.53954	https://www.genecards.org/cgi-bin/carddisp.pl?gene=AIMP1
AK1	Adenylate Kinase 1	Protein Coding	P00568	58	GC09M127866	1.53954	https://www.genecards.org/cgi-bin/carddisp.pl?gene=AK1
AKR1C2	Aldo-Keto Reductase Family 1 Member C2	Protein Coding	P52895	58	GC10M004987	1.53954	https://www.genecards.org/cgi-bin/carddisp.pl?gene=AKR1C2
AKR1C3	Aldo-Keto Reductase Family 1 Member C3	Protein Coding	P42330	58	GC10P005035	1.53954	https://www.genecards.org/cgi-bin/carddisp.pl?gene=AKR1C3
ALG1	ALG1 Chitobiosyldiphosphodolichol Beta-Mannosyltransferase	Protein Coding	Q9BT22	58	GC16P005033	1.53954	https://www.genecards.org/cgi-bin/carddisp.pl?gene=ALG1
ARRB2	Arrestin Beta 2	Protein Coding	P32121	58	GC17P121777	1.53954	https://www.genecards.org/cgi-bin/carddisp.pl?gene=ARRB2
BSG	Basigin (Ok Blood Group)	Protein Coding	P35613	58	GC19P000571	1.53954	https://www.genecards.org/cgi-bin/carddisp.pl?gene=BSG
C1QBP	Complement C1q Binding Protein	Protein Coding	Q07021	58	GC17M005432	1.53954	https://www.genecards.org/cgi-bin/carddisp.pl?gene=C1QBP
CDC20	Cell Division Cycle 20	Protein Coding	Q12834	58	GC01P043358	1.53954	https://www.genecards.org/cgi-bin/carddisp.pl?gene=CDC20
CGA	Glycoprotein Hormones, Alpha Polypeptide	Protein Coding	P01215	58	GC06M087085	1.53954	https://www.genecards.org/cgi-bin/carddisp.pl?gene=CGA
CKB	Creatine Kinase B	Protein Coding	P12277	58	GC14M103519	1.53954	https://www.genecards.org/cgi-bin/carddisp.pl?gene=CKB
CLTC	Clathrin Heavy Chain	Protein Coding	Q00610	58	GC17P059619	1.53954	https://www.genecards.org/cgi-bin/carddisp.pl?gene=CLTC
COL6A3	Collagen Type VI Alpha 3 Chain	Protein Coding	P12111	58	GC02M237324	1.53954	https://www.genecards.org/cgi-bin/carddisp.pl?gene=COL6A3
CRBN	Cereblon	Protein Coding	Q96SW2	58	GC03M003144	1.53954	https://www.genecards.org/cgi-bin/carddisp.pl?gene=CRBN
DVL2	Dishevelled Segment Polarity Protein 2	Protein Coding	O14641	58	GC17M007225	1.53954	https://www.genecards.org/cgi-bin/carddisp.pl?gene=DVL2
ECHS1	Enoyl-CoA Hydratase, Short Chain 1	Protein Coding	P30084	58	GC10M133362	1.53954	https://www.genecards.org/cgi-bin/carddisp.pl?gene=ECHS1
EGLN2	Egl-9 Family Hypoxia Inducible Factor 2	Protein Coding	Q96KS0	58	GC19P123085	1.53954	https://www.genecards.org/cgi-bin/carddisp.pl?gene=EGLN2
FDFT1	Farnesyl-Diphosphate Farnesyltransferase 1	Protein Coding	P37268	58	GC08P011795	1.53954	https://www.genecards.org/cgi-bin/carddisp.pl?gene=FDFT1
GFER	Growth Factor, Augmenter Of Liver Regeneration	Protein Coding	P55789	58	GC16P001984	1.53954	https://www.genecards.org/cgi-bin/carddisp.pl?gene=GFER
GJB2	Gap Junction Protein Beta 2	Protein Coding	P29033	58	GC13M020187	1.53954	https://www.genecards.org/cgi-bin/carddisp.pl?gene=GJB2
GNAI3	G Protein Subunit Alpha I3	Protein Coding	P08754	58	GC01P109548	1.53954	https://www.genecards.org/cgi-bin/carddisp.pl?gene=GNAI3
HLA-C	Major Histocompatibility Complex, Class I, C	Protein Coding	P10321	58	GC06M097058	1.53954	https://www.genecards.org/cgi-bin/carddisp.pl?gene=HLA-C
HMGA2	High Mobility Group AT-Hook 2	Protein Coding	P52926	58	GC12P065824	1.53954	https://www.genecards.org/cgi-bin/carddisp.pl?gene=HMGA2
ITPR3	Inositol 1,4,5-Trisphosphate Receptor Type 3	Protein Coding	Q14573	58	GC06P033620	1.53954	https://www.genecards.org/cgi-bin/carddisp.pl?gene=ITPR3
KDM4B	Lysine Demethylase 4B	Protein Coding	O94953	58	GC19P004969	1.53954	https://www.genecards.org/cgi-bin/carddisp.pl?gene=KDM4B
LGALS3	Galectin 3	Protein Coding	P17931	58	GC14P055124	1.53954	https://www.genecards.org/cgi-bin/carddisp.pl?gene=LGALS3
MAP1B	Microtubule Associated Protein 1B	Protein Coding	P46821	58	GC05P072107	1.53954	https://www.genecards.org/cgi-bin/carddisp.pl?gene=MAP1B
MTHFD1	Methylenetetrahydrofolate Dehydrogenase, Cyclohydrolase And Formyltetrahydrofolate Synthetase 1	Protein Coding	P11586	58	GC14P064388	1.53954	https://www.genecards.org/cgi-bin/carddisp.pl?gene=MTHFD1
NONO	Non-POU Domain Containing Octamer Binding	Protein Coding	Q15233	58	GC0XP071262	1.53954	https://www.genecards.org/cgi-bin/carddisp.pl?gene=NONO
NPY	Neuropeptide Y	Protein Coding	P01303	58	GC07P024293	1.53954	https://www.genecards.org/cgi-bin/carddisp.pl?gene=NPY
P4HA2	Prolyl 4-Hydroxylase Subunit Alpha 2	Protein Coding	O15460	58	GC05M132193	1.53954	https://www.genecards.org/cgi-bin/carddisp.pl?gene=P4HA2
PEBP1	Phosphatidylethanolamine Binding Protein 1	Protein Coding	P30086	58	GC12P118158	1.53954	https://www.genecards.org/cgi-bin/carddisp.pl?gene=PEBP1
PIK3R4	Phosphoinositide-3-Kinase Regulatory Subunit 4	Protein Coding	Q99570	58	GC03M130678	1.53954	https://www.genecards.org/cgi-bin/carddisp.pl?gene=PIK3R4
PKD1	Polycystin 1, Transient Receptor Potential Channel Interacting	Protein Coding	P98161	58	GC16M025585	1.53954	https://www.genecards.org/cgi-bin/carddisp.pl?gene=PKD1
PLOD2	Procollagen-Lysine,2-Oxoglutarate 5-Dioxygenase 2	Protein Coding	O00469	58	GC03M146035	1.53954	https://www.genecards.org/cgi-bin/carddisp.pl?gene=PLOD2
POFUT1	Protein O-Fucosyltransferase 1	Protein Coding	Q9H488	58	GC20P032207	1.53954	https://www.genecards.org/cgi-bin/carddisp.pl?gene=POFUT1
PPIA	Peptidylprolyl Isomerase A	Protein Coding	P62937	58	GC07P044827	1.53954	https://www.genecards.org/cgi-bin/carddisp.pl?gene=PPIA
PPP2R2A	Protein Phosphatase 2 Regulatory Subunit Balpha	Protein Coding	P63151	58	GC08P026292	1.53954	https://www.genecards.org/cgi-bin/carddisp.pl?gene=PPP2R2A
PSMA3	Proteasome 20S Subunit Alpha 3	Protein Coding	P25788	58	GC14P058244	1.53954	https://www.genecards.org/cgi-bin/carddisp.pl?gene=PSMA3
RFC1	Replication Factor C Subunit 1	Protein Coding	P35251	58	GC04M039291	1.53954	https://www.genecards.org/cgi-bin/carddisp.pl?gene=RFC1
RIPK2	Receptor Interacting Serine/Threonine Kinase 2	Protein Coding	O43353	58	GC08P089954	1.53954	https://www.genecards.org/cgi-bin/carddisp.pl?gene=RIPK2
ROCK2	Rho Associated Coiled-Coil Containing Protein Kinase 2	Protein Coding	O75116	58	GC02M011507	1.53954	https://www.genecards.org/cgi-bin/carddisp.pl?gene=ROCK2
SFN	Stratifin	Protein Coding	P31947	58	GC01P052767	1.53954	https://www.genecards.org/cgi-bin/carddisp.pl?gene=SFN
SNTA1	Syntrophin Alpha 1	Protein Coding	Q13424	58	GC20M033407	1.53954	https://www.genecards.org/cgi-bin/carddisp.pl?gene=SNTA1
SUCLG1	Succinate-CoA Ligase GDP/ADP-Forming Subunit Alpha	Protein Coding	P53597	58	GC02M084423	1.53954	https://www.genecards.org/cgi-bin/carddisp.pl?gene=SUCLG1
TFE3	Transcription Factor Binding To IGHM Enhancer 3	Protein Coding	P19532	58	GC0XM049028	1.53954	https://www.genecards.org/cgi-bin/carddisp.pl?gene=TFE3
TFPI	Tissue Factor Pathway Inhibitor	Protein Coding	P10646	58	GC02M187464	1.53954	https://www.genecards.org/cgi-bin/carddisp.pl?gene=TFPI
TP73	Tumor Protein P73	Protein Coding	O15350	58	GC01P003652	1.53954	https://www.genecards.org/cgi-bin/carddisp.pl?gene=TP73
ABCB7	ATP Binding Cassette Subfamily B Member 7	Protein Coding	O75027	57	GC0XM075053	1.53954	https://www.genecards.org/cgi-bin/carddisp.pl?gene=ABCB7
ADM	Adrenomedullin	Protein Coding	P35318	57	GC11P012779	1.53954	https://www.genecards.org/cgi-bin/carddisp.pl?gene=ADM
COASY	Coenzyme A Synthase	Protein Coding	Q13057	57	GC17P042561	1.53954	https://www.genecards.org/cgi-bin/carddisp.pl?gene=COASY
CXCL10	C-X-C Motif Chemokine Ligand 10	Protein Coding	P02778	57	GC04M076021	1.53954	https://www.genecards.org/cgi-bin/carddisp.pl?gene=CXCL10
DAXX	Death Domain Associated Protein	Protein Coding	Q9UER7	57	GC06M033318	1.53954	https://www.genecards.org/cgi-bin/carddisp.pl?gene=DAXX
DDB1	Damage Specific DNA Binding Protein 1	Protein Coding	Q16531	57	GC11M128795	1.53954	https://www.genecards.org/cgi-bin/carddisp.pl?gene=DDB1
DROSHA	Drosha Ribonuclease III	Protein Coding	Q9NRR4	57	GC05M031401	1.53954	https://www.genecards.org/cgi-bin/carddisp.pl?gene=DROSHA
EPHX1	Epoxide Hydrolase 1	Protein Coding	P07099	57	GC01P225810	1.53954	https://www.genecards.org/cgi-bin/carddisp.pl?gene=EPHX1
EPRS1	Glutamyl-Prolyl-TRNA Synthetase 1	Protein Coding	P07814	57	GC01M219969	1.53954	https://www.genecards.org/cgi-bin/carddisp.pl?gene=EPRS1
HARS1	Histidyl-TRNA Synthetase 1	Protein Coding	P12081	57	GC05M140673	1.53954	https://www.genecards.org/cgi-bin/carddisp.pl?gene=HARS1
HPSE	Heparanase	Protein Coding	Q9Y251	57	GC04M083292	1.53954	https://www.genecards.org/cgi-bin/carddisp.pl?gene=HPSE
KHK	Ketohexokinase	Protein Coding	P50053	57	GC02P027086	1.53954	https://www.genecards.org/cgi-bin/carddisp.pl?gene=KHK
LAMP1	Lysosomal Associated Membrane Protein 1	Protein Coding	P11279	57	GC13P113297	1.53954	https://www.genecards.org/cgi-bin/carddisp.pl?gene=LAMP1
MDH1	Malate Dehydrogenase 1	Protein Coding	P40925	57	GC02P063557	1.53954	https://www.genecards.org/cgi-bin/carddisp.pl?gene=MDH1
NCOA1	Nuclear Receptor Coactivator 1	Protein Coding	Q15788	57	GC02P024492	1.53954	https://www.genecards.org/cgi-bin/carddisp.pl?gene=NCOA1
NCOA2	Nuclear Receptor Coactivator 2	Protein Coding	Q15596	57	GC08M070109	1.53954	https://www.genecards.org/cgi-bin/carddisp.pl?gene=NCOA2
PABPN1	Poly(A) Binding Protein Nuclear 1	Protein Coding	Q86U42	57	GC14P050868	1.53954	https://www.genecards.org/cgi-bin/carddisp.pl?gene=PABPN1
PDGFA	Platelet Derived Growth Factor Subunit A	Protein Coding	P04085	57	GC07M000497	1.53954	https://www.genecards.org/cgi-bin/carddisp.pl?gene=PDGFA
PPP2R2B	Protein Phosphatase 2 Regulatory Subunit Bbeta	Protein Coding	Q00005	57	GC05M146582	1.53954	https://www.genecards.org/cgi-bin/carddisp.pl?gene=PPP2R2B
SIRT6	Sirtuin 6	Protein Coding	Q8N6T7	57	GC19M004174	1.53954	https://www.genecards.org/cgi-bin/carddisp.pl?gene=SIRT6
SMARCC2	SWI/SNF Related, Matrix Associated, Actin Dependent Regulator Of Chromatin Subfamily C Member 2	Protein Coding	Q8TAQ2	57	GC12M059557	1.53954	https://www.genecards.org/cgi-bin/carddisp.pl?gene=SMARCC2
UBE2D3	Ubiquitin Conjugating Enzyme E2 D3	Protein Coding	P61077	57	GC04M102794	1.53954	https://www.genecards.org/cgi-bin/carddisp.pl?gene=UBE2D3
UGT1A9	UDP Glucuronosyltransferase Family 1 Member A9	Protein Coding	O60656	57	GC02P233671	1.53954	https://www.genecards.org/cgi-bin/carddisp.pl?gene=UGT1A9
YWHAH	Tyrosine 3-Monooxygenase/Tryptophan 5-Monooxygenase Activation Protein Eta	Protein Coding	Q04917	57	GC22P031944	1.53954	https://www.genecards.org/cgi-bin/carddisp.pl?gene=YWHAH
AARS1	Alanyl-TRNA Synthetase 1	Protein Coding	P49588	56	GC16M073536	1.53954	https://www.genecards.org/cgi-bin/carddisp.pl?gene=AARS1
ADNP	Activity Dependent Neuroprotector Homeobox	Protein Coding	Q9H2P0	56	GC20M050888	1.53954	https://www.genecards.org/cgi-bin/carddisp.pl?gene=ADNP
AKR1C1	Aldo-Keto Reductase Family 1 Member C1	Protein Coding	Q04828	56	GC10P004963	1.53954	https://www.genecards.org/cgi-bin/carddisp.pl?gene=AKR1C1
ALDH1B1	Aldehyde Dehydrogenase 1 Family Member B1	Protein Coding	P30837	56	GC09P038392	1.53954	https://www.genecards.org/cgi-bin/carddisp.pl?gene=ALDH1B1
APPL1	Adaptor Protein, Phosphotyrosine Interacting With PH Domain And Leucine Zipper 1	Protein Coding	Q9UKG1	56	GC03P057227	1.53954	https://www.genecards.org/cgi-bin/carddisp.pl?gene=APPL1
ATG7	Autophagy Related 7	Protein Coding	O95352	56	GC03P022815	1.53954	https://www.genecards.org/cgi-bin/carddisp.pl?gene=ATG7
ATXN2	Ataxin 2	Protein Coding	Q99700	56	GC12M111443	1.53954	https://www.genecards.org/cgi-bin/carddisp.pl?gene=ATXN2
BAG3	BAG Cochaperone 3	Protein Coding	O95817	56	GC10P119651	1.53954	https://www.genecards.org/cgi-bin/carddisp.pl?gene=BAG3
CALB1	Calbindin 1	Protein Coding	P05937	56	GC08M090058	1.53954	https://www.genecards.org/cgi-bin/carddisp.pl?gene=CALB1
CASP5	Caspase 5	Protein Coding	P51878	56	GC11M129776	1.53954	https://www.genecards.org/cgi-bin/carddisp.pl?gene=CASP5
CCL5	C-C Motif Chemokine Ligand 5	Protein Coding	P13501	56	GC17M035871	1.53954	https://www.genecards.org/cgi-bin/carddisp.pl?gene=CCL5
CCT5	Chaperonin Containing TCP1 Subunit 5	Protein Coding	P48643	56	GC05P010249	1.53954	https://www.genecards.org/cgi-bin/carddisp.pl?gene=CCT5
CD63	CD63 Molecule	Protein Coding	P08962	56	GC12M059504	1.53954	https://www.genecards.org/cgi-bin/carddisp.pl?gene=CD63
CDA	Cytidine Deaminase	Protein Coding	P32320	56	GC01P051857	1.53954	https://www.genecards.org/cgi-bin/carddisp.pl?gene=CDA
CHRNA7	Cholinergic Receptor Nicotinic Alpha 7 Subunit	Protein Coding	P36544	56	GC15P031923	1.53954	https://www.genecards.org/cgi-bin/carddisp.pl?gene=CHRNA7
CNP	2',3'-Cyclic Nucleotide 3' Phosphodiesterase	Protein Coding	P09543	56	GC17P041966	1.53954	https://www.genecards.org/cgi-bin/carddisp.pl?gene=CNP
CRH	Corticotropin Releasing Hormone	Protein Coding	P06850	56	GC08M066176	1.53954	https://www.genecards.org/cgi-bin/carddisp.pl?gene=CRH
CUL4B	Cullin 4B	Protein Coding	Q13620	56	GC0XM120524	1.53954	https://www.genecards.org/cgi-bin/carddisp.pl?gene=CUL4B
DDX41	DEAD-Box Helicase 41	Protein Coding	Q9UJV9	56	GC05M177511	1.53954	https://www.genecards.org/cgi-bin/carddisp.pl?gene=DDX41
DFFA	DNA Fragmentation Factor Subunit Alpha	Protein Coding	O00273	56	GC01M010456	1.53954	https://www.genecards.org/cgi-bin/carddisp.pl?gene=DFFA
DLG1	Discs Large MAGUK Scaffold Protein 1	Protein Coding	Q12959	56	GC03M197042	1.53954	https://www.genecards.org/cgi-bin/carddisp.pl?gene=DLG1
EBP	EBP Cholestenol Delta-Isomerase	Protein Coding	Q15125	56	GC0XP048521	1.53954	https://www.genecards.org/cgi-bin/carddisp.pl?gene=EBP
FLII	FLII Actin Remodeling Protein	Protein Coding	Q13045	56	GC17M018244	1.53954	https://www.genecards.org/cgi-bin/carddisp.pl?gene=FLII
GAD2	Glutamate Decarboxylase 2	Protein Coding	Q05329	56	GC10P026216	1.53954	https://www.genecards.org/cgi-bin/carddisp.pl?gene=GAD2
GALE	UDP-Galactose-4-Epimerase	Protein Coding	Q14376	56	GC01M023795	1.53954	https://www.genecards.org/cgi-bin/carddisp.pl?gene=GALE
GALNT2	Polypeptide N-Acetylgalactosaminyltransferase 2	Protein Coding	Q10471	56	GC01P230057	1.53954	https://www.genecards.org/cgi-bin/carddisp.pl?gene=GALNT2
GBF1	Golgi Brefeldin A Resistant Guanine Nucleotide Exchange Factor 1	Protein Coding	Q92538	56	GC10P113105	1.53954	https://www.genecards.org/cgi-bin/carddisp.pl?gene=GBF1
GPX1	Glutathione Peroxidase 1	Protein Coding	P07203	56	GC03M054007	1.53954	https://www.genecards.org/cgi-bin/carddisp.pl?gene=GPX1
GSTO1	Glutathione S-Transferase Omega 1	Protein Coding	P78417	56	GC10P104235	1.53954	https://www.genecards.org/cgi-bin/carddisp.pl?gene=GSTO1
HPN	Hepsin	Protein Coding	P05981	56	GC19P035040	1.53954	https://www.genecards.org/cgi-bin/carddisp.pl?gene=HPN
IL17A	Interleukin 17A	Protein Coding	Q16552	56	GC06P052186	1.53954	https://www.genecards.org/cgi-bin/carddisp.pl?gene=IL17A
KLC1	Kinesin Light Chain 1	Protein Coding	Q07866	56	GC14P116957	1.53954	https://www.genecards.org/cgi-bin/carddisp.pl?gene=KLC1
KLK4	Kallikrein Related Peptidase 4	Protein Coding	Q9Y5K2	56	GC19M097278	1.53954	https://www.genecards.org/cgi-bin/carddisp.pl?gene=KLK4
KPNB1	Karyopherin Subunit Beta 1	Protein Coding	Q14974	56	GC17P047649	1.53954	https://www.genecards.org/cgi-bin/carddisp.pl?gene=KPNB1
KRT10	Keratin 10	Protein Coding	P13645	56	GC17M040818	1.53954	https://www.genecards.org/cgi-bin/carddisp.pl?gene=KRT10
LETM1	Leucine Zipper And EF-Hand Containing Transmembrane Protein 1	Protein Coding	O95202	56	GC04M001811	1.53954	https://www.genecards.org/cgi-bin/carddisp.pl?gene=LETM1
LRPAP1	LDL Receptor Related Protein Associated Protein 1	Protein Coding	P30533	56	GC04M005328	1.53954	https://www.genecards.org/cgi-bin/carddisp.pl?gene=LRPAP1
MAPRE1	Microtubule Associated Protein RP/EB Family Member 1	Protein Coding	Q15691	56	GC20P032819	1.53954	https://www.genecards.org/cgi-bin/carddisp.pl?gene=MAPRE1
MCCC2	Methylcrotonyl-CoA Carboxylase Subunit 2	Protein Coding	Q9HCC0	56	GC05P078796	1.53954	https://www.genecards.org/cgi-bin/carddisp.pl?gene=MCCC2
MTMR14	Myotubularin Related Protein 14	Protein Coding	Q8NCE2	56	GC03P009649	1.53954	https://www.genecards.org/cgi-bin/carddisp.pl?gene=MTMR14
MYO6	Myosin VI	Protein Coding	Q9UM54	56	GC06P075749	1.53954	https://www.genecards.org/cgi-bin/carddisp.pl?gene=MYO6
NOX1	NADPH Oxidase 1	Protein Coding	Q9Y5S8	56	GC0XM100843	1.53954	https://www.genecards.org/cgi-bin/carddisp.pl?gene=NOX1
P4HA1	Prolyl 4-Hydroxylase Subunit Alpha 1	Protein Coding	P13674	56	GC10M073007	1.53954	https://www.genecards.org/cgi-bin/carddisp.pl?gene=P4HA1
PICALM	Phosphatidylinositol Binding Clathrin Assembly Protein	Protein Coding	Q13492	56	GC11M085957	1.53954	https://www.genecards.org/cgi-bin/carddisp.pl?gene=PICALM
PPIF	Peptidylprolyl Isomerase F	Protein Coding	P30405	56	GC10P112488	1.53954	https://www.genecards.org/cgi-bin/carddisp.pl?gene=PPIF
PRDX3	Peroxiredoxin 3	Protein Coding	P30048	56	GC10M119167	1.53954	https://www.genecards.org/cgi-bin/carddisp.pl?gene=PRDX3
PSMB1	Proteasome 20S Subunit Beta 1	Protein Coding	P20618	56	GC06M170535	1.53954	https://www.genecards.org/cgi-bin/carddisp.pl?gene=PSMB1
PTRH2	Peptidyl-TRNA Hydrolase 2	Protein Coding	Q9Y3E5	56	GC17M059674	1.53954	https://www.genecards.org/cgi-bin/carddisp.pl?gene=PTRH2
RBBP4	RB Binding Protein 4, Chromatin Remodeling Factor	Protein Coding	Q09028	56	GC01P032651	1.53954	https://www.genecards.org/cgi-bin/carddisp.pl?gene=RBBP4
S100A9	S100 Calcium Binding Protein A9	Protein Coding	P06702	56	GC01P153357	1.53954	https://www.genecards.org/cgi-bin/carddisp.pl?gene=S100A9
SEC24D	SEC24 Homolog D, COPII Coat Complex Component	Protein Coding	O94855	56	GC04M118722	1.53954	https://www.genecards.org/cgi-bin/carddisp.pl?gene=SEC24D
SLC27A4	Solute Carrier Family 27 Member 4	Protein Coding	Q6P1M0	56	GC09P128340	1.53954	https://www.genecards.org/cgi-bin/carddisp.pl?gene=SLC27A4
SLC39A8	Solute Carrier Family 39 Member 8	Protein Coding	Q9C0K1	56	GC04M102252	1.53954	https://www.genecards.org/cgi-bin/carddisp.pl?gene=SLC39A8
SLC7A11	Solute Carrier Family 7 Member 11	Protein Coding	Q9UPY5	56	GC04M138164	1.53954	https://www.genecards.org/cgi-bin/carddisp.pl?gene=SLC7A11
SMARCC1	SWI/SNF Related, Matrix Associated, Actin Dependent Regulator Of Chromatin Subfamily C Member 1	Protein Coding	Q92922	56	GC03M047585	1.53954	https://www.genecards.org/cgi-bin/carddisp.pl?gene=SMARCC1
SPHK2	Sphingosine Kinase 2	Protein Coding	Q9NRA0	56	GC19P048619	1.53954	https://www.genecards.org/cgi-bin/carddisp.pl?gene=SPHK2
STK3	Serine/Threonine Kinase 3	Protein Coding	Q13188	56	GC08M098343	1.53954	https://www.genecards.org/cgi-bin/carddisp.pl?gene=STK3
TREH	Trehalase	Protein Coding	O43280	56	GC11M118657	1.53954	https://www.genecards.org/cgi-bin/carddisp.pl?gene=TREH
UBTF	Upstream Binding Transcription Factor	Protein Coding	P17480	56	GC17M044205	1.53954	https://www.genecards.org/cgi-bin/carddisp.pl?gene=UBTF
UCP1	Uncoupling Protein 1	Protein Coding	P25874	56	GC04M140559	1.53954	https://www.genecards.org/cgi-bin/carddisp.pl?gene=UCP1
ANP32A	Acidic Nuclear Phosphoprotein 32 Family Member A	Protein Coding	P39687	55	GC15M068778	1.53954	https://www.genecards.org/cgi-bin/carddisp.pl?gene=ANP32A
APBB1	Amyloid Beta Precursor Protein Binding Family B Member 1	Protein Coding	O00213	55	GC11M012775	1.53954	https://www.genecards.org/cgi-bin/carddisp.pl?gene=APBB1
ATG4B	Autophagy Related 4B Cysteine Peptidase	Protein Coding	Q9Y4P1	55	GC02P241637	1.53954	https://www.genecards.org/cgi-bin/carddisp.pl?gene=ATG4B
BACH2	BTB Domain And CNC Homolog 2	Protein Coding	Q9BYV9	55	GC06M089926	1.53954	https://www.genecards.org/cgi-bin/carddisp.pl?gene=BACH2
BANF1	BAF Nuclear Assembly Factor 1	Protein Coding	O75531	55	GC11P066002	1.53954	https://www.genecards.org/cgi-bin/carddisp.pl?gene=BANF1
CBX3	Chromobox 3	Protein Coding	Q13185	55	GC07P026201	1.53954	https://www.genecards.org/cgi-bin/carddisp.pl?gene=CBX3
CCL20	C-C Motif Chemokine Ligand 20	Protein Coding	P78556	55	GC02P227846	1.53954	https://www.genecards.org/cgi-bin/carddisp.pl?gene=CCL20
CCL7	C-C Motif Chemokine Ligand 7	Protein Coding	P80098	55	GC17P034270	1.53954	https://www.genecards.org/cgi-bin/carddisp.pl?gene=CCL7
CHMP4B	Charged Multivesicular Body Protein 4B	Protein Coding	Q9H444	55	GC20P042272	1.53954	https://www.genecards.org/cgi-bin/carddisp.pl?gene=CHMP4B
CNBP	CCHC-Type Zinc Finger Nucleic Acid Binding Protein	Protein Coding	P62633	55	GC03M129167	1.53954	https://www.genecards.org/cgi-bin/carddisp.pl?gene=CNBP
DBT	Dihydrolipoamide Branched Chain Transacylase E2	Protein Coding	P11182	55	GC01M100186	1.53954	https://www.genecards.org/cgi-bin/carddisp.pl?gene=DBT
DMP1	Dentin Matrix Acidic Phosphoprotein 1	Protein Coding	Q13316	55	GC04P087650	1.53954	https://www.genecards.org/cgi-bin/carddisp.pl?gene=DMP1
DUSP10	Dual Specificity Phosphatase 10	Protein Coding	Q9Y6W6	55	GC01M221701	1.53954	https://www.genecards.org/cgi-bin/carddisp.pl?gene=DUSP10
ERCC8	ERCC Excision Repair 8, CSA Ubiquitin Ligase Complex Subunit	Protein Coding	Q13216	55	GC05M060915	1.53954	https://www.genecards.org/cgi-bin/carddisp.pl?gene=ERCC8
ERLIN1	ER Lipid Raft Associated 1	Protein Coding	O75477	55	GC10M100150	1.53954	https://www.genecards.org/cgi-bin/carddisp.pl?gene=ERLIN1
ESD	Esterase D	Protein Coding	P10768	55	GC13M046771	1.53954	https://www.genecards.org/cgi-bin/carddisp.pl?gene=ESD
FADS1	Fatty Acid Desaturase 1	Protein Coding	O60427	55	GC11M061799	1.53954	https://www.genecards.org/cgi-bin/carddisp.pl?gene=FADS1
FBXO11	F-Box Protein 11	Protein Coding	Q86XK2	55	GC02M047789	1.53954	https://www.genecards.org/cgi-bin/carddisp.pl?gene=FBXO11
GZMA	Granzyme A	Protein Coding	P12544	55	GC05P055102	1.53954	https://www.genecards.org/cgi-bin/carddisp.pl?gene=GZMA
HDLBP	High Density Lipoprotein Binding Protein	Protein Coding	Q00341	55	GC02M241227	1.53954	https://www.genecards.org/cgi-bin/carddisp.pl?gene=HDLBP
HEY1	Hes Related Family BHLH Transcription Factor With YRPW Motif 1	Protein Coding	Q9Y5J3	55	GC08M079764	1.53954	https://www.genecards.org/cgi-bin/carddisp.pl?gene=HEY1
HMGCS1	3-Hydroxy-3-Methylglutaryl-CoA Synthase 1	Protein Coding	Q01581	55	GC05M044924	1.53954	https://www.genecards.org/cgi-bin/carddisp.pl?gene=HMGCS1
KCNN2	Potassium Calcium-Activated Channel Subfamily N Member 2	Protein Coding	Q9H2S1	55	GC05P114058	1.53954	https://www.genecards.org/cgi-bin/carddisp.pl?gene=KCNN2
KPNA3	Karyopherin Subunit Alpha 3	Protein Coding	O00505	55	GC13M049699	1.53954	https://www.genecards.org/cgi-bin/carddisp.pl?gene=KPNA3
KRT16	Keratin 16	Protein Coding	P08779	55	GC17M041609	1.53954	https://www.genecards.org/cgi-bin/carddisp.pl?gene=KRT16
MAP3K14	Mitogen-Activated Protein Kinase Kinase Kinase 14	Protein Coding	Q99558	55	GC17M045263	1.53954	https://www.genecards.org/cgi-bin/carddisp.pl?gene=MAP3K14
MATR3	Matrin 3	Protein Coding	P43243	55	GC05P139274	1.53954	https://www.genecards.org/cgi-bin/carddisp.pl?gene=MATR3
MLXIPL	MLX Interacting Protein Like	Protein Coding	Q9NP71	55	GC07M073593	1.53954	https://www.genecards.org/cgi-bin/carddisp.pl?gene=MLXIPL
MPST	Mercaptopyruvate Sulfurtransferase	Protein Coding	P25325	55	GC22P037019	1.53954	https://www.genecards.org/cgi-bin/carddisp.pl?gene=MPST
MYOCD	Myocardin	Protein Coding	Q8IZQ8	55	GC17P012665	1.53954	https://www.genecards.org/cgi-bin/carddisp.pl?gene=MYOCD
NOP56	NOP56 Ribonucleoprotein	Protein Coding	O00567	55	GC20P008947	1.53954	https://www.genecards.org/cgi-bin/carddisp.pl?gene=NOP56
NUDC	Nuclear Distribution C, Dynein Complex Regulator	Protein Coding	Q9Y266	55	GC01P052772	1.53954	https://www.genecards.org/cgi-bin/carddisp.pl?gene=NUDC
PDCD4	Programmed Cell Death 4	Protein Coding	Q53EL6	55	GC10P110871	1.53954	https://www.genecards.org/cgi-bin/carddisp.pl?gene=PDCD4
PGAM1	Phosphoglycerate Mutase 1	Protein Coding	P18669	55	GC10P097426	1.53954	https://www.genecards.org/cgi-bin/carddisp.pl?gene=PGAM1
PIGK	Phosphatidylinositol Glycan Anchor Biosynthesis Class K	Protein Coding	Q92643	55	GC01M077088	1.53954	https://www.genecards.org/cgi-bin/carddisp.pl?gene=PIGK
PLIN2	Perilipin 2	Protein Coding	Q99541	55	GC09M019278	1.53954	https://www.genecards.org/cgi-bin/carddisp.pl?gene=PLIN2
PLS3	Plastin 3	Protein Coding	P13797	55	GC0XP115560	1.53954	https://www.genecards.org/cgi-bin/carddisp.pl?gene=PLS3
PORCN	Porcupine O-Acyltransferase	Protein Coding	Q9H237	55	GC0XP058403	1.53954	https://www.genecards.org/cgi-bin/carddisp.pl?gene=PORCN
PPIL1	Peptidylprolyl Isomerase Like 1	Protein Coding	Q9Y3C6	55	GC06M036854	1.53954	https://www.genecards.org/cgi-bin/carddisp.pl?gene=PPIL1
PSMA5	Proteasome 20S Subunit Alpha 5	Protein Coding	P28066	55	GC01M109399	1.53954	https://www.genecards.org/cgi-bin/carddisp.pl?gene=PSMA5
PSMC4	Proteasome 26S Subunit, ATPase 4	Protein Coding	P43686	55	GC19P123040	1.53954	https://www.genecards.org/cgi-bin/carddisp.pl?gene=PSMC4
RACK1	Receptor For Activated C Kinase 1	Protein Coding	P63244	55	GC05M182722	1.53954	https://www.genecards.org/cgi-bin/carddisp.pl?gene=RACK1
RAMP2	Receptor Activity Modifying Protein 2	Protein Coding	O60895	55	GC17P042758	1.53954	https://www.genecards.org/cgi-bin/carddisp.pl?gene=RAMP2
RNF168	Ring Finger Protein 168	Protein Coding	Q8IYW5	55	GC03M196468	1.53954	https://www.genecards.org/cgi-bin/carddisp.pl?gene=RNF168
RPL35	Ribosomal Protein L35	Protein Coding	P42766	55	GC09M124857	1.53954	https://www.genecards.org/cgi-bin/carddisp.pl?gene=RPL35
RPS20	Ribosomal Protein S20	Protein Coding	P60866	55	GC08M056067	1.53954	https://www.genecards.org/cgi-bin/carddisp.pl?gene=RPS20
RSPO2	R-Spondin 2	Protein Coding	Q6UXX9	55	GC08M107899	1.53954	https://www.genecards.org/cgi-bin/carddisp.pl?gene=RSPO2
S100A8	S100 Calcium Binding Protein A8	Protein Coding	P05109	55	GC01M163874	1.53954	https://www.genecards.org/cgi-bin/carddisp.pl?gene=S100A8
SLC30A10	Solute Carrier Family 30 Member 10	Protein Coding	Q6XR72	55	GC01M219685	1.53954	https://www.genecards.org/cgi-bin/carddisp.pl?gene=SLC30A10
SMARCA5	SWI/SNF Related, Matrix Associated, Actin Dependent Regulator Of Chromatin, Subfamily A, Member 5	Protein Coding	O60264	55	GC04P143513	1.53954	https://www.genecards.org/cgi-bin/carddisp.pl?gene=SMARCA5
SNRPB	Small Nuclear Ribonucleoprotein Polypeptides B And B1	Protein Coding	P14678	55	GC20M002461	1.53954	https://www.genecards.org/cgi-bin/carddisp.pl?gene=SNRPB
SRSF2	Serine And Arginine Rich Splicing Factor 2	Protein Coding	Q01130	55	GC17M076734	1.53954	https://www.genecards.org/cgi-bin/carddisp.pl?gene=SRSF2
SUCLG2	Succinate-CoA Ligase GDP-Forming Subunit Beta	Protein Coding	Q96I99	55	GC03M067358	1.53954	https://www.genecards.org/cgi-bin/carddisp.pl?gene=SUCLG2
TACC3	Transforming Acidic Coiled-Coil Containing Protein 3	Protein Coding	Q9Y6A5	55	GC04P004726	1.53954	https://www.genecards.org/cgi-bin/carddisp.pl?gene=TACC3
TAPBP	TAP Binding Protein	Protein Coding	O15533	55	GC06M033299	1.53954	https://www.genecards.org/cgi-bin/carddisp.pl?gene=TAPBP
TMEM43	Transmembrane Protein 43	Protein Coding	Q9BTV4	55	GC03P022877	1.53954	https://www.genecards.org/cgi-bin/carddisp.pl?gene=TMEM43
TUBB4B	Tubulin Beta 4B Class IVb	Protein Coding	P68371	55	GC09P137241	1.53954	https://www.genecards.org/cgi-bin/carddisp.pl?gene=TUBB4B
UBQLN2	Ubiquilin 2	Protein Coding	Q9UHD9	55	GC0XP056563	1.53954	https://www.genecards.org/cgi-bin/carddisp.pl?gene=UBQLN2
USP10	Ubiquitin Specific Peptidase 10	Protein Coding	Q14694	55	GC16P098311	1.53954	https://www.genecards.org/cgi-bin/carddisp.pl?gene=USP10
ACTL6A	Actin Like 6A	Protein Coding	O96019	54	GC03P179562	1.53954	https://www.genecards.org/cgi-bin/carddisp.pl?gene=ACTL6A
AHCYL1	Adenosylhomocysteinase Like 1	Protein Coding	O43865	54	GC01P109984	1.53954	https://www.genecards.org/cgi-bin/carddisp.pl?gene=AHCYL1
ALDH9A1	Aldehyde Dehydrogenase 9 Family Member A1	Protein Coding	P49189	54	GC01M165689	1.53954	https://www.genecards.org/cgi-bin/carddisp.pl?gene=ALDH9A1
ALG2	ALG2 Alpha-1,3/1,6-Mannosyltransferase	Protein Coding	Q9H553	54	GC09M099216	1.53954	https://www.genecards.org/cgi-bin/carddisp.pl?gene=ALG2
ANXA7	Annexin A7	Protein Coding	P20073	54	GC10M073375	1.53954	https://www.genecards.org/cgi-bin/carddisp.pl?gene=ANXA7
ASPH	Aspartate Beta-Hydroxylase	Protein Coding	Q12797	54	GC08M061500	1.53954	https://www.genecards.org/cgi-bin/carddisp.pl?gene=ASPH
ATG3	Autophagy Related 3	Protein Coding	Q9NT62	54	GC03M112532	1.53954	https://www.genecards.org/cgi-bin/carddisp.pl?gene=ATG3
ATP5MC3	ATP Synthase Membrane Subunit C Locus 3	Protein Coding	P48201	54	GC02M175180	1.53954	https://www.genecards.org/cgi-bin/carddisp.pl?gene=ATP5MC3
BACE2	Beta-Secretase 2	Protein Coding	Q9Y5Z0	54	GC21P041168	1.53954	https://www.genecards.org/cgi-bin/carddisp.pl?gene=BACE2
BBS4	Bardet-Biedl Syndrome 4	Protein Coding	Q96RK4	54	GC15P072686	1.53954	https://www.genecards.org/cgi-bin/carddisp.pl?gene=BBS4
BPNT2	3'(2'), 5'-Bisphosphate Nucleotidase 2	Protein Coding	Q9NX62	54	GC08M056958	1.53954	https://www.genecards.org/cgi-bin/carddisp.pl?gene=BPNT2
C9orf72	C9orf72-SMCR8 Complex Subunit	Protein Coding	Q96LT7	54	GC09M029743	1.53954	https://www.genecards.org/cgi-bin/carddisp.pl?gene=C9orf72
COIL	Coilin	Protein Coding	P38432	54	GC17M056938	1.53954	https://www.genecards.org/cgi-bin/carddisp.pl?gene=COIL
CRTAP	Cartilage Associated Protein	Protein Coding	O75718	54	GC03P033530	1.53954	https://www.genecards.org/cgi-bin/carddisp.pl?gene=CRTAP
DDX39B	DExD-Box Helicase 39B	Protein Coding	Q13838	54	GC06M031530	1.53954	https://www.genecards.org/cgi-bin/carddisp.pl?gene=DDX39B
DEK	DEK Proto-Oncogene	Protein Coding	P35659	54	GC06M018224	1.53954	https://www.genecards.org/cgi-bin/carddisp.pl?gene=DEK
DHDDS	Dehydrodolichyl Diphosphate Synthase Subunit	Protein Coding	Q86SQ9	54	GC01P026432	1.53954	https://www.genecards.org/cgi-bin/carddisp.pl?gene=DHDDS
DHX30	DExH-Box Helicase 30	Protein Coding	Q7L2E3	54	GC03P047802	1.53954	https://www.genecards.org/cgi-bin/carddisp.pl?gene=DHX30
DSG4	Desmoglein 4	Protein Coding	Q86SJ6	54	GC18P031377	1.53954	https://www.genecards.org/cgi-bin/carddisp.pl?gene=DSG4
EIF3A	Eukaryotic Translation Initiation Factor 3 Subunit A	Protein Coding	Q14152	54	GC10M119034	1.53954	https://www.genecards.org/cgi-bin/carddisp.pl?gene=EIF3A
EIF3F	Eukaryotic Translation Initiation Factor 3 Subunit F	Protein Coding	O00303	54	GC11P007970	1.53954	https://www.genecards.org/cgi-bin/carddisp.pl?gene=EIF3F
ENAH	ENAH Actin Regulator	Protein Coding	Q8N8S7	54	GC01M225486	1.53954	https://www.genecards.org/cgi-bin/carddisp.pl?gene=ENAH
FAR1	Fatty Acyl-CoA Reductase 1	Protein Coding	Q8WVX9	54	GC11P013668	1.53954	https://www.genecards.org/cgi-bin/carddisp.pl?gene=FAR1
FBXO32	F-Box Protein 32	Protein Coding	Q969P5	54	GC08M123613	1.53954	https://www.genecards.org/cgi-bin/carddisp.pl?gene=FBXO32
GPAA1	Glycosylphosphatidylinositol Anchor Attachment 1	Protein Coding	O43292	54	GC08P144082	1.53954	https://www.genecards.org/cgi-bin/carddisp.pl?gene=GPAA1
HKDC1	Hexokinase Domain Containing 1	Protein Coding	Q2TB90	54	GC10P069220	1.53954	https://www.genecards.org/cgi-bin/carddisp.pl?gene=HKDC1
LIN28A	Lin-28 Homolog A	Protein Coding	Q9H9Z2	54	GC01P026410	1.53954	https://www.genecards.org/cgi-bin/carddisp.pl?gene=LIN28A
MAGT1	Magnesium Transporter 1	Protein Coding	Q9H0U3	54	GC0XM078246	1.53954	https://www.genecards.org/cgi-bin/carddisp.pl?gene=MAGT1
MAPK8IP3	Mitogen-Activated Protein Kinase 8 Interacting Protein 3	Protein Coding	Q9UPT6	54	GC16P001706	1.53954	https://www.genecards.org/cgi-bin/carddisp.pl?gene=MAPK8IP3
MGST1	Microsomal Glutathione S-Transferase 1	Protein Coding	P10620	54	GC12P016347	1.53954	https://www.genecards.org/cgi-bin/carddisp.pl?gene=MGST1
MMP17	Matrix Metallopeptidase 17	Protein Coding	Q9ULZ9	54	GC12P131828	1.53954	https://www.genecards.org/cgi-bin/carddisp.pl?gene=MMP17
MYO1C	Myosin IC	Protein Coding	O00159	54	GC17M001464	1.53954	https://www.genecards.org/cgi-bin/carddisp.pl?gene=MYO1C
NR0B2	Nuclear Receptor Subfamily 0 Group B Member 2	Protein Coding	Q15466	54	GC01M031719	1.53954	https://www.genecards.org/cgi-bin/carddisp.pl?gene=NR0B2
PABPC1	Poly(A) Binding Protein Cytoplasmic 1	Protein Coding	P11940	54	GC08M100685	1.53954	https://www.genecards.org/cgi-bin/carddisp.pl?gene=PABPC1
PIGT	Phosphatidylinositol Glycan Anchor Biosynthesis Class T	Protein Coding	Q969N2	54	GC20P045416	1.53954	https://www.genecards.org/cgi-bin/carddisp.pl?gene=PIGT
PLD3	Phospholipase D Family Member 3	Protein Coding	Q8IV08	54	GC19P040348	1.53954	https://www.genecards.org/cgi-bin/carddisp.pl?gene=PLD3
PLIN3	Perilipin 3	Protein Coding	O60664	54	GC19M095943	1.53954	https://www.genecards.org/cgi-bin/carddisp.pl?gene=PLIN3
PSMA1	Proteasome 20S Subunit Alpha 1	Protein Coding	P25786	54	GC11M014506	1.53954	https://www.genecards.org/cgi-bin/carddisp.pl?gene=PSMA1
PSMB2	Proteasome 20S Subunit Beta 2	Protein Coding	P49721	54	GC01M035599	1.53954	https://www.genecards.org/cgi-bin/carddisp.pl?gene=PSMB2
PTP4A1	Protein Tyrosine Phosphatase 4A1	Protein Coding	Q93096	54	GC06P145169	1.53954	https://www.genecards.org/cgi-bin/carddisp.pl?gene=PTP4A1
PUF60	Poly(U) Binding Splicing Factor 60	Protein Coding	Q9UHX1	54	GC08M143816	1.53954	https://www.genecards.org/cgi-bin/carddisp.pl?gene=PUF60
RAB10	RAB10, Member RAS Oncogene Family	Protein Coding	P61026	54	GC02P026033	1.53954	https://www.genecards.org/cgi-bin/carddisp.pl?gene=RAB10
RPS27	Ribosomal Protein S27	Protein Coding	P42677	54	GC01P167183	1.53954	https://www.genecards.org/cgi-bin/carddisp.pl?gene=RPS27
SAE1	SUMO1 Activating Enzyme Subunit 1	Protein Coding	Q9UBE0	54	GC19P123315	1.53954	https://www.genecards.org/cgi-bin/carddisp.pl?gene=SAE1
SEC31A	SEC31 Homolog A, COPII Coat Complex Component	Protein Coding	O94979	54	GC04M082818	1.53954	https://www.genecards.org/cgi-bin/carddisp.pl?gene=SEC31A
SH3GL1	SH3 Domain Containing GRB2 Like 1, Endophilin A2	Protein Coding	Q99961	54	GC19M004360	1.53954	https://www.genecards.org/cgi-bin/carddisp.pl?gene=SH3GL1
SIL1	SIL1 Nucleotide Exchange Factor	Protein Coding	Q9H173	54	GC05M138985	1.53954	https://www.genecards.org/cgi-bin/carddisp.pl?gene=SIL1
SLC25A22	Solute Carrier Family 25 Member 22	Protein Coding	Q9H936	54	GC11M012517	1.53954	https://www.genecards.org/cgi-bin/carddisp.pl?gene=SLC25A22
SUMO2	Small Ubiquitin Like Modifier 2	Protein Coding	P61956	54	GC17M075165	1.53954	https://www.genecards.org/cgi-bin/carddisp.pl?gene=SUMO2
TARS1	Threonyl-TRNA Synthetase 1	Protein Coding	P26639	54	GC05P033473	1.53954	https://www.genecards.org/cgi-bin/carddisp.pl?gene=TARS1
TCOF1	Treacle Ribosome Biogenesis Factor 1	Protein Coding	Q13428	54	GC05P153786	1.53954	https://www.genecards.org/cgi-bin/carddisp.pl?gene=TCOF1
TNFAIP6	TNF Alpha Induced Protein 6	Protein Coding	P98066	54	GC02P151357	1.53954	https://www.genecards.org/cgi-bin/carddisp.pl?gene=TNFAIP6
TPR	Translocated Promoter Region, Nuclear Basket Protein	Protein Coding	P12270	54	GC01M186323	1.53954	https://www.genecards.org/cgi-bin/carddisp.pl?gene=TPR
TRIP13	Thyroid Hormone Receptor Interactor 13	Protein Coding	Q15645	54	GC05P000892	1.53954	https://www.genecards.org/cgi-bin/carddisp.pl?gene=TRIP13
TRPC1	Transient Receptor Potential Cation Channel Subfamily C Member 1	Protein Coding	P48995	54	GC03P142724	1.53954	https://www.genecards.org/cgi-bin/carddisp.pl?gene=TRPC1
USP5	Ubiquitin Specific Peptidase 5	Protein Coding	P45974	54	GC12P042112	1.53954	https://www.genecards.org/cgi-bin/carddisp.pl?gene=USP5
UVRAG	UV Radiation Resistance Associated	Protein Coding	Q9P2Y5	54	GC11P075815	1.53954	https://www.genecards.org/cgi-bin/carddisp.pl?gene=UVRAG
ATG9A	Autophagy Related 9A	Protein Coding	Q7Z3C6	53	GC02M219219	1.53954	https://www.genecards.org/cgi-bin/carddisp.pl?gene=ATG9A
B4GALT7	Beta-1,4-Galactosyltransferase 7	Protein Coding	Q9UBV7	53	GC05P177600	1.53954	https://www.genecards.org/cgi-bin/carddisp.pl?gene=B4GALT7
BICD2	BICD Cargo Adaptor 2	Protein Coding	Q8TD16	53	GC09M092711	1.53954	https://www.genecards.org/cgi-bin/carddisp.pl?gene=BICD2
EIF1AX	Eukaryotic Translation Initiation Factor 1A X-Linked	Protein Coding	P47813	53	GC0XM020124	1.53954	https://www.genecards.org/cgi-bin/carddisp.pl?gene=EIF1AX
FKBP8	FKBP Prolyl Isomerase 8	Protein Coding	Q14318	53	GC19M096517	1.53954	https://www.genecards.org/cgi-bin/carddisp.pl?gene=FKBP8
KLRK1	Killer Cell Lectin Like Receptor K1	Protein Coding	P26718	53	GC12M030833	1.53954	https://www.genecards.org/cgi-bin/carddisp.pl?gene=KLRK1
KRT2	Keratin 2	Protein Coding	P35908	53	GC12M052783	1.53954	https://www.genecards.org/cgi-bin/carddisp.pl?gene=KRT2
LARP7	La Ribonucleoprotein 7, Transcriptional Regulator	Protein Coding	Q4G0J3	53	GC04P112664	1.53954	https://www.genecards.org/cgi-bin/carddisp.pl?gene=LARP7
LIN28B	Lin-28 Homolog B	Protein Coding	Q6ZN17	53	GC06P145612	1.53954	https://www.genecards.org/cgi-bin/carddisp.pl?gene=LIN28B
MAP4	Microtubule Associated Protein 4	Protein Coding	P27816	53	GC03M047850	1.53954	https://www.genecards.org/cgi-bin/carddisp.pl?gene=MAP4
NBAS	NBAS Subunit Of NRZ Tethering Complex	Protein Coding	A2RRP1	53	GC02M014799	1.53954	https://www.genecards.org/cgi-bin/carddisp.pl?gene=NBAS
P3H1	Prolyl 3-Hydroxylase 1	Protein Coding	Q32P28	53	GC01M042746	1.53954	https://www.genecards.org/cgi-bin/carddisp.pl?gene=P3H1
PA2G4	Proliferation-Associated 2G4	Protein Coding	Q9UQ80	53	GC12P061998	1.53954	https://www.genecards.org/cgi-bin/carddisp.pl?gene=PA2G4
PCBP2	Poly(RC) Binding Protein 2	Protein Coding	Q15366	53	GC12P053452	1.53954	https://www.genecards.org/cgi-bin/carddisp.pl?gene=PCBP2
PIGS	Phosphatidylinositol Glycan Anchor Biosynthesis Class S	Protein Coding	Q96S52	53	GC17M028553	1.53954	https://www.genecards.org/cgi-bin/carddisp.pl?gene=PIGS
PSMB6	Proteasome 20S Subunit Beta 6	Protein Coding	P28072	53	GC17P004796	1.53954	https://www.genecards.org/cgi-bin/carddisp.pl?gene=PSMB6
PSME3	Proteasome Activator Subunit 3	Protein Coding	P61289	53	GC17P042824	1.53954	https://www.genecards.org/cgi-bin/carddisp.pl?gene=PSME3
RAB3GAP1	RAB3 GTPase Activating Protein Catalytic Subunit 1	Protein Coding	Q15042	53	GC02P135052	1.53954	https://www.genecards.org/cgi-bin/carddisp.pl?gene=RAB3GAP1
RPS15A	Ribosomal Protein S15a	Protein Coding	P62244	53	GC16M018781	1.53954	https://www.genecards.org/cgi-bin/carddisp.pl?gene=RPS15A
SCYL1	SCY1 Like Pseudokinase 1	Protein Coding	Q96KG9	53	GC11P065525	1.53954	https://www.genecards.org/cgi-bin/carddisp.pl?gene=SCYL1
STC1	Stanniocalcin 1	Protein Coding	P52823	53	GC08M023841	1.53954	https://www.genecards.org/cgi-bin/carddisp.pl?gene=STC1
WDR45	WD Repeat Domain 45	Protein Coding	Q9Y484	53	GC0XM049074	1.53954	https://www.genecards.org/cgi-bin/carddisp.pl?gene=WDR45
AIFM2	Apoptosis Inducing Factor Mitochondria Associated 2	Protein Coding	Q9BRQ8	52	GC10M070098	1.53954	https://www.genecards.org/cgi-bin/carddisp.pl?gene=AIFM2
AKAP8	A-Kinase Anchoring Protein 8	Protein Coding	O43823	52	GC19M096365	1.53954	https://www.genecards.org/cgi-bin/carddisp.pl?gene=AKAP8
ATG12	Autophagy Related 12	Protein Coding	O94817	52	GC05M115828	1.53954	https://www.genecards.org/cgi-bin/carddisp.pl?gene=ATG12
ATP6V1F	ATPase H+ Transporting V1 Subunit F	Protein Coding	Q16864	52	GC07P128862	1.53954	https://www.genecards.org/cgi-bin/carddisp.pl?gene=ATP6V1F
CALU	Calumenin	Protein Coding	O43852	52	GC07P128739	1.53954	https://www.genecards.org/cgi-bin/carddisp.pl?gene=CALU
CBY1	Chibby 1, Beta Catenin Antagonist	Protein Coding	Q9Y3M2	52	GC22P038656	1.53954	https://www.genecards.org/cgi-bin/carddisp.pl?gene=CBY1
CCDC6	Coiled-Coil Domain Containing 6	Protein Coding	Q16204	52	GC10M059788	1.53954	https://www.genecards.org/cgi-bin/carddisp.pl?gene=CCDC6
CPSF1	Cleavage And Polyadenylation Specific Factor 1	Protein Coding	Q10570	52	GC08M144393	1.53954	https://www.genecards.org/cgi-bin/carddisp.pl?gene=CPSF1
CSDE1	Cold Shock Domain Containing E1	Protein Coding	O75534	52	GC01M114716	1.53954	https://www.genecards.org/cgi-bin/carddisp.pl?gene=CSDE1
CSE1L	Chromosome Segregation 1 Like	Protein Coding	P55060	52	GC20P049046	1.53954	https://www.genecards.org/cgi-bin/carddisp.pl?gene=CSE1L
CTR9	CTR9 Homolog, Paf1/RNA Polymerase II Complex Component	Protein Coding	Q6PD62	52	GC11P010751	1.53954	https://www.genecards.org/cgi-bin/carddisp.pl?gene=CTR9
CXCL5	C-X-C Motif Chemokine Ligand 5	Protein Coding	P42830	52	GC04M073995	1.53954	https://www.genecards.org/cgi-bin/carddisp.pl?gene=CXCL5
EIF3H	Eukaryotic Translation Initiation Factor 3 Subunit H	Protein Coding	O15372	52	GC08M116642	1.53954	https://www.genecards.org/cgi-bin/carddisp.pl?gene=EIF3H
ETS2	ETS Proto-Oncogene 2, Transcription Factor	Protein Coding	P15036	52	GC21P038805	1.53954	https://www.genecards.org/cgi-bin/carddisp.pl?gene=ETS2
HSPA1B	Heat Shock Protein Family A (Hsp70) Member 1B	Protein Coding	P0DMV9	52	GC06P144780	1.53954	https://www.genecards.org/cgi-bin/carddisp.pl?gene=HSPA1B
HSPA6	Heat Shock Protein Family A (Hsp70) Member 6	Protein Coding	P17066	52	GC01P161524	1.53954	https://www.genecards.org/cgi-bin/carddisp.pl?gene=HSPA6
IDI1	Isopentenyl-Diphosphate Delta Isomerase 1	Protein Coding	Q13907	52	GC10M001039	1.53954	https://www.genecards.org/cgi-bin/carddisp.pl?gene=IDI1
IRS4	Insulin Receptor Substrate 4	Protein Coding	O14654	52	GC0XM108720	1.53954	https://www.genecards.org/cgi-bin/carddisp.pl?gene=IRS4
KCNIP1	Potassium Voltage-Gated Channel Interacting Protein 1	Protein Coding	Q9NZI2	52	GC05P170353	1.53954	https://www.genecards.org/cgi-bin/carddisp.pl?gene=KCNIP1
MAGED1	MAGE Family Member D1	Protein Coding	Q9Y5V3	52	GC0XP051803	1.53954	https://www.genecards.org/cgi-bin/carddisp.pl?gene=MAGED1
MAGI1	Membrane Associated Guanylate Kinase, WW And PDZ Domain Containing 1	Protein Coding	Q96QZ7	52	GC03M065330	1.53954	https://www.genecards.org/cgi-bin/carddisp.pl?gene=MAGI1
NAT10	N-Acetyltransferase 10	Protein Coding	Q9H0A0	52	GC11P034105	1.53954	https://www.genecards.org/cgi-bin/carddisp.pl?gene=NAT10
NDUFAF3	NADH:Ubiquinone Oxidoreductase Complex Assembly Factor 3	Protein Coding	Q9BU61	52	GC03P049020	1.53954	https://www.genecards.org/cgi-bin/carddisp.pl?gene=NDUFAF3
NUCB1	Nucleobindin 1	Protein Coding	Q02818	52	GC19P048900	1.53954	https://www.genecards.org/cgi-bin/carddisp.pl?gene=NUCB1
NUP133	Nucleoporin 133	Protein Coding	Q8WUM0	52	GC01M230317	1.53954	https://www.genecards.org/cgi-bin/carddisp.pl?gene=NUP133
PAFAH1B2	Platelet Activating Factor Acetylhydrolase 1b Catalytic Subunit 2	Protein Coding	P68402	52	GC11P117144	1.53954	https://www.genecards.org/cgi-bin/carddisp.pl?gene=PAFAH1B2
PEX13	Peroxisomal Biogenesis Factor 13	Protein Coding	Q92968	52	GC02P061017	1.53954	https://www.genecards.org/cgi-bin/carddisp.pl?gene=PEX13
PIEZO1	Piezo Type Mechanosensitive Ion Channel Component 1 (Er Blood Group)	Protein Coding	Q92508	52	GC16M088715	1.53954	https://www.genecards.org/cgi-bin/carddisp.pl?gene=PIEZO1
PPA1	Inorganic Pyrophosphatase 1	Protein Coding	Q15181	52	GC10M070202	1.53954	https://www.genecards.org/cgi-bin/carddisp.pl?gene=PPA1
PPA2	Inorganic Pyrophosphatase 2	Protein Coding	Q9H2U2	52	GC04M105369	1.53954	https://www.genecards.org/cgi-bin/carddisp.pl?gene=PPA2
PSCA	Prostate Stem Cell Antigen	Protein Coding	O43653	52	GC08P142670	1.53954	https://www.genecards.org/cgi-bin/carddisp.pl?gene=PSCA
RAB1B	RAB1B, Member RAS Oncogene Family	Protein Coding	Q9H0U4	52	GC11P094692	1.53954	https://www.genecards.org/cgi-bin/carddisp.pl?gene=RAB1B
RAB3GAP2	RAB3 GTPase Activating Non-Catalytic Protein Subunit 2	Protein Coding	Q9H2M9	52	GC01M220237	1.53954	https://www.genecards.org/cgi-bin/carddisp.pl?gene=RAB3GAP2
RAB8A	RAB8A, Member RAS Oncogene Family	Protein Coding	P61006	52	GC19P016111	1.53954	https://www.genecards.org/cgi-bin/carddisp.pl?gene=RAB8A
RANBP1	RAN Binding Protein 1	Protein Coding	P43487	52	GC22P020115	1.53954	https://www.genecards.org/cgi-bin/carddisp.pl?gene=RANBP1
RAP1GDS1	Rap1 GTPase-GDP Dissociation Stimulator 1	Protein Coding	P52306	52	GC04P098261	1.53954	https://www.genecards.org/cgi-bin/carddisp.pl?gene=RAP1GDS1
RARRES1	Retinoic Acid Receptor Responder 1	Protein Coding	P49788	52	GC03M158696	1.53954	https://www.genecards.org/cgi-bin/carddisp.pl?gene=RARRES1
RBMX	RNA Binding Motif Protein X-Linked	Protein Coding	P38159	52	GC0XM136848	1.53954	https://www.genecards.org/cgi-bin/carddisp.pl?gene=RBMX
RECK	Reversion Inducing Cysteine Rich Protein With Kazal Motifs	Protein Coding	O95980	52	GC09P036036	1.53954	https://www.genecards.org/cgi-bin/carddisp.pl?gene=RECK
S100A7	S100 Calcium Binding Protein A7	Protein Coding	P31151	52	GC01M153457	1.53954	https://www.genecards.org/cgi-bin/carddisp.pl?gene=S100A7
SGK3	Serum/Glucocorticoid Regulated Kinase Family Member 3	Protein Coding	Q96BR1	52	GC08P066712	1.53954	https://www.genecards.org/cgi-bin/carddisp.pl?gene=SGK3
SLC30A2	Solute Carrier Family 30 Member 2	Protein Coding	Q9BRI3	52	GC01M031642	1.53954	https://www.genecards.org/cgi-bin/carddisp.pl?gene=SLC30A2
SPECC1L	Sperm Antigen With Calponin Homology And Coiled-Coil Domains 1 Like	Protein Coding	Q69YQ0	52	GC22P075624	1.53954	https://www.genecards.org/cgi-bin/carddisp.pl?gene=SPECC1L
STK26	Serine/Threonine Kinase 26	Protein Coding	Q9P289	52	GC0XP132023	1.53954	https://www.genecards.org/cgi-bin/carddisp.pl?gene=STK26
TAGLN2	Transgelin 2	Protein Coding	P37802	52	GC01M159918	1.53954	https://www.genecards.org/cgi-bin/carddisp.pl?gene=TAGLN2
TMEM165	Transmembrane Protein 165	Protein Coding	Q9HC07	52	GC04P055395	1.53954	https://www.genecards.org/cgi-bin/carddisp.pl?gene=TMEM165
TUBB6	Tubulin Beta 6 Class V	Protein Coding	Q9BUF5	52	GC18P012307	1.53954	https://www.genecards.org/cgi-bin/carddisp.pl?gene=TUBB6
VPS45	Vacuolar Protein Sorting 45 Homolog	Protein Coding	Q9NRW7	52	GC01P166904	1.53954	https://www.genecards.org/cgi-bin/carddisp.pl?gene=VPS45
ZMPSTE24	Zinc Metallopeptidase STE24	Protein Coding	O75844	52	GC01P040258	1.53954	https://www.genecards.org/cgi-bin/carddisp.pl?gene=ZMPSTE24
ABCE1	ATP Binding Cassette Subfamily E Member 1	Protein Coding	P61221	51	GC04P145097	1.53954	https://www.genecards.org/cgi-bin/carddisp.pl?gene=ABCE1
ACBD3	Acyl-CoA Binding Domain Containing 3	Protein Coding	Q9H3P7	51	GC01M226144	1.53954	https://www.genecards.org/cgi-bin/carddisp.pl?gene=ACBD3
ALYREF	Aly/REF Export Factor	Protein Coding	Q86V81	51	GC17M081887	1.53954	https://www.genecards.org/cgi-bin/carddisp.pl?gene=ALYREF
ASGR2	Asialoglycoprotein Receptor 2	Protein Coding	P07307	51	GC17M007101	1.53954	https://www.genecards.org/cgi-bin/carddisp.pl?gene=ASGR2
C1QTNF3	C1q And TNF Related 3	Protein Coding	Q9BXJ4	51	GC05M034017	1.53954	https://www.genecards.org/cgi-bin/carddisp.pl?gene=C1QTNF3
CAND1	Cullin Associated And Neddylation Dissociated 1	Protein Coding	Q86VP6	51	GC12P067282	1.53954	https://www.genecards.org/cgi-bin/carddisp.pl?gene=CAND1
CCL8	C-C Motif Chemokine Ligand 8	Protein Coding	P80075	51	GC17P034319	1.53954	https://www.genecards.org/cgi-bin/carddisp.pl?gene=CCL8
CCT7	Chaperonin Containing TCP1 Subunit 7	Protein Coding	Q99832	51	GC02P073233	1.53954	https://www.genecards.org/cgi-bin/carddisp.pl?gene=CCT7
CLPTM1L	CLPTM1 Like	Protein Coding	Q96KA5	51	GC05M001317	1.53954	https://www.genecards.org/cgi-bin/carddisp.pl?gene=CLPTM1L
EEF1D	Eukaryotic Translation Elongation Factor 1 Delta	Protein Coding	P29692	51	GC08M143579	1.53954	https://www.genecards.org/cgi-bin/carddisp.pl?gene=EEF1D
EEF1G	Eukaryotic Translation Elongation Factor 1 Gamma	Protein Coding	P26641	51	GC11M128842	1.53954	https://www.genecards.org/cgi-bin/carddisp.pl?gene=EEF1G
EIF3E	Eukaryotic Translation Initiation Factor 3 Subunit E	Protein Coding	P60228	51	GC08M108163	1.53954	https://www.genecards.org/cgi-bin/carddisp.pl?gene=EIF3E
EOGT	EGF Domain Specific O-Linked N-Acetylglucosamine Transferase	Protein Coding	Q5NDL2	51	GC03M068975	1.53954	https://www.genecards.org/cgi-bin/carddisp.pl?gene=EOGT
EPG5	Ectopic P-Granules 5 Autophagy Tethering Factor	Protein Coding	Q9HCE0	51	GC18M045800	1.53954	https://www.genecards.org/cgi-bin/carddisp.pl?gene=EPG5
FFAR4	Free Fatty Acid Receptor 4	Protein Coding	Q5NUL3	51	GC10P093566	1.53954	https://www.genecards.org/cgi-bin/carddisp.pl?gene=FFAR4
FOXD3	Forkhead Box D3	Protein Coding	Q9UJU5	51	GC01P063323	1.53954	https://www.genecards.org/cgi-bin/carddisp.pl?gene=FOXD3
FUBP1	Far Upstream Element Binding Protein 1	Protein Coding	Q96AE4	51	GC01M077944	1.53954	https://www.genecards.org/cgi-bin/carddisp.pl?gene=FUBP1
FYCO1	FYVE And Coiled-Coil Domain Autophagy Adaptor 1	Protein Coding	Q9BQS8	51	GC03M045917	1.53954	https://www.genecards.org/cgi-bin/carddisp.pl?gene=FYCO1
GSTK1	Glutathione S-Transferase Kappa 1	Protein Coding	Q9Y2Q3	51	GC07P159706	1.53954	https://www.genecards.org/cgi-bin/carddisp.pl?gene=GSTK1
H1-3	H1.3 Linker Histone, Cluster Member	Protein Coding	P16402	51	GC06M098177	1.53954	https://www.genecards.org/cgi-bin/carddisp.pl?gene=H1-3
H1-5	H1.5 Linker Histone, Cluster Member	Protein Coding	P16401	51	GC06M098180	1.53954	https://www.genecards.org/cgi-bin/carddisp.pl?gene=H1-5
MT1E	Metallothionein 1E	Protein Coding	P04732	51	GC16P056625	1.53954	https://www.genecards.org/cgi-bin/carddisp.pl?gene=MT1E
MYL6	Myosin Light Chain 6	Protein Coding	P60660	51	GC12P056158	1.53954	https://www.genecards.org/cgi-bin/carddisp.pl?gene=MYL6
NCR1	Natural Cytotoxicity Triggering Receptor 1	Protein Coding	O76036	51	GC19P123695	1.53954	https://www.genecards.org/cgi-bin/carddisp.pl?gene=NCR1
NMT1	N-Myristoyltransferase 1	Protein Coding	P30419	51	GC17P123132	1.53954	https://www.genecards.org/cgi-bin/carddisp.pl?gene=NMT1
NUCB2	Nucleobindin 2	Protein Coding	P80303	51	GC11P017990	1.53954	https://www.genecards.org/cgi-bin/carddisp.pl?gene=NUCB2
NUS1	NUS1 Dehydrodolichyl Diphosphate Synthase Subunit	Protein Coding	Q96E22	51	GC06P117675	1.53954	https://www.genecards.org/cgi-bin/carddisp.pl?gene=NUS1
PDCL	Phosducin Like	Protein Coding	Q13371	51	GC09M122798	1.53954	https://www.genecards.org/cgi-bin/carddisp.pl?gene=PDCL
POP1	POP1 Homolog, Ribonuclease P/MRP Subunit	Protein Coding	Q99575	51	GC08P098117	1.53954	https://www.genecards.org/cgi-bin/carddisp.pl?gene=POP1
PSMB3	Proteasome 20S Subunit Beta 3	Protein Coding	P49720	51	GC17P038752	1.53954	https://www.genecards.org/cgi-bin/carddisp.pl?gene=PSMB3
PSMC6	Proteasome 26S Subunit, ATPase 6	Protein Coding	P62333	51	GC14P052707	1.53954	https://www.genecards.org/cgi-bin/carddisp.pl?gene=PSMC6
PSMD1	Proteasome 26S Subunit, Non-ATPase 1	Protein Coding	Q99460	51	GC02P231056	1.53954	https://www.genecards.org/cgi-bin/carddisp.pl?gene=PSMD1
PSMD6	Proteasome 26S Subunit, Non-ATPase 6	Protein Coding	Q15008	51	GC03M063973	1.53954	https://www.genecards.org/cgi-bin/carddisp.pl?gene=PSMD6
PSMD9	Proteasome 26S Subunit, Non-ATPase 9	Protein Coding	O00233	51	GC12P134711	1.53954	https://www.genecards.org/cgi-bin/carddisp.pl?gene=PSMD9
RAB39B	RAB39B, Member RAS Oncogene Family	Protein Coding	Q96DA2	51	GC0XM155259	1.53954	https://www.genecards.org/cgi-bin/carddisp.pl?gene=RAB39B
RINT1	RAD50 Interactor 1	Protein Coding	Q6NUQ1	51	GC07P105532	1.53954	https://www.genecards.org/cgi-bin/carddisp.pl?gene=RINT1
RNF213	Ring Finger Protein 213	Protein Coding	Q63HN8	51	GC17P080260	1.53954	https://www.genecards.org/cgi-bin/carddisp.pl?gene=RNF213
RPN2	Ribophorin II	Protein Coding	P04844	51	GC20P037178	1.53954	https://www.genecards.org/cgi-bin/carddisp.pl?gene=RPN2
RPS11	Ribosomal Protein S11	Protein Coding	P62280	51	GC19P049496	1.53954	https://www.genecards.org/cgi-bin/carddisp.pl?gene=RPS11
SAFB	Scaffold Attachment Factor B	Protein Coding	Q15424	51	GC19P005623	1.53954	https://www.genecards.org/cgi-bin/carddisp.pl?gene=SAFB
SNRNP70	Small Nuclear Ribonucleoprotein U1 Subunit 70	Protein Coding	P08621	51	GC19P049085	1.53954	https://www.genecards.org/cgi-bin/carddisp.pl?gene=SNRNP70
SNRPD2	Small Nuclear Ribonucleoprotein D2 Polypeptide	Protein Coding	P62316	51	GC19M097042	1.53954	https://www.genecards.org/cgi-bin/carddisp.pl?gene=SNRPD2
SRSF3	Serine And Arginine Rich Splicing Factor 3	Protein Coding	P84103	51	GC06P144907	1.53954	https://www.genecards.org/cgi-bin/carddisp.pl?gene=SRSF3
SYNCRIP	Synaptotagmin Binding Cytoplasmic RNA Interacting Protein	Protein Coding	O60506	51	GC06M085607	1.53954	https://www.genecards.org/cgi-bin/carddisp.pl?gene=SYNCRIP
TOE1	Target Of EGR1, Exonuclease	Protein Coding	Q96GM8	51	GC01P055476	1.53954	https://www.genecards.org/cgi-bin/carddisp.pl?gene=TOE1
ANKFY1	Ankyrin Repeat And FYVE Domain Containing 1	Protein Coding	Q9P2R3	50	GC17M004163	1.53954	https://www.genecards.org/cgi-bin/carddisp.pl?gene=ANKFY1
AP3M1	Adaptor Related Protein Complex 3 Subunit Mu 1	Protein Coding	Q9Y2T2	50	GC10M074120	1.53954	https://www.genecards.org/cgi-bin/carddisp.pl?gene=AP3M1
ARFGAP1	ADP Ribosylation Factor GTPase Activating Protein 1	Protein Coding	Q8N6T3	50	GC20P063272	1.53954	https://www.genecards.org/cgi-bin/carddisp.pl?gene=ARFGAP1
ATE1	Arginyltransferase 1	Protein Coding	O95260	50	GC10M121709	1.53954	https://www.genecards.org/cgi-bin/carddisp.pl?gene=ATE1
ATG2A	Autophagy Related 2A	Protein Coding	Q2TAZ0	50	GC11M128968	1.53954	https://www.genecards.org/cgi-bin/carddisp.pl?gene=ATG2A
ATG4A	Autophagy Related 4A Cysteine Peptidase	Protein Coding	Q8WYN0	50	GC0XP108091	1.53954	https://www.genecards.org/cgi-bin/carddisp.pl?gene=ATG4A
BABAM1	BRISC And BRCA1 A Complex Member 1	Protein Coding	Q9NWV8	50	GC19P122605	1.53954	https://www.genecards.org/cgi-bin/carddisp.pl?gene=BABAM1
CAP1	Cyclase Associated Actin Cytoskeleton Regulatory Protein 1	Protein Coding	Q01518	50	GC01P054872	1.53954	https://www.genecards.org/cgi-bin/carddisp.pl?gene=CAP1
CAPZA1	Capping Actin Protein Of Muscle Z-Line Subunit Alpha 1	Protein Coding	P52907	50	GC01P112619	1.53954	https://www.genecards.org/cgi-bin/carddisp.pl?gene=CAPZA1
DAD1	Defender Against Cell Death 1	Protein Coding	P61803	50	GC14M027412	1.53954	https://www.genecards.org/cgi-bin/carddisp.pl?gene=DAD1
DDX3Y	DEAD-Box Helicase 3 Y-Linked	Protein Coding	O15523	50	GC0YP012903	1.53954	https://www.genecards.org/cgi-bin/carddisp.pl?gene=DDX3Y
EIF3M	Eukaryotic Translation Initiation Factor 3 Subunit M	Protein Coding	Q7L2H7	50	GC11P032701	1.53954	https://www.genecards.org/cgi-bin/carddisp.pl?gene=EIF3M
EIF5	Eukaryotic Translation Initiation Factor 5	Protein Coding	P55010	50	GC14P103333	1.53954	https://www.genecards.org/cgi-bin/carddisp.pl?gene=EIF5
GSPT1	G1 To S Phase Transition 1	Protein Coding	P15170	50	GC16M011868	1.53954	https://www.genecards.org/cgi-bin/carddisp.pl?gene=GSPT1
H3C1	H3 Clustered Histone 1	Protein Coding	P68431	50	GC06P144545	1.53954	https://www.genecards.org/cgi-bin/carddisp.pl?gene=H3C1
HEY2	Hes Related Family BHLH Transcription Factor With YRPW Motif 2	Protein Coding	Q9UBP5	50	GC06P146143	1.53954	https://www.genecards.org/cgi-bin/carddisp.pl?gene=HEY2
IER3	Immediate Early Response 3	Protein Coding	P46695	50	GC06M030743	1.53954	https://www.genecards.org/cgi-bin/carddisp.pl?gene=IER3
JAZF1	JAZF Zinc Finger 1	Protein Coding	Q86VZ6	50	GC07M027830	1.53954	https://www.genecards.org/cgi-bin/carddisp.pl?gene=JAZF1
KIFC1	Kinesin Family Member C1	Protein Coding	Q9BW19	50	GC06P033391	1.53954	https://www.genecards.org/cgi-bin/carddisp.pl?gene=KIFC1
METTL14	Methyltransferase 14, N6-Adenosine-Methyltransferase Non-Catalytic Subunit	Protein Coding	Q9HCE5	50	GC04P118685	1.53954	https://www.genecards.org/cgi-bin/carddisp.pl?gene=METTL14
MPRIP	Myosin Phosphatase Rho Interacting Protein	Protein Coding	Q6WCQ1	50	GC17P017042	1.53954	https://www.genecards.org/cgi-bin/carddisp.pl?gene=MPRIP
MYRF	Myelin Regulatory Factor	Protein Coding	Q9Y2G1	50	GC11P093690	1.53954	https://www.genecards.org/cgi-bin/carddisp.pl?gene=MYRF
PSMG2	Proteasome Assembly Chaperone 2	Protein Coding	Q969U7	50	GC18P022442	1.53954	https://www.genecards.org/cgi-bin/carddisp.pl?gene=PSMG2
RBM14	RNA Binding Motif Protein 14	Protein Coding	Q96PK6	50	GC11P094738	1.53954	https://www.genecards.org/cgi-bin/carddisp.pl?gene=RBM14
RIF1	Replication Timing Regulatory Factor 1	Protein Coding	Q5UIP0	50	GC02P151409	1.53954	https://www.genecards.org/cgi-bin/carddisp.pl?gene=RIF1
RNH1	Ribonuclease/Angiogenin Inhibitor 1	Protein Coding	P13489	50	GC11M012502	1.53954	https://www.genecards.org/cgi-bin/carddisp.pl?gene=RNH1
RPA3	Replication Protein A3	Protein Coding	P35244	50	GC07M009507	1.53954	https://www.genecards.org/cgi-bin/carddisp.pl?gene=RPA3
RPL34	Ribosomal Protein L34	Protein Coding	P49207	50	GC04P108620	1.53954	https://www.genecards.org/cgi-bin/carddisp.pl?gene=RPL34
RPLP1	Ribosomal Protein Lateral Stalk Subunit P1	Protein Coding	P05386	50	GC15P166685	1.53954	https://www.genecards.org/cgi-bin/carddisp.pl?gene=RPLP1
RPS13	Ribosomal Protein S13	Protein Coding	P62277	50	GC11M017968	1.53954	https://www.genecards.org/cgi-bin/carddisp.pl?gene=RPS13
RPS15	Ribosomal Protein S15	Protein Coding	P62841	50	GC19P001438	1.53954	https://www.genecards.org/cgi-bin/carddisp.pl?gene=RPS15
RPS16	Ribosomal Protein S16	Protein Coding	P62249	50	GC19M039433	1.53954	https://www.genecards.org/cgi-bin/carddisp.pl?gene=RPS16
SF1	Splicing Factor 1	Protein Coding	Q15637	50	GC11M064764	1.53954	https://www.genecards.org/cgi-bin/carddisp.pl?gene=SF1
SIRT4	Sirtuin 4	Protein Coding	Q9Y6E7	50	GC12P120291	1.53954	https://www.genecards.org/cgi-bin/carddisp.pl?gene=SIRT4
SNX3	Sorting Nexin 3	Protein Coding	O60493	50	GC06M108211	1.53954	https://www.genecards.org/cgi-bin/carddisp.pl?gene=SNX3
SRP19	Signal Recognition Particle 19	Protein Coding	P09132	50	GC05P112862	1.53954	https://www.genecards.org/cgi-bin/carddisp.pl?gene=SRP19
SRSF9	Serine And Arginine Rich Splicing Factor 9	Protein Coding	Q13242	50	GC12M120461	1.53954	https://www.genecards.org/cgi-bin/carddisp.pl?gene=SRSF9
STAU1	Staufen Double-Stranded RNA Binding Protein 1	Protein Coding	O95793	50	GC20M049113	1.53954	https://www.genecards.org/cgi-bin/carddisp.pl?gene=STAU1
STRAP	Serine/Threonine Kinase Receptor Associated Protein	Protein Coding	Q9Y3F4	50	GC12P015882	1.53954	https://www.genecards.org/cgi-bin/carddisp.pl?gene=STRAP
TEAD3	TEA Domain Transcription Factor 3	Protein Coding	Q99594	50	GC06M097249	1.53954	https://www.genecards.org/cgi-bin/carddisp.pl?gene=TEAD3
TLR10	Toll Like Receptor 10	Protein Coding	Q9BXR5	50	GC04M038773	1.53954	https://www.genecards.org/cgi-bin/carddisp.pl?gene=TLR10
TOMM70	Translocase Of Outer Mitochondrial Membrane 70	Protein Coding	O94826	50	GC03M100364	1.53954	https://www.genecards.org/cgi-bin/carddisp.pl?gene=TOMM70
TSN	Translin	Protein Coding	Q15631	50	GC02P121737	1.53954	https://www.genecards.org/cgi-bin/carddisp.pl?gene=TSN
WNT16	Wnt Family Member 16	Protein Coding	Q9UBV4	50	GC07P121325	1.53954	https://www.genecards.org/cgi-bin/carddisp.pl?gene=WNT16
ADPGK	ADP Dependent Glucokinase	Protein Coding	Q9BRR6	49	GC15M072751	1.53954	https://www.genecards.org/cgi-bin/carddisp.pl?gene=ADPGK
COPS8	COP9 Signalosome Subunit 8	Protein Coding	Q99627	49	GC02P237085	1.53954	https://www.genecards.org/cgi-bin/carddisp.pl?gene=COPS8
GPAT3	Glycerol-3-Phosphate Acyltransferase 3	Protein Coding	Q53EU6	49	GC04P083647	1.53954	https://www.genecards.org/cgi-bin/carddisp.pl?gene=GPAT3
HSPA13	Heat Shock Protein Family A (Hsp70) Member 13	Protein Coding	P48723	49	GC21M015470	1.53954	https://www.genecards.org/cgi-bin/carddisp.pl?gene=HSPA13
IST1	IST1 Factor Associated With ESCRT-III	Protein Coding	P53990	49	GC16P097878	1.53954	https://www.genecards.org/cgi-bin/carddisp.pl?gene=IST1
LMO7	LIM Domain 7	Protein Coding	Q8WWI1	49	GC13P075620	1.53954	https://www.genecards.org/cgi-bin/carddisp.pl?gene=LMO7
LRRFIP2	LRR Binding FLII Interacting Protein 2	Protein Coding	Q9Y608	49	GC03M037052	1.53954	https://www.genecards.org/cgi-bin/carddisp.pl?gene=LRRFIP2
MAP1S	Microtubule Associated Protein 1S	Protein Coding	Q66K74	49	GC19P122611	1.53954	https://www.genecards.org/cgi-bin/carddisp.pl?gene=MAP1S
NOLC1	Nucleolar And Coiled-Body Phosphoprotein 1	Protein Coding	Q14978	49	GC10P102152	1.53954	https://www.genecards.org/cgi-bin/carddisp.pl?gene=NOLC1
PREB	Prolactin Regulatory Element Binding	Protein Coding	Q9HCU5	49	GC02M027130	1.53954	https://www.genecards.org/cgi-bin/carddisp.pl?gene=PREB
RAB21	RAB21, Member RAS Oncogene Family	Protein Coding	Q9UL25	49	GC12P071754	1.53954	https://www.genecards.org/cgi-bin/carddisp.pl?gene=RAB21
RABEP1	Rabaptin, RAB GTPase Binding Effector Protein 1	Protein Coding	Q15276	49	GC17P005282	1.53954	https://www.genecards.org/cgi-bin/carddisp.pl?gene=RABEP1
RBM39	RNA Binding Motif Protein 39	Protein Coding	Q14498	49	GC20M035935	1.53954	https://www.genecards.org/cgi-bin/carddisp.pl?gene=RBM39
STX17	Syntaxin 17	Protein Coding	P56962	49	GC09P099906	1.53954	https://www.genecards.org/cgi-bin/carddisp.pl?gene=STX17
ZNF638	Zinc Finger Protein 638	Protein Coding	Q14966	49	GC02P071276	1.53954	https://www.genecards.org/cgi-bin/carddisp.pl?gene=ZNF638
ATP5ME	ATP Synthase Membrane Subunit E	Protein Coding	P56385	48	GC04M005215	1.53954	https://www.genecards.org/cgi-bin/carddisp.pl?gene=ATP5ME
ATP5MG	ATP Synthase Membrane Subunit G	Protein Coding	O75964	48	GC11P122736	1.53954	https://www.genecards.org/cgi-bin/carddisp.pl?gene=ATP5MG
AUP1	AUP1 Lipid Droplet Regulating VLDL Assembly Factor	Protein Coding	Q9Y679	48	GC02M074526	1.53954	https://www.genecards.org/cgi-bin/carddisp.pl?gene=AUP1
BCL2L10	BCL2 Like 10	Protein Coding	Q9HD36	48	GC15M152477	1.53954	https://www.genecards.org/cgi-bin/carddisp.pl?gene=BCL2L10
BRIX1	Biogenesis Of Ribosomes BRX1	Protein Coding	Q8TDN6	48	GC05P035232	1.53954	https://www.genecards.org/cgi-bin/carddisp.pl?gene=BRIX1
BYSL	Bystin Like	Protein Coding	Q13895	48	GC06P144949	1.53954	https://www.genecards.org/cgi-bin/carddisp.pl?gene=BYSL
CACYBP	Calcyclin Binding Protein	Protein Coding	Q9HB71	48	GC01P175016	1.53954	https://www.genecards.org/cgi-bin/carddisp.pl?gene=CACYBP
CIP2A	Cellular Inhibitor Of PP2A	Protein Coding	Q8TCG1	48	GC03M108606	1.53954	https://www.genecards.org/cgi-bin/carddisp.pl?gene=CIP2A
EIF3C	Eukaryotic Translation Initiation Factor 3 Subunit C	Protein Coding	Q99613	48	GC16P096542	1.53954	https://www.genecards.org/cgi-bin/carddisp.pl?gene=EIF3C
ENC1	Ectodermal-Neural Cortex 1	Protein Coding	O14682	48	GC05M074627	1.53954	https://www.genecards.org/cgi-bin/carddisp.pl?gene=ENC1
GATAD2A	GATA Zinc Finger Domain Containing 2A	Protein Coding	Q86YP4	48	GC19P122634	1.53954	https://www.genecards.org/cgi-bin/carddisp.pl?gene=GATAD2A
GLT8D1	Glycosyltransferase 8 Domain Containing 1	Protein Coding	Q68CQ7	48	GC03M052694	1.53954	https://www.genecards.org/cgi-bin/carddisp.pl?gene=GLT8D1
HM13	Histocompatibility Minor 13	Protein Coding	Q8TCT9	48	GC20P031514	1.53954	https://www.genecards.org/cgi-bin/carddisp.pl?gene=HM13
HNRNPAB	Heterogeneous Nuclear Ribonucleoprotein A/B	Protein Coding	Q99729	48	GC05P178204	1.53954	https://www.genecards.org/cgi-bin/carddisp.pl?gene=HNRNPAB
HNRNPUL1	Heterogeneous Nuclear Ribonucleoprotein U Like 1	Protein Coding	Q9BUJ2	48	GC19P041262	1.53954	https://www.genecards.org/cgi-bin/carddisp.pl?gene=HNRNPUL1
LYAR	Ly1 Antibody Reactive	Protein Coding	Q9NX58	48	GC04M005375	1.53954	https://www.genecards.org/cgi-bin/carddisp.pl?gene=LYAR
MRPL39	Mitochondrial Ribosomal Protein L39	Protein Coding	Q9NYK5	48	GC21M025585	1.53954	https://www.genecards.org/cgi-bin/carddisp.pl?gene=MRPL39
MYL6B	Myosin Light Chain 6B	Protein Coding	P14649	48	GC12P062010	1.53954	https://www.genecards.org/cgi-bin/carddisp.pl?gene=MYL6B
MYO1D	Myosin ID	Protein Coding	O94832	48	GC17M032492	1.53954	https://www.genecards.org/cgi-bin/carddisp.pl?gene=MYO1D
NCEH1	Neutral Cholesterol Ester Hydrolase 1	Protein Coding	Q6PIU2	48	GC03M172630	1.53954	https://www.genecards.org/cgi-bin/carddisp.pl?gene=NCEH1
NSMAF	Neutral Sphingomyelinase Activation Associated Factor	Protein Coding	Q92636	48	GC08M058569	1.53954	https://www.genecards.org/cgi-bin/carddisp.pl?gene=NSMAF
PSMG1	Proteasome Assembly Chaperone 1	Protein Coding	O95456	48	GC21M039174	1.53954	https://www.genecards.org/cgi-bin/carddisp.pl?gene=PSMG1
RHBDF1	Rhomboid 5 Homolog 1	Protein Coding	Q96CC6	48	GC16M000058	1.53954	https://www.genecards.org/cgi-bin/carddisp.pl?gene=RHBDF1
RPL27A	Ribosomal Protein L27a	Protein Coding	P46776	48	GC11P008682	1.53954	https://www.genecards.org/cgi-bin/carddisp.pl?gene=RPL27A
RPL28	Ribosomal Protein L28	Protein Coding	P46779	48	GC19P123707	1.53954	https://www.genecards.org/cgi-bin/carddisp.pl?gene=RPL28
SCYL2	SCY1 Like Pseudokinase 2	Protein Coding	Q6P3W7	48	GC12P100267	1.53954	https://www.genecards.org/cgi-bin/carddisp.pl?gene=SCYL2
SENP3	SUMO Specific Peptidase 3	Protein Coding	Q9H4L4	48	GC17P121923	1.53954	https://www.genecards.org/cgi-bin/carddisp.pl?gene=SENP3
SF3A3	Splicing Factor 3a Subunit 3	Protein Coding	Q12874	48	GC01M037956	1.53954	https://www.genecards.org/cgi-bin/carddisp.pl?gene=SF3A3
SLC15A4	Solute Carrier Family 15 Member 4	Protein Coding	Q8N697	48	GC12M128793	1.53954	https://www.genecards.org/cgi-bin/carddisp.pl?gene=SLC15A4
SLIRP	SRA Stem-Loop Interacting RNA Binding Protein	Protein Coding	Q9GZT3	48	GC14P077708	1.53954	https://www.genecards.org/cgi-bin/carddisp.pl?gene=SLIRP
SNRPD3	Small Nuclear Ribonucleoprotein D3 Polypeptide	Protein Coding	P62318	48	GC22P024555	1.53954	https://www.genecards.org/cgi-bin/carddisp.pl?gene=SNRPD3
SRSF7	Serine And Arginine Rich Splicing Factor 7	Protein Coding	Q16629	48	GC02M038743	1.53954	https://www.genecards.org/cgi-bin/carddisp.pl?gene=SRSF7
STX18	Syntaxin 18	Protein Coding	Q9P2W9	48	GC04M005377	1.53954	https://www.genecards.org/cgi-bin/carddisp.pl?gene=STX18
TBCB	Tubulin Folding Cofactor B	Protein Coding	Q99426	48	GC19P122948	1.53954	https://www.genecards.org/cgi-bin/carddisp.pl?gene=TBCB
TIMM13	Translocase Of Inner Mitochondrial Membrane 13	Protein Coding	Q9Y5L4	48	GC19M002425	1.53954	https://www.genecards.org/cgi-bin/carddisp.pl?gene=TIMM13
UBA52	Ubiquitin A-52 Residue Ribosomal Protein Fusion Product 1	Protein Coding	P62987	48	GC19P018563	1.53954	https://www.genecards.org/cgi-bin/carddisp.pl?gene=UBA52
UQCR10	Ubiquinol-Cytochrome C Reductase, Complex III Subunit X	Protein Coding	Q9UDW1	48	GC22P029767	1.53954	https://www.genecards.org/cgi-bin/carddisp.pl?gene=UQCR10
USP25	Ubiquitin Specific Peptidase 25	Protein Coding	Q9UHP3	48	GC21P018976	1.53954	https://www.genecards.org/cgi-bin/carddisp.pl?gene=USP25
WBP11	WW Domain Binding Protein 11	Protein Coding	Q9Y2W2	48	GC12M014784	1.53954	https://www.genecards.org/cgi-bin/carddisp.pl?gene=WBP11
YTHDF3	YTH N6-Methyladenosine RNA Binding Protein F3	Protein Coding	Q7Z739	48	GC08P063168	1.53954	https://www.genecards.org/cgi-bin/carddisp.pl?gene=YTHDF3
ZC3HAV1	Zinc Finger CCCH-Type Containing, Antiviral 1	Protein Coding	Q7Z2W4	48	GC07M139122	1.53954	https://www.genecards.org/cgi-bin/carddisp.pl?gene=ZC3HAV1
ABHD10	Abhydrolase Domain Containing 10, Depalmitoylase	Protein Coding	Q9NUJ1	47	GC03P111980	1.53954	https://www.genecards.org/cgi-bin/carddisp.pl?gene=ABHD10
APMAP	Adipocyte Plasma Membrane Associated Protein	Protein Coding	Q9HDC9	47	GC20M024962	1.53954	https://www.genecards.org/cgi-bin/carddisp.pl?gene=APMAP
ARL8B	ADP Ribosylation Factor Like GTPase 8B	Protein Coding	Q9NVJ2	47	GC03P005122	1.53954	https://www.genecards.org/cgi-bin/carddisp.pl?gene=ARL8B
BPNT1	3'(2'), 5'-Bisphosphate Nucleotidase 1	Protein Coding	O95861	47	GC01M220057	1.53954	https://www.genecards.org/cgi-bin/carddisp.pl?gene=BPNT1
C1GALT1C1	C1GALT1 Specific Chaperone 1	Protein Coding	Q96EU7	47	GC0XM120625	1.53954	https://www.genecards.org/cgi-bin/carddisp.pl?gene=C1GALT1C1
CDC42EP1	CDC42 Effector Protein 1	Protein Coding	Q00587	47	GC22P075984	1.53954	https://www.genecards.org/cgi-bin/carddisp.pl?gene=CDC42EP1
EHD4	EH Domain Containing 4	Protein Coding	Q9H223	47	GC15M041895	1.53954	https://www.genecards.org/cgi-bin/carddisp.pl?gene=EHD4
EIF3B	Eukaryotic Translation Initiation Factor 3 Subunit B	Protein Coding	P55884	47	GC07P002354	1.53954	https://www.genecards.org/cgi-bin/carddisp.pl?gene=EIF3B
EPM2AIP1	EPM2A Interacting Protein 1	Protein Coding	Q7L775	47	GC03M037159	1.53954	https://www.genecards.org/cgi-bin/carddisp.pl?gene=EPM2AIP1
GINS2	GINS Complex Subunit 2	Protein Coding	Q9Y248	47	GC16M085676	1.53954	https://www.genecards.org/cgi-bin/carddisp.pl?gene=GINS2
GPAT4	Glycerol-3-Phosphate Acyltransferase 4	Protein Coding	Q86UL3	47	GC08P041577	1.53954	https://www.genecards.org/cgi-bin/carddisp.pl?gene=GPAT4
H2AZ2	H2A.Z Variant Histone 2	Protein Coding	Q71UI9	47	GC07M045450	1.53954	https://www.genecards.org/cgi-bin/carddisp.pl?gene=H2AZ2
KTN1	Kinectin 1	Protein Coding	Q86UP2	47	GC14P055559	1.53954	https://www.genecards.org/cgi-bin/carddisp.pl?gene=KTN1
MRPL11	Mitochondrial Ribosomal Protein L11	Protein Coding	Q9Y3B7	47	GC11M129066	1.53954	https://www.genecards.org/cgi-bin/carddisp.pl?gene=MRPL11
NAPA	NSF Attachment Protein Alpha	Protein Coding	P54920	47	GC19M097112	1.53954	https://www.genecards.org/cgi-bin/carddisp.pl?gene=NAPA
NCLN	Nicalin	Protein Coding	Q969V3	47	GC19P003185	1.53954	https://www.genecards.org/cgi-bin/carddisp.pl?gene=NCLN
NIPSNAP2	Nipsnap Homolog 2	Protein Coding	O75323	47	GC07P060880	1.53954	https://www.genecards.org/cgi-bin/carddisp.pl?gene=NIPSNAP2
NTPCR	Nucleoside-Triphosphatase, Cancer-Related	Protein Coding	Q9BSD7	47	GC01P232950	1.53954	https://www.genecards.org/cgi-bin/carddisp.pl?gene=NTPCR
PITPNB	Phosphatidylinositol Transfer Protein Beta	Protein Coding	P48739	47	GC22M027851	1.53954	https://www.genecards.org/cgi-bin/carddisp.pl?gene=PITPNB
PNO1	Partner Of NOB1 Homolog	Protein Coding	Q9NRX1	47	GC02P068157	1.53954	https://www.genecards.org/cgi-bin/carddisp.pl?gene=PNO1
PTGR1	Prostaglandin Reductase 1	Protein Coding	Q14914	47	GC09M111549	1.53954	https://www.genecards.org/cgi-bin/carddisp.pl?gene=PTGR1
RAI14	Retinoic Acid Induced 14	Protein Coding	Q9P0K7	47	GC05P034656	1.53954	https://www.genecards.org/cgi-bin/carddisp.pl?gene=RAI14
SAFB2	Scaffold Attachment Factor B2	Protein Coding	Q14151	47	GC19M095958	1.53954	https://www.genecards.org/cgi-bin/carddisp.pl?gene=SAFB2
SPRTN	SprT-Like N-Terminal Domain	Protein Coding	Q9H040	47	GC01P231337	1.53954	https://www.genecards.org/cgi-bin/carddisp.pl?gene=SPRTN
SPTSSA	Serine Palmitoyltransferase Small Subunit A	Protein Coding	Q969W0	47	GC14M034432	1.53954	https://www.genecards.org/cgi-bin/carddisp.pl?gene=SPTSSA
SRP14	Signal Recognition Particle 14	Protein Coding	P37108	47	GC15M040035	1.53954	https://www.genecards.org/cgi-bin/carddisp.pl?gene=SRP14
SSR3	Signal Sequence Receptor Subunit 3	Protein Coding	Q9UNL2	47	GC03M156540	1.53954	https://www.genecards.org/cgi-bin/carddisp.pl?gene=SSR3
SUB1	SUB1 Regulator Of Transcription	Protein Coding	P53999	47	GC05P033345	1.53954	https://www.genecards.org/cgi-bin/carddisp.pl?gene=SUB1
TOR3A	Torsin Family 3 Member A	Protein Coding	Q9H497	47	GC01P179081	1.53954	https://www.genecards.org/cgi-bin/carddisp.pl?gene=TOR3A
TRIM13	Tripartite Motif Containing 13	Protein Coding	O60858	47	GC13P049995	1.53954	https://www.genecards.org/cgi-bin/carddisp.pl?gene=TRIM13
USP39	Ubiquitin Specific Peptidase 39	Protein Coding	Q53GS9	47	GC02P086692	1.53954	https://www.genecards.org/cgi-bin/carddisp.pl?gene=USP39
WDR82	WD Repeat Domain 82	Protein Coding	Q6UXN9	47	GC03M052254	1.53954	https://www.genecards.org/cgi-bin/carddisp.pl?gene=WDR82
AKAP11	A-Kinase Anchoring Protein 11	Protein Coding	Q9UKA4	46	GC13P042272	1.53954	https://www.genecards.org/cgi-bin/carddisp.pl?gene=AKAP11
CCT6A	Chaperonin Containing TCP1 Subunit 6A	Protein Coding	P40227	46	GC07P056051	1.53954	https://www.genecards.org/cgi-bin/carddisp.pl?gene=CCT6A
EDEM2	ER Degradation Enhancing Alpha-Mannosidase Like Protein 2	Protein Coding	Q9BV94	46	GC20M035115	1.53954	https://www.genecards.org/cgi-bin/carddisp.pl?gene=EDEM2
ERGIC2	ERGIC And Golgi 2	Protein Coding	Q96RQ1	46	GC12M029337	1.53954	https://www.genecards.org/cgi-bin/carddisp.pl?gene=ERGIC2
GLT8D2	Glycosyltransferase 8 Domain Containing 2	Protein Coding	Q9H1C3	46	GC12M103988	1.53954	https://www.genecards.org/cgi-bin/carddisp.pl?gene=GLT8D2
GNPDA1	Glucosamine-6-Phosphate Deaminase 1	Protein Coding	P46926	46	GC05M141991	1.53954	https://www.genecards.org/cgi-bin/carddisp.pl?gene=GNPDA1
HNRNPF	Heterogeneous Nuclear Ribonucleoprotein F	Protein Coding	P52597	46	GC10M043385	1.53954	https://www.genecards.org/cgi-bin/carddisp.pl?gene=HNRNPF
LSG1	Large 60S Subunit Nuclear Export GTPase 1	Protein Coding	Q9H089	46	GC03M194640	1.53954	https://www.genecards.org/cgi-bin/carddisp.pl?gene=LSG1
NACA	Nascent Polypeptide Associated Complex Subunit Alpha	Protein Coding	E9PAV3	46	GC12M056712	1.53954	https://www.genecards.org/cgi-bin/carddisp.pl?gene=NACA
NOP58	NOP58 Ribonucleoprotein	Protein Coding	Q9Y2X3	46	GC02P202265	1.53954	https://www.genecards.org/cgi-bin/carddisp.pl?gene=NOP58
ORAI3	ORAI Calcium Release-Activated Calcium Modulator 3	Protein Coding	Q9BRQ5	46	GC16P030949	1.53954	https://www.genecards.org/cgi-bin/carddisp.pl?gene=ORAI3
PHPT1	Phosphohistidine Phosphatase 1	Protein Coding	Q9NRX4	46	GC09P136848	1.53954	https://www.genecards.org/cgi-bin/carddisp.pl?gene=PHPT1
RASSF5	Ras Association Domain Family Member 5	Protein Coding	Q8WWW0	46	GC01P206507	1.53954	https://www.genecards.org/cgi-bin/carddisp.pl?gene=RASSF5
RETSAT	Retinol Saturase	Protein Coding	Q6NUM9	46	GC02M085344	1.53954	https://www.genecards.org/cgi-bin/carddisp.pl?gene=RETSAT
SHQ1	SHQ1, H/ACA Ribonucleoprotein Assembly Factor	Protein Coding	Q6PI26	46	GC03M072725	1.53954	https://www.genecards.org/cgi-bin/carddisp.pl?gene=SHQ1
SNRPA1	Small Nuclear Ribonucleoprotein Polypeptide A'	Protein Coding	P09661	46	GC15M101281	1.53954	https://www.genecards.org/cgi-bin/carddisp.pl?gene=SNRPA1
SRP9	Signal Recognition Particle 9	Protein Coding	P49458	46	GC01P225777	1.53954	https://www.genecards.org/cgi-bin/carddisp.pl?gene=SRP9
TCF25	Transcription Factor 25	Protein Coding	Q9BQ70	46	GC16P089873	1.53954	https://www.genecards.org/cgi-bin/carddisp.pl?gene=TCF25
XXYLT1	Xyloside Xylosyltransferase 1	Protein Coding	Q8NBI6	46	GC03M195068	1.53954	https://www.genecards.org/cgi-bin/carddisp.pl?gene=XXYLT1
[truncated: 372 more rows]

## Sheet: MsigDB
gene
EIF2AK1
EIF2AK2
EIF2AK3
EIF2AK4
EIF2B5
EIF2S1
EIF2S2
EIF2S3
EIF5
GSK3B
ACTA1
AKT1
BDKRB2
CALM1
CALM2
CALM3
CAV1
CHRM1
CHRNA1
FLT1
FLT4
HSP90AA1
KDR
KNG1
NOS3
PDE2A
PDE3A
PDE3B
PRKACB
PRKACG
PRKAR1A
PRKAR1B
PRKAR2A
PRKAR2B
RYR2
SLC7A1
TNNI1
VEGFA
AACS
AASS
ABCA1
ABHD8
ACAA1
ACSL1
ACSM3
AFMID
AHCY
AHSG
AK3
AKTIP
ALDH1A1
ALDH6A1
ALDOB
ALKBH6
AMBP
AMFR
AP3M1
AP3S1
AP4M1
APOA5
APOC1
APOE
APOH
APONP
APP
AQP8
ARHGAP12
ARHGAP23
ARRDC4
ATF4
ATG12
ATP5PF
BAAT
BANF1
BCAS3
BCDIN3D
BMI1
BNIP3
BRCA1
BTBD3
C19orf12
C1R
C1RL
C4BPA
C6
C8B
C9orf152
CABCOCO1
CALD1
CAT
CBLL1
CCR8
CD276
CD300LF
CD47
CD82
CD9
CDC42EP4
CDH2
CDK5
CEBPZ
CES1
CFI
CHAC2
CHD1
CHGA
CHMP5
CHUK
CISH
CLCN7
CLEC2D
CLEC4A
CLN8
CLP1
CNR2
COA4
COCH
COL10A1
COL11A1
COL2A1
COLEC12
COPG1
COQ8A
CREBL2
CRKL
CRYL1
CS
CTH
CTNNBIP1
CXCL3
CXCR4
CYB5A
CYP17A1
CYP2A6
CYP2C19
CYP2D6
CYP2E1
CYP2J2
CYP4F2
CYP7B1
DAD1
DCAF11
DCAF13
DDX19A
DDX3X
DEPP1
DHCR7
DHRS1
DHRS7
DHX38
DHX8
DMTF1
DNAJB11
DNASE2B
DPH7
DPM1
DRAM2
EBAG9
ECT2
EEF1B2
EFNA1
EIF1AX
EIF4A2
EMC9
EOLA1
ESRP2
EVC2
EXPH5
F13B
F2RL2
F7
FAAH
FAH
FAM107B
FAM43A
FBP1
FBXO4
FDFT1
FEM1A
FGB
FGL2
FHIP2A
FIGNL1
FMO2
FMO3
FOXA2
FOXP2
FTL
GABARAPL1
GABPA
GANAB
GAS1
GASK1A
GAST
GATA3
GCAT
GDE1
GDPD1
GFUS
GHITM
GK
GLCCI1
GNL3
GPAM
GPR35
GPRC5C
GPT
GRAMD2B
GSTM1
GYS1
H2AC4
H2AC8
H2AJ
HABP2
HACD3
HACL1
HADHA
HAGH
HAO1
HAVCR1
HBS1L
HERC4
HGD
HIVEP1
HM13
HMGB2
HPGD
HPS1
HPX
HSPA1L
ID3
IDH1
IDH2
IGFBP1
IGFBP4
IL11RA
IL6
IL6ST
INHBE
INSC
INSIG1
INSIG2
ISG15
ITIH1
ITM2B
ITPKC
ITPR1
JUNB
KATNB1
KBTBD12
KBTBD2
KCTD20
KDM6B
KIF9
KLF15
KLF3
KLHL18
KLK11
KLKB1
LDLR
LEAP2
LHX1
LIFR
LIPC
LRG1
LRP1
LRPPRC
LRRC41
LRRK1
LYN
MAFG
MAFK
MAL2
MAPKBP1
MAT1A
MBL2
MCM4
MERTK
MIA2
MINDY2
MKKS
MLXIPL
MOB2
MPZL2
MRPL36
MRPS2
MT2A
MTX2
MXD1
NAT8
NDRG2
NDUFA2
NDUFA8
NDUFS8
NECAB1
NEK8
NEPNP
NFU1
NKX2-5
NQO2
NR0B2
NR1I2
NRIP1
NRROS
NUF2
NUP43
ODAD3
OIT3
OMD
OR10K2
OSBPL1A
OSER1
PA2G4
PANX1
PBLD
PCGF5
PCK1
PCLAF
PDE6D
PDK4
PEMT
PER1
PER2
PES1
PFDN2
PHF10
PHF20
PI4K2A
PIGO
PIGR
PIK3AP1
PLA2G6
PLD2
PLEKHA6
PLEKHG3
PLG
PLIN2
PLOD2
PLRG1
PNPLA2
POLR2C
PON2
POT1
PPARA
PPARG
PPM1B
PPP4R3B
PRCC
PRDX1
PRDX6
PRKDC
PRMT5
PROS1
PRXL2C
PSEN2
PSMB10
PSME1
PSMG3
PTCD2
PTK2
PZP
QSOX1
RAB3B
RAB43
RAPSN
RASSF6
RBBP5
RDH16
RDX
RENBP
RETN
RHOD
RIBC1
RITA1
RNF4
RPL21
RPL39L
RSC1A1
SAA3P
SAA4
SAR1B
SCARB1
SCRN3
SELENOO
SEPHS2
SERPINA1
SERPINA11
SERPINA3
SERPINA6
SERPINC1
SERPINF2
SH3D19
SIN3A
SLC13A2
SLC17A2
SLC25A10
SLC25A14
SLC25A25
SLC25A42
SLC25A47
SLC31A1
SLC37A4
SLC39A5
SLC46A3
SLC6A12
SMIM3
SON
SORD
SORT1
SPZ1
SQOR
STARD13
STARD5
STAT2
STX19
SYS1
TARS1
TBC1D15
TBL1XR1
TC2N
TCP11L2
TEDC2
TERF2
TEX261
TFAP4
THPO
TIAL1
TIMM9
TJP2
TK1
TMEM121B
TMEM140
TMEM259
TMEM87A
TNFRSF1A
TP53BP2
TPST2
TRAP1
TRIM13
TRPM8
TSEN15
TST
TTC7A
TTR
TUSC2
TXNL4B
UBE2L6
UBL3
UFD1
UGT2B10
UGT2B7
UOX
UROC1
VARS1
VDR
VPS26B
WDR46
ZBTB17
ZBTB5
ZC3H8
ZDHHC17
ZKSCAN5
ZMYM1
ZNF226
ZNF28
ZNF3
ZNF395
ZSCAN12
ZSWIM4
ABHD14A
ACOT13
ACP6
ACSL5
ADAM10
ADAM12
ADAMTS3
ADAT1
ADO
ADRB2
AGBL5
AGPAT1
AK1
AK2
ALDH1B1
ALDH5A1
ALG6
ALG8
AMD1
AMOTL2
ANAPC13
ANAPC15
ANKFY1
ANP32A
ANTKMT
ANTXR1
AP1S1
AP2A2
AP3M2
APBA2
APEX2
APOL1
ARAP2
ARF3
ARHGDIB
ARL5A
ARSJ
ASTE1
ATP2A2
ATP5MC1
ATP6V0E2
ATR
ATRN
ATXN10
AURKA
AURKB
B3GAT3
B4GALT6
B4GAT1
BAG5
BARD1
BCL2
BCL2A1
BCL2L1
BCL7C
BCS1L
BDH1
BDH2
BDNF
BIN3
BIRC5
BLCAP
BLOC1S1
BOLA1
BOLA2
BRCC3
BRIP1
BSCL2
BTD
BUB1
C11orf71
C16orf95
C1orf216
C6orf120
C7orf25
C9orf40
CADM1
CARD10
CAV2
CBR3
CBY1
CCDC15
CCDC28B
CCDC85B
CCL2
CCN1
CCN2
CCNA2
CCND1
CCND3
CCNE1
CCNF
CD302
CD40
CDC42EP3
CDC7
CDCA3
CDCA4
CDK1
CDKN2C
CDKN3
CENPI
CENPS
CFLAR
CHPF2
CHST2
CISD1
CKLF
CLDN11
CLN5
CLN6
CLTB
CMC4
CNN2
COA1
COL4A1
COL4A2
COPS7B
CORO1A
COX16
CREBZF
CRIM1
CSTF1
CSTF2T
CTDSPL
CTPS1
CTSC
CXXC1
CYP24A1
DAG1
DARS2
DBF4
DBI
DCAF8
DCTPP1
DDX11
DEAF1
DENND2B
DEPTOR
DERA
DET1
DFFB
DGCR6
DHFR
DHODH
DHRS11
DLEU1
DNA2
DNAAF2
DNPH1
DOK1
DOLK
DPM2
DPM3
DPY19L1
DTYMK
DUT
E2F1
EBP
EDN1
EEF1AKMT3
EEF2KMT
EFEMP1
EFEMP2
EFHD2
EHD3
EHMT2
EID1
EIF2B1
ELOA
ELOVL6
ELP5
EML3
EML4
EN1
ENC1
ENDOD1
ENDOG
ENSA
EPHA2
ERG28
ERLIN1
ERLIN2
ERMP1
ETFB
EXO1
EXOG
EXOSC4
EXTL2
F8A1
FABP4
FAM200C
FAM86C1P
FAM8A1
FANCA
FANCF
FARSA
FBN1
FBXL18
FBXO5
FBXO9
FEM1B
FERMT1
FGFBP1
FHOD1
FIRRM
FJX1
FKTN
FN1
FNTB
FOCAD
FOXD1
FOXL2
FPGT
FUCA1
FUT4
FZD1
GABBR2
GALNT10
GALNT14
GALNT6
GATC
GBP1
GCHFR
GEMIN4
GEMIN6
GGCX
GINS2
GINS4
GLIPR1
GLRX5
GM2A
GMPR2
GPAA1
GPR176
GPR3
GSTT2
GTF3C2
H2AX
HADH
HCFC1R1
HDDC2
HELLS
HES1
HEXIM1
HHEX
HILPDA
HJURP
HK2
HLA-DPA1
HMBS
HMOX2
HNF1B
HOPX
HOXA1
HOXA10
HOXA9
HOXB7
HYAL2
ICAM1
ICAM3
ICMT
ID1
IFIT5
IGF2BP3
IGFBP5
IL13RA1
IMP3
INAVA
INHBB
INTS5
INTS9
IPP
IQCC
IRS1
ISOC1
ISOC2
ITGB3
IVD
IVNS1ABP
JADE1
JAG1
JPT2
JRK
KANK1
KANK2
KCTD14
KIAA1549L
KIF15
KIF18B
KIF20A
KIFC1
LAGE3
LANCL1
LAPTM5
LBH
LCMT2
LCP1
LEF1
LINC01963
LIPA
LIPT1
LMNB1
LMNB2
LOXL1
LOXL2
LRP8
LSM2
LYPD1
LYSET
M6PR
MALL
MANSC1
MAP3K5
MAPK14
MAT2A
MBTPS2
MCAT
MCCC2
MCM10
MCM3
MDFIC
MDH2
MDM1
MEAK7
MECP2
MED22
MEIS2
METTL13
METTL18
MGST2
MKI67
MLLT11
MLPH
MLXIP
MPC1
MPHOSPH9
MPPE1
MREG
MRPL24
MRPL34
MRPL40
MRPL57
MRPS11
MRPS14
MRPS17
MRPS34
MSRB2
MTARC2
MTMR1
MYCBP
MYL9
N6AMT1
NAA40
NAAA
NASP
NAV3
NCOR2
NDUFA3
NDUFA7
NDUFAF7
NDUFB7
NDUFS6
NEDD4L
NEIL3
NEK2
NF2
NGF
NHLRC2
NHP2
NID1
NLK
NLRP3
NMB
NME3
NME7
NMU
NNMT
NR2F1
NREP
NRGN
NTHL1
NUAK2
NUBPL
NUDT1
NUDT6
NXF1
ORC1
OSBPL3
OSTF1
PAGR1
PAN2
PAQR4
PARD6A
PARP2
PCDH7
PCDHGC3
PCSK6
PCYOX1L
PDF
PDGFB
PDLIM5
PDSS1
PEX11B
PEX12
PGAP2
PGP
PGRMC1
PGRMC2
PHTF1
PIGC
PIGF
PIGK
PIGN
PIMREG
PIP4K2B
PITX1
PKP4
PLAU
PLCL2
PLCXD1
PLGRKT
PLK2
PLXNA2
PMS1
PNN
PNPLA4
POGLUT1
POGLUT2
POLA2
POLE2
POLM
POLR1G
POLR2I
POLR2L
POLR3K
POP5
PPARD
PPIC
PPM1F
PPOX
PPP1R3C
PPP2R2D
PRIM1
PRMT7
PRR16
PRSS23
PSMB9
PSME3
PSME3IP1
PSRC1
PTDSS1
PTPN18
PTPRN2
PUDP
PWP2
PXMP2
PXMP4
PYCARD
PYCR3
RAB27A
RAB38
RABIF
RAC2
RAD51C
RAD54B
RANBP6
RBL2
RBM8A
REXO5
RFC3
RGS4
RGS7
RHOBTB3
RIDA
RMDN3
RNASET2
RNFT2
ROR1
RPS6KB2
RRAGA
RRM2
RRS1
RSAD1
RTL10
SAC3D1
SCAND1
SDC2
SDHAF3
SEPHS1
SEPTIN7
SERPINE1
SETMAR
SH2D4A
SHMT1
SIX1
SKP2
SLC16A7
SLC25A11
SLC25A12
SLC25A20
SLC26A2
SLC38A6
SLC39A8
SLC43A3
SLC5A6
SLFN12
SMARCD2
SMCO4
SMTN
SMURF2
SNRNP25
SNU13
SOX9
SPARC
SPC25
SPIN2A
SPTSSA
SRF
SRGN
SRSF7
SRSF8
SSX2IP
ST3GAL4
STX10
STX8
SUB1
SURF2
SYNJ2BP
SYNPO
SZRD1
TACSTD2
TAGLN
TARDBP
TASP1
TBC1D2
TBC1D2B
TBL1X
TCTA
TCTN3
TGFB2
TGFBI
TGFBR2
TGIF2
TGM2
THAP10
THAP11
THBS1
THTPA
THYN1
TIMM10
TIMM8A
TIMM8B
TLE4
TLR4
TM7SF2
TM7SF3
TMCO6
TMEM109
TMEM14A
TMEM160
TMEM177
TMEM80
TMSB15B
TMX1
TMX4
TNFAIP1
TNS3
TOP2A
TOR3A
TPM4
TRAM2
TREX1
TRIAP1
TRIM14
TRIM34
TRMT12
TRMT2B
TSEN2
TSPAN1
TSPAN4
TTLL12
TTLL4
TTPAL
TUBB
TUG1
TXN2
UBQLN2
UBR7
UBTF
UBXN8
UCP2
UGGT2
UQCR10
UROS
USB1
USP13
USP18
UTP3
VANGL1
VCAN
VCL
VOPP1
WDCP
WDR5B
WDR7
WDR76
WDR77
WNT5A
WTAP
WWC1
XPA
YLPM1
ZBTB14
ZBTB18
ZBTB25
ZDHHC3
ZDHHC4
ZFHX4
ZHX3
ZMYM3
ZNF112
ZNF174
ZNF22
ZNF239
ZNF365
ZNF512B
ZNF93
ZNRD2
AADAC
AARS1
ABCC5
ABHD3
ABHD5
ABI1
ABL2
ABTB2
ACBD3
ACVR1
ACVR1B
ACVR2A
ADAM17
ADAMTS5
ADCY7
ADNP2
AFF4
AGO3
AHI1
AHNAK2
AHR
AHSA1
AK6
AKAP17A
AKAP8L
AKAP9
AKR1C1
AKR1C3
AMPD3
ANKRD10
ANKRD12
ANXA10
AP1AR
AP3S2
AP5Z1
APPBP2
AREG
ARFGAP3
ARFGEF2
ARHGAP45
ARHGEF2
ARHGEF3
ARHGEF7
ARID3B
ARID4B
ARIH1
ARL8B
ARMCX2
ARMCX3
ARMCX6
ARPP19
ASS1
ATF2
ATF3
ATF7IP
ATG14
ATP2B1
ATP2B4
ATP6V0A2
ATP6V1B2
ATP6V1C1
ATXN3
AXIN1
AZI2
BACH1
BAG3
BAHD1
BAZ2A
BAZ2B
BET1
BHLHE40
BMP2
BPGM
BRAP
BRD1
BRD2
BRD4
BRF2
BRWD1
BSDC1
BTG1
BTN2A1
BTN2A2
BTN3A1
BTN3A3
C3orf52
CAMTA2
CBFA2T2
CBLB
CCDC28A
CCDC68
CCDC93
CCN3
CCNA1
CCNG2
CCNJ
CCNL1
CCNT2
CCSER2
CD55
CDC42
CDK17
CDK19
CDK8
CDKL3
CDKN1A
CDKN1C
CDKN2AIP
CDR2
CDR2L
CDYL
CEBPB
CEBPD
CEBPG
CELF1
CENPJ
CEP112
CGRRF1
CHAC1
CHIC2
CHKA
CHORDC1
CHTOP
CIR1
CITED2
CLCF1
CLCN6
CLDN14
CLIP2
CLK1
CLK4
CLU
CNIH3
CNNM4
CNOT4
COPS2
COQ10B
CPT1A
CREBBP
CSF2
CSGALNACT2
CSNK1G1
CSNK2A1
CSNK2A2
CSTF3
CTNS
CUL3
CUL7
CUX1
CXCL2
CXCL8
CYTH2
DAAM1
DCP1A
DCTN4
DCUN1D2
DDAH2
DDIT3
DDIT4
DENND4C
DHRS3
DHX34
DLGAP4
DNAJA1
DNAJB1
DNAJB14
DNAJB2
DNAJB4
DNAJB6
DNAJB9
DNMT3B
DNPEP
DOK4
DSE
DST
DUSP1
DUSP10
DUSP5
DYNC1LI1
DYRK3
EEIG1
EFNA4
EGLN2
EIF1
EIF3A
EIF4EBP3
EIF5A2
ELF1
ELK4
ELL
ENTREP1
EP300
EREG
ETS2
EZH1
F11R
F2RL1
FA2H
FAM13A
FAM169A
FAM53C
FBXL12
FBXO38
FEM1C
FGD6
FGF2
FGFR1
FICD
FKBP4
FNBP4
FNTA
FOS
FOSL2
FOXJ3
FOXO3
FRS2
FTH1
FXR1
FZD7
GADD45A
GAREM1
GARRE1
GCC1
GCLC
GCLM
GDF15
GEM
GFPT1
GGPS1
GJC1
GMEB1
GMEB2
GMFB
GNA13
GNAI1
GNAI3
GNPDA1
GOLGA2
GOLGA5
GOLGA6L9
GOLGB1
GOLPH3L
GON4L
GPATCH3
GPATCH8
GPBP1L1
GPR107
GPR137B
GPR161
GPRC5A
GPRC5B
GRB10
GSE1
GTF2B
GTF2H1
GTF2IRD1
GTPBP2
H2AC18
H2AC6
H2BC12L
H2BC5
H2BC7
HAUS6
HBP1
HDAC5
HECA
HERPUD1
HEY1
HIC2
HINFP
HIPK3
HIVEP2
HMBOX1
HMOX1
HOXD1
HRH1
HS1BP3
HSF2
HSP90AB1
HSPA13
HSPA4
HSPA4L
HSPA6
HSPBAP1
HSPD1
HSPE1
HSPH1
HUS1
IBTK
IER3
IFI16
IGF1R
IKZF5
IL11
IL13RA2
IL15
IL18
IL1A
IL24
IL6R
ILRUN
ING1
INHBA
INPP5E
INSR
IP6K1
IP6K2
IQCB1
IRF1
IRF7
IRF9
IRS2
IST1
ITCH
ITGA2
ITSN2
JMJD1C
JMJD6
JUND
KCNK1
KDM2A
KDM3A
KDM4A
KDM4B
KDM5B
KDM6A
KHDRBS1
KHNYN
KIF3C
KIN
KITLG
KIZ
KLF10
KLF11
KLF12
KLF4
KLF5
KLF6
KLF9
KLHL24
KMT2B
KPNA5
LAMTOR3
LARP4
LARP6
LCOR
LDAF1
LGALS3
LHFPL2
LIN37
LMBR1L
LOX
LRIF1
LRIG2
LRRC8E
LSS
LUC7L
LYPD3
LYST
LZTS3
MAFF
MAP1LC3B
MAP1S
MAP3K14
MAP3K2
MAP3K9
MAP4K3
MAP4K5
MAPK7
MARCHF6
MARCHF7
MARK3
MAU2
MBNL2
MBP
MED13L
MED17
MEF2A
MEF2D
MEGF9
MFHAS1
MID2
MKLN1
MKNK2
MKRN1
MLF1
MMP1
MMP10
MMP13
MORC3
MRPL18
MRTFA
MSX1
MT1X
MTF1
MTHFD2
MTMR3
MTPAP
MTUS1
MXD4
MXI1
MYO9A
N4BP1
N4BP2L1
N4BP2L2
NAB2
NAMPT
NAP1L1
NAV2
NCF2
NCOA1
NCOA3
NCOA6
NDEL1
NDRG1
NEU1
NFAT5
NFE2L2
NFIL3
NFKBIA
NFYA
NIPBL
NOTCH1
NPC1
NPIPA1
NPIPB3
NR1D1
NR1D2
NR2C2
NRAS
NRBF2
NRF1
NRG1
NSMAF
NUDT4
NUMB
NUP50
NUP58
OASL
OGA
OPTN
ORC6
OSBP
OSBPL2
OSGIN1
P4HA2
PAFAH1B1
PALLD
PALM2AKAP2
PAX8
PCNX1
PDCD4
PDE10A
PDE4DIP
PDZD2
PELO
PER3
PFKFB3
PGF
PGM3
PHF1
PHF3
PIAS4
PIK3CA
PIM1
PJA2
PKD1
PKNOX1
PLA2G15
PLA2G4A
PLAGL2
PLCD1
PLEKHB2
PLEKHF1
PLEKHM1
PLEKHO2
PLK3
PLPP1
PLXNA3
PMAIP1
PMP22
PNISR
PNRC1
POR
POU2F1
PPIF
PPL
PPP1R15A
PPP2R2A
PPP2R5B
PRDM10
PRDM4
PRKCD
PRKD2
PRRC1
PRRC2B
PRRG4
PSEN1
PSG1
PSG4
PSG6
PSG7
PSG9
PSPH
PTBP2
PTBP3
PTGS1
PTGS2
PTHLH
PTP4A1
PTX3
PUM1
PWWP3A
R3HCC1L
RAB11FIP1
RAB22A
RAB29
RAB40B
RAB5A
RAB6A
RAB7A
RAB8B
RAB9A
RABEP1
RABGAP1
RABGEF1
RABGGTB
RALGAPB
RALGDS
RASAL2
RASSF1
RB1CC1
RBM25
RBM39
RBM48
RCAN1
RCAN3
RCBTB1
RELB
RELN
RESF1
RETREG2
RGL1
RGPD5
RGS17
RGS2
RHBDF1
RHOB
RHOF
RHOQ
RIOK3
RIPK2
RIPOR1
RIT1
RLF
RMND5A
RND3
RNF103
RNF19B
RNF38
RNF44
RNF6
RNMT
RP2
RPS6KA5
RPS6KC1
RRAD
RRAGC
RRAGD
RRAS2
RSAD2
RSF1
RSL1D1
RSRC2
RTN2
RWDD2A
RYBP
SAT1
SBNO1
SCG5
SEC24A
SEC24B
SEC24D
SECISBP2L
SENP5
SENP6
SERINC1
SERP1
SERPINB2
SERPINH1
SETD2
SETD5
SFPQ
SFSWAP
SGPL1
SHTN1
SIK1
SIK3
SIM2
SIRT1
SIRT7
SKIL
SLC12A7
SLC17A5
SLC1A4
SLC25A36
SLC25A38
SLC2A3
SLC30A1
SLC31A2
SLC33A1
SLC38A2
SLC38A7
SLC39A14
SLC3A2
SLC4A7
SLC6A6
SLC6A8
SLC7A11
SLCO4A1
SLF2
SLK
SMAD4
SMC5
SMOX
SMURF1
SNAP23
SNIP1
SNN
SNX16
SNX6
SOCS1
SOD2
SORBS1
SOS1
SOS2
SP2
SPAG9
SPRY2
SPSB1
SPSB3
SPTLC2
SQSTM1
SRC
SREK1
SRSF11
ST3GAL6
STAG2
STAM
STC2
STK10
STK17B
STK3
STX1A
STX3
STX5
STXBP3
SWAP70
SYF2
SYNC
SYNGR3
TANC2
TANK
TBC1D17
TBC1D3F
TCEAL9
TCF20
TCF7L1
TCF7L2
TFDP2
TFPI
TFPI2
TGDS
THBD
THUMPD2
TICAM1
TIPARP
TJAP1
TJP1
TLE1
TLR2
TMCC1
TMED5
TMEM39A
TMF1
TNFRSF11B
TNFSF9
TOB1
TOB2
TOPORS
TRAF6
TRIB1
TRIB3
TRIM16
TRIM23
TRIM25
TRIM33
TRIM36
TRMO
TSC1
TSC22D1
TSC22D2
TSPYL2
TTBK2
TTC17
TTC33
TUBB2A
TVP23B
TXNIP
TXNRD1
UAP1L1
UBAP1
UBE2B
UBE2D1
UBE2H
UBR2
UBXN7
UFM1
UGCG
UGDH
ULK1
UPF2
UPF3B
UPP1
USP36
USPL1
UTP25
VAT1
VCPKMT
VPS37B
VPS4B
WAC
WAPL
WASHC2C
WBP4
WDFY3
WDR19
WDR47
WDR48
WIPF2
WIPI1
WRN
WSB1
XIAP
YPEL5
YRDC
ZBTB40
ZBTB43
ZC2HC1A
ZC3H12A
ZC3H7A
ZC3HAV1
ZCCHC14
ZEB2
ZFP36
ZFX
ZHX2
ZMIZ1
ZMYM5
ZNF140
ZNF143
ZNF16
ZNF165
ZNF202
ZNF212
ZNF24
ZNF254
ZNF274
ZNF277
ZNF282
ZNF322
ZNF354A
ZNF394
ZNF426
ZNF442
ZNF473
ZNF557
ZNF83
ZNF84
ZSCAN31
ZSCAN5A
ATF6
ATF6B
HSPA5
MBTPS1
WFS1
XBP1
ABL1
ACKR3
ADCY10
AEN
AIFM1
APAF1
ARL6IP5
ARMC10
ATAD5
ATM
ATP2A1
ATP2A3
BAD
BAG6
BAK1
BAX
BBC3
BCAP31
BCL2L10
BCL2L11
BCL2L2
BCL3
BCLAF1
BECN1
BID
BOK
BRCA2
BRSK2
CASP2
CASP3
CASP4
CASP6
CASP9
CCAR2
CD24
CD44
CD74
CDIP1
CDKN2D
CHEK2
CIDEB
COA8
CREB3
CREB3L1
CRIP1
CTNNB1
CUL1
CUL2
CUL4A
CUL5
CXCL12
CYCS
CYLD
CYP1B1
DAB2IP
DAPK2
DAXX
DDIAS
DDX5
DIABLO
DNAJC10
DNM1L
DYRK2
E2F2
EDA2R
EIF5A
ELL3
ENO1
EPO
ERCC2
ERCC6
ERN1
ERN2
ERO1A
ERP29
FBH1
FBXO7
FBXW7
FCGR2B
FHIT
FIS1
FLCN
FNIP2
FYN
GATA4
GPX1
GRINA
GSDME
GSKIP
HDAC1
HIC1
HIF1A
HINT1
HIPK1
HIPK2
HNRNPK
HRAS
HSPA1A
HSPB1
HTRA2
HYOU1
IFI6
IKBKE
IL10
IL19
IL20RA
ING2
INS
JAK2
JMY
KDM1A
LCK
LGALS12
LRRK2
[truncated: 209 more rows]

## Sheet: pubmed
gene
BCAP31
HSPD1
PDHA1
UBE2D1
AGR2
CEBPB
CHAC1
FCGR2B
CLGN
TRIB3
ATP2A1
SVIP
PRKN
CREB3L3
CHAC1
ATF3
SVIP
PRKN
BAX
CASP4
CEBPB
CLGN
CREB3L3
TRIB3
ATP2A1
PDX1
KIRC
AQP11
CFTR
BBC3
RNF186
NGLY1
RNF5
UBAC2
TMEM67
FBXO17
UBE4B
CREB3L3
RNF103
SERP2
DDX3X
AGR2
TMEM117
DNAJC10
FBXO27
SEL1L2
FGF21

## Sheet: ERSRGs after deduplication
Table S3. A list of 3,992 genes associated with endoplasmic reticulum stress.
HSPA5
DDIT3
HERPUD1
EIF2AK3
ERN1
ATF6
ATF4
XBP1
EIF2S1
PPP1R15A
CASP4
UFL1
ATF3
HSP90B1
CASP3
BCL2
MAP3K5
CEBPB
MAPK8
NFE2L2
SCAMP5
TMED4
DNAJC3
MANF
SYVN1
NOD2
DDRGK1
CREB3
CALR
P4HB
ATF6B
TP53
SESN2
TNFRSF10B
DNAJC10
CXCL8
MBTPS2
INS
VCP
QRICH1
EIF2AK2
DERL1
RNF186
MBTPS1
SIRT1
DERL2
WFS1
CASP12
PRKN
FICD
ERO1A
HMGB1
CREB3L1
CASP9
TMEM117
PTPN1
RNF183
BBC3
RTN3
BAX
DNAJB9
CREB3L3
HYOU1
EIF4G1
TRIB3
CASP8
CCL2
ASNS
PRNP
TMBIM6
TMEM214
BAG6
PDIA3
CANX
DDX3X
JUN
ERP29
ANKS4B
SLC39A14
SELENOS
TRAF2
DNAJB11
NUPR1
NLRP3
PPP1CA
PPP1R15B
PDIA4
ATP2A2
UMOD
CASP7
BCL2L11
OS9
CYCS
PPP1CC
BOK
TGFB1
CCDC88B
DERL3
NCK1
TXNDC12
SIGMAR1
NOD1
SGPP2
RETREG1
GSK3B
SERPINA1
CREB3L2
PPP1CB
MTOR
TMEM33
UBA5
CDK5RAP3
NHLRC1
TLR4
SREBF1
AIFM1
AKT1
SEL1L
PARP1
BSCL2
APP
ATP2A3
CLU
CREBRF
UFM1
HERPUD2
ERN2
SDF2L1
MAPK1
UFC1
PTGS2
BRSK2
GRINA
HMOX1
TMTC3
BCL2L1
TUG1
NFYA
SFTPC
BCAP31
SOD1
HTT
TNFSF10
CASP2
NIBAN1
NFKB1
NCK2
TTC23L
PRKAA1
INS-IGF2
C6orf120
NPTX1
IL1B
ABL1
EIF2B5
PDIA2
PDIA6
RHO
ITPR1
AGR2
PMAIP1
TARDBP
USP35
VEGFA
CFTR
MCL1
IGFBP1
NFYC
KEAP1
LCN2
PSEN1
BIRC2
SLC37A4
TMEM259
LRRK2
NR4A1
SREBF2
EIF2AK4
LMNA
STAT3
TNF
ORMDL3
EGFR
FABP4
YIPF5
TERT
CHAC2
HDAC6
PPARG
MAPK3
SCD
IAPP
AGER
DPAGT1
EIF2A
IFNG
GPR37
BAK1
MAGEA3
CDKN1A
SQSTM1
PIK3R1
PPARGC1A
LEP
TXNIP
SPTLC1
CFLAR
HSP90AA1
MFN2
APOE
MAPK14
EPM2A
FAM20C
CDNF
YY1
RELA
FGF21
NOX4
ERBB2
NOS2
PLP1
ADIPOQ
MX1
EIF1
SNCA
HSPA4
HIF1A
PNLIP
PROC
COL4A3
EXOSC9
EXOSC8
PPP1R8
PTPN2
THBS4
SGF29
PON2
PPARA
MSRB3
CAMK2B
TMEM208
FOXO1
MAPT
HSPA8
RAB9B
BID
BECN1
EIF2AK1
RNF13
TOR1A
GAA
CAPN2
PRKAA2
ERLIN2
ZC3H12A
AQP11
TUSC3
TRPM2
CTRC
SEC62
BNIP1
LACC1
AGR3
TTF2
GDF15
CAMK2G
ESR1
AGTR1
DIABLO
APOL1
MGAT5
BRAF
PCSK9
MET
LDLR
HNF4A
PRMT1
FOXA2
HNF1A
VCAM1
EIF5A
SNCG
HFE
PCK2
FGF19
S100A16
CREB1
GTF2I
TRAM1
STIM1
XIAP
TBL2
PPT1
IL24
PPP1R12A
PARN
EXOSC3
DIS3
EXOSC2
PPP1R3A
PPP1R14A
EXOSC5
PPP1R3C
EXOSC1
KHSRP
PPP1R9A
PPP1R7
EXOSC7
PPP1R10
PPP1R14C
PPP1R1A
PPP1R2
PPP1R3F
NFYB
CEBPG
EXOSC4
PPP1R13B
PPP1R3B
PPP1R12C
PPP1R14B
PPP1R16B
EXOSC6
DCP2
PPP1R1C
PPP1R3D
PPP1R3G
PPP1R3E
PPP1R14D
COL2A1
NRAS
EDN1
CDK1
HNRNPA1
ERG
EGR1
PTGES3
TRIM21
SLC30A5
HSF1
TTR
NGF
APOB
POMT2
E2F1
INHBE
PHLDA1
GH1
UBE2J1
FBXO6
SDF2
KAT2A
CREBZF
HSPB1
RTN1
NPHS1
FKRP
BAD
MAP1LC3B
NOS3
RHBDD1
IGF1R
SGK1
IGF1
TRAF6
TNFRSF10A
USP7
KLF4
MSTN
PTPA
MUC5AC
APAF1
NR1H2
DAB2IP
HSPA1A
CHAC1
NDUFS4
RAB1A
TLR2
FOS
ABCG2
CEBPA
SEC63
CCDC88A
TULP1
PROKR2
DNAJC12
IL33
ENAM
NELL2
XAF1
SERP1
TMEM241
STUB1
SLC38A2
KRAS
CTH
GORASP2
ATM
RAC1
OTUB1
IFNA1
TUBA1B
UFD1
BZW1
NNAT
THBS1
ERP44
SOCS3
TRAP1
PLP2
OPTN
MYOC
AGT
YWHAE
FUS
TFEB
TXN
UBQLN1
BHMT
PARK7
TUBB
SP1
NDRG1
PPARD
VDAC1
CST3
EEF1A1
RPS10
HRC
CYB5R4
CALHM1
ZFAND2B
RETREG3
RNF121
RPS27A
MAP2K1
RYR1
IL10
STAR
GRP
RAB6A
PDX1
NR3C1
NPLOC4
OSBPL5
PIK3CG
IGF2BP2
BIRC3
STARD4
MMP9
ALK
SRC
ACLY
AHR
COL4A1
KCNN4
RPL11
TRPA1
BMP2
EPHX2
CD274
PSMD4
ARRB1
RTN4
SET
SLC8A1
HAMP
PTX3
IL22
SMURF1
CAPN5
EIF2B3
CES2
FAS
TNFRSF1A
PRPS1
PRPS2
SEPTIN7
INSR
PSEN2
ANXA5
ATF1
DYSF
SFTPA2
CD36
RIPK1
SPARC
LPIN1
RYR2
TGM2
ERAP1
CAV3
MATN3
SRI
RCN1
CRELD2
RRBP1
CDK4
DYRK1A
GYS1
FLNA
RPL5
ERCC6
NEDD4L
DYRK1B
CXCL1
IGFBP2
ASGR1
PCSK6
EIF4B
GOLM1
WDR77
OPA1
SEC16A
TMEM258
TMEM238L
RPL26
RPN1
AURKA
FGFR4
CTSB
FLT1
APOA1
GDNF
IL6ST
LYN
MMP13
RUNX1
ACE2
ANGPT2
ARG1
CHRM3
EEF2
CACNA1H
IRS1
GNAI1
YAP1
CCN2
CYP1A2
RPA1
ADAMTS5
CYP2C19
KAT6B
GADD45A
NR1I2
OLR1
TRPV3
SOAT1
IL11
CCN1
SMN1
HCRT
SEPTIN4
KLF15
UTS2
CTNNBIP1
IFI6
RCE1
SELENOP
ULBP1
TSPYL5
NR1H3
FLOT1
EZH2
STK11
ALB
PRDX1
TBK1
FAP
HTRA2
IRS2
CUL1
HTRA1
TRPC3
ABCG1
CDC37
PFKFB3
RUNX3
SSB
CDC27
CEBPD
ERAP2
SAA1
USP22
ERGIC3
FNDC5
H1-1
PDIA5
FKBP9
MARCHF5
TMX1
ERP27
GBA1
JAK2
STAT5A
CISH
CPA1
PTEN
F2
MTHFR
BACE1
IL1R1
LMAN1
PURA
IFNB1
ACSL3
CARD14
EIF2S2
SUPT20H
STARD5
SUPT20HL1
ATP2A1
FCGR2B
FASN
CNGA3
IGF2BP1
MSBP1
CREBBP
CCND1
JAK1
PRKCD
RPS6KA3
SMAD2
ALDH2
CDK2
HSD11B1
SERPINC1
CDH1
CDKN1B
IFNAR1
KAT2B
MYB
NTRK1
SMPD1
ABCC1
GFAP
TSC1
AFP
CTCF
FBN1
IKBKG
NAMPT
RAB27A
ROS1
IL2
OGT
UCP2
ANG
APOH
ARID1A
DDX5
HES1
DNAJB1
LARS2
MTTP
COX6B1
FCN3
FOXM1
MINPP1
NLRP1
RBX1
RDH12
SEC23A
TRPM7
AREG
BAG1
CHKA
CTBP2
CUL5
EPO
NOL3
PIM2
ROBO4
SLIT3
ST3GAL4
TAF4
TIA1
DAPK3
DUSP5
GBA2
KLB
METTL3
PHB2
RYR3
UPF1
ANKRD1
COLEC10
CRELD1
CCT3
FUT4
LRP1B
MED25
MTDH
TSLP
CAP2
CCT4
DIO2
ELOB
IL23A
REG1A
WTAP
CD109
GPR4
IL32
MSI1
MSI2
PHLPP1
SEC61B
SND1
TSC22D3
HOXB9
MIA2
SGMS2
SSR2
EBI3
LECT2
MIOX
MSRB1
OMA1
PHLPP2
SF3A2
SLC30A3
STARD7
YTHDF1
BLOC1S1
H2BC3
S100G
HRK
IRGM
NOXA1
RNF114
ART1
C1QTNF9
H2AC4
RIC3
DELE1
GPR78
NUDT5
SSUH2
TMEM100
CPEB4
ATAT1
DNAJB12
BATF2
RHBDL3
PML
RASGRF1
PPP2CB
RASGRF2
NRBF2
BDNF
PRKRA
GAPDH
ACTB
CAD
EPHA3
HNRNPA2B1
ELAVL1
RPL19
UBR4
RGS16
RPL23
VIL1
ILF2
STK38
CHERP
TANGO2
COMP
MAP1LC3A
COL4A2
ARCN1
CDK6
TLR3
PGR
CASP1
CASP6
TRPV1
CCND3
CCNA2
CNR1
FAH
H2AX
INHA
LGALS1
MGP
IGF2BP3
ID1
TNFRSF12A
MAN1A2
GZMK
RBM3
VMA21
ILF3
CTNNB1
HLA-B
LPCAT3
UCHL1
DNM1L
OSGEP
TP53RK
TPRKB
LAGE3
ULK1
AMFR
SEC23B
SEC61A1
ATL3
CHEK2
MDM2
RAF1
PIK3CD
BCR
CBS
TF
DNM2
GJA1
MMP3
PRKCG
RPS6KB1
JUP
SLC12A2
TNFAIP3
WEE1
IMPA1
IRF1
NQO1
SLC2A4
TFAP2A
TTN
WNT1
MAPK13
MEF2A
P2RX7
RUNX2
SLC6A2
TRAF3
AHSG
CHRNE
IL10RA
IL12B
KRT19
POLR1C
TIMP1
TRRAP
BMP6
CPOX
EEF2K
IL12A
POMT1
ACO1
CALCA
ENDOG
FBXO7
H6PD
FABP5
FOSL2
NPHS2
PPP2R5C
RBP3
ATXN7
CDIPT
CDKN3
ELOC
RBM8A
UBE3C
CHM
TAF6
CHMP1A
CXCL2
DAP3
HSPB2
MOV10
SF3B3
TAF2
UBE2J2
KLRG1
MRPL12
PSMD10
SERPINB7
GIMAP5
GLRX3
NFKBIZ
POMGNT2
TAF10
TAF12
TAF9
UBE2G1
USP34
FAM120A
G6PC2
RO60
SERPINB4
KDELR1
MRPS28
NCBP2
PDCD6
TAF5L
DNAJA2
MAGOH
MRPS9
SUPT3H
TAF8
TMEM94
AP1G2
ELAVL2
UBR3
H4C16
MRPS31
PTCD1
SF3B5
TAF5
ENY2
KIF27
MRPL1
TADA2B
TADA3
ATXN7L3
MRPS18B
MRPS6
RALYL
ZACN
CASC3
TAF6L
WDR74
FLYWCH2
KLHDC10
SUPT7L
ZCCHC3
RPL39
TADA1
CDV3
DDX60L
MRPL52
CDKN2AIPNL
BCL2L15
C3orf70
MSBP2
CEL
PRSS1
IL6
CYP2E1
VAPB
PAWR
ALOX5
PIK3R2
ALOX15
KCNJ8
MAP3K20
AFF4
CERT1
STC2
ELAVL4
MARCKS
SERINC3
USP19
SRPX
TMED2
SELENOK
LOC122513141
CDK5
PPIB
KL
SERPINH1
RPLP0
COPA
SRP54
POMP
TEX264
BIRC5
TXNDC5
ATF5
EP300
ELANE
TPT1
PNLIPRP2
UBE2D2
COL10A1
UBE4B
SLC22A13
VMP1
MYC
PCSK1
DDOST
ORAI1
RPS3
YBX1
OSBPL8
NFE2L1
TRB
KDR
NOTCH1
CSNK2A1
PHB1
TXNRD1
TGM6
PCMT1
RNF5
CLIC1
CAV1
BRCA1
CORIN
NSFL1C
FOXO3
TUBB4A
UBE2N
GANAB
GNE
USP14
GABARAP
CDKAL1
CCDC47
ATG14
CKAP4
PARP16
HDAC4
MAP3K7
NOTCH3
VIM
KCNH2
PKM
TNFSF11
ENO1
GJB1
CETP
PINK1
PRDX2
SPTLC2
SPHK1
LGR5
UBC
SPINK1
AHSA1
TRDMT1
APLN
WASF3
PSMB8
TCF7L2
TRIM25
VDAC2
UBXN4
G6PC3
DAPK1
LIPA
SIRT3
PLA2G6
ATP13A2
SEMA4A
TFG
RUVBL2
STIP1
CHST6
SLC39A7
SIRT7
COG5
GABARAPL1
PRDX4
SDF4
UFSP2
GPX8
CLCC1
UGGT1
ZFYVE27
JAGN1
EIF3D
RPL30
RNFT1
USF3
SMIM14
PIGBOS1
CAT
GRIN1
HDAC1
HSPD1
IDE
ATF2
KRT14
YWHAB
ATG5
ETFA
DHCR24
DHX9
NR5A2
PLN
HNRNPC
PNPLA3
DDIT4
EDEM1
NUDT1
PITRM1
LRBA
OLA1
MAN2C1
NINJ1
ERVW-1
FNDC3B
PGAM5
SVIP
EPHB4
HDAC2
AR
CBL
CDH2
PPP3CA
PRKCA
CAPN1
LEPR
NPM1
PRKDC
ABCA1
GGT1
PGK1
DUSP6
F7
UBA1
USP9X
WT1
DGAT1
FGF1
GRN
NGFR
PRKAB1
SCARB1
TPI1
ABCC6
AKR1B1
ATP1B1
FADD
FGF2
HK2
LBR
TWIST1
CBLB
EHMT2
HSD11B2
LAMP2
LDHB
PSMA7
SHC1
SIRPA
TNFSF13B
ALOX12
ASL
BGN
DKK1
RAD23B
TNFSF13
TUFM
APLNR
NCL
PSMB5
SMURF2
ATP2C1
CFP
DEGS1
EIF2B1
MICU1
POSTN
RPL18
SHBG
ADRM1
INPP5K
JPH3
STING1
PLK2
UBE2S
CD68
CLIC4
MBOAT7
PRPH2
SENP1
SERPINA12
SRSF6
DBF4
DSPP
EIF5B
INSIG1
MICA
QSOX1
RPL13
RPL6
RPL7A
RPL8
BAG2
HNRNPM
INSIG2
MAP1A
NDRG2
RPL7
TES
UCHL5
SAR1A
CIRBP
RBM5
SP2
COL22A1
IPO7
QTRT1
CCDC170
COPZ1
KLF9
MYBBP1A
TTLL6
TXNDC11
MAGEH1
GADD45GIP1
RNF152
RNF182
CDKN2A
EPAS1
STAT6
ATP1A1
GLA
RPS6KA1
TUBB3
ASS1
GLB1
RAB7A
ROCK1
SPTAN1
TLR7
FURIN
MYH9
PTGER2
ANXA2
CPE
GLP1R
LYZ
MDH2
OXTR
PIN1
VHL
VWF
WNT3A
YWHAZ
GFPT1
MAPKAPK2
MYH11
NCOA3
PFN1
SOX2
UBE2I
YWHAQ
AP3B1
ATP6AP2
ATP6V1A
CARM1
CHI3L1
COL6A2
EMD
GALC
GLO1
LONP1
MYH14
SPOP
TG
CXCR3
RPS6
RUVBL1
SLC1A5
SPP1
AKR1A1
ATG16L1
COPB2
EIF2B4
RPL15
SFPQ
USP15
ENTPD5
FKBP4
GABARAPL2
HSPA1L
SLC33A1
UBE2D1
YES1
ATAD3A
CAMP
CPB1
DEPTOR
GPX7
IRAK2
PSMD2
SLC30A8
TMEM38B
ATG13
HNRNPR
RPL10A
TAB3
CCT2
MUC2
RPS28
SLC39A13
TCP1
UBE2G2
BAG5
BST2
COPB1
EMC1
PSMD8
RPS2
SF3A1
CCT8
COPG1
COPS6
IBTK
RCN2
REEP5
RPLP2
SELENON
SMPD4
WLS
ANP32B
FGL1
GDI2
IPO5
NMNAT2
CCPG1
CEMIP2
RPL24
TM9SF4
FAM3A
MYDGF
SAMD8
ZDHHC6
ASB7
HEATR3
MT-ATP6
NDFIP1
RNF185
RPAP2
RNF19B
ERMP1
TM7SF3
CGRRF1
RNF26
TMEM131
TMEM39A
TMEM39B
BRI3BP
IER3IP1
ELN
MPZ
SNCAIP
PCNA
UBE3A
PON1
CA4
PMM2
SIAH1
CLPB
MFSD2A
SLK
ALG6
DKK3
TOM1
SIAH2
GPR39
ADAM10
ERBB3
IKBKB
MAP2K2
PTPN11
ATR
CAMK2A
IDH1
PRKACA
ADAM17
CA2
COMT
PLK1
PPP2CA
PRKAR1A
SHH
TGFB2
B2M
FN1
GSTP1
HSP90AB1
PHGDH
RARA
RHOA
RRM1
TFRC
ACACA
ACTN1
ALDOA
APC
CD44
CSNK1A1
CYBB
DNM1
GSK3A
IFNAR2
KAT5
NR5A1
PIK3C3
POR
ROR2
TLR8
TOP1
VLDLR
ACTA1
CAST
CUL3
ESR2
GPHN
HPRT1
HSPA9
MPL
MUC1
NCAM1
NR1H4
RPS19
RXRA
TPM1
TUBG1
YWHAG
ALDH1A1
ARHGDIA
BRD4
CD8A
CSF3R
CTSC
CYLD
DHCR7
HADHA
HSD17B10
MAPK9
MIF
MSN
PCYT1A
PDK1
PLK4
PPP2R1A
REL
TMPRSS2
WRN
A2M
ACAT2
AK2
ALDH3A2
APRT
ATP5F1A
CD81
CDH5
CFL1
CRKL
CSTB
CYBA
EEF1A2
EZR
FGF23
FTL
FTO
GCLC
GPC3
GPD2
HADHB
HLA-A
HSD17B4
KRT5
LMNB1
MAN1B1
MAP4K4
MYH10
MYH6
NME1
PLOD3
PRKCI
PSAT1
PSMA6
RPSA
SGPL1
SHMT2
STT3A
SUMO1
TBX21
TKT
TMPO
TP63
TRPV6
TUBB2A
UQCRFS1
WWOX
AGXT
AIMP1
AK1
AKR1C2
AKR1C3
ALG1
ARRB2
BSG
C1QBP
CDC20
CGA
CKB
CLTC
COL6A3
CRBN
DVL2
ECHS1
EGLN2
FDFT1
GFER
GJB2
GNAI3
HLA-C
HMGA2
ITPR3
KDM4B
LGALS3
MAP1B
MTHFD1
NONO
NPY
P4HA2
PEBP1
PIK3R4
PKD1
PLOD2
POFUT1
PPIA
PPP2R2A
PSMA3
RFC1
RIPK2
ROCK2
SFN
SNTA1
SUCLG1
TFE3
TFPI
TP73
ABCB7
ADM
COASY
CXCL10
DAXX
DDB1
DROSHA
EPHX1
EPRS1
HARS1
HPSE
KHK
LAMP1
MDH1
NCOA1
NCOA2
PABPN1
PDGFA
PPP2R2B
SIRT6
SMARCC2
UBE2D3
UGT1A9
YWHAH
AARS1
ADNP
AKR1C1
ALDH1B1
APPL1
ATG7
ATXN2
BAG3
CALB1
CASP5
CCL5
CCT5
CD63
CDA
CHRNA7
CNP
CRH
CUL4B
DDX41
DFFA
DLG1
EBP
FLII
GAD2
GALE
GALNT2
GBF1
GPX1
GSTO1
HPN
IL17A
KLC1
KLK4
KPNB1
KRT10
LETM1
LRPAP1
MAPRE1
MCCC2
MTMR14
MYO6
NOX1
P4HA1
PICALM
PPIF
PRDX3
PSMB1
PTRH2
RBBP4
S100A9
SEC24D
SLC27A4
SLC39A8
SLC7A11
SMARCC1
SPHK2
STK3
TREH
UBTF
UCP1
ANP32A
APBB1
ATG4B
BACH2
BANF1
CBX3
CCL20
CCL7
CHMP4B
CNBP
DBT
DMP1
DUSP10
ERCC8
ERLIN1
ESD
FADS1
FBXO11
GZMA
HDLBP
HEY1
HMGCS1
KCNN2
KPNA3
KRT16
MAP3K14
MATR3
MLXIPL
MPST
MYOCD
NOP56
NUDC
PDCD4
PGAM1
PIGK
PLIN2
PLS3
PORCN
PPIL1
PSMA5
PSMC4
RACK1
RAMP2
RNF168
RPL35
RPS20
RSPO2
S100A8
SLC30A10
SMARCA5
SNRPB
SRSF2
SUCLG2
TACC3
TAPBP
TMEM43
TUBB4B
UBQLN2
USP10
ACTL6A
AHCYL1
ALDH9A1
ALG2
ANXA7
ASPH
ATG3
ATP5MC3
BACE2
BBS4
BPNT2
C9orf72
COIL
CRTAP
DDX39B
DEK
DHDDS
DHX30
DSG4
EIF3A
EIF3F
ENAH
FAR1
FBXO32
GPAA1
HKDC1
LIN28A
MAGT1
MAPK8IP3
MGST1
MMP17
MYO1C
NR0B2
PABPC1
PIGT
PLD3
PLIN3
PSMA1
PSMB2
PTP4A1
PUF60
RAB10
RPS27
SAE1
SEC31A
SH3GL1
SIL1
SLC25A22
SUMO2
TARS1
TCOF1
TNFAIP6
TPR
TRIP13
TRPC1
USP5
UVRAG
ATG9A
B4GALT7
BICD2
EIF1AX
FKBP8
KLRK1
KRT2
LARP7
LIN28B
MAP4
NBAS
P3H1
PA2G4
PCBP2
PIGS
PSMB6
PSME3
RAB3GAP1
RPS15A
SCYL1
STC1
WDR45
AIFM2
AKAP8
ATG12
ATP6V1F
CALU
CBY1
CCDC6
CPSF1
CSDE1
CSE1L
CTR9
CXCL5
EIF3H
ETS2
HSPA1B
HSPA6
IDI1
IRS4
KCNIP1
MAGED1
MAGI1
NAT10
NDUFAF3
NUCB1
NUP133
PAFAH1B2
PEX13
PIEZO1
PPA1
PPA2
PSCA
RAB1B
RAB3GAP2
RAB8A
RANBP1
RAP1GDS1
RARRES1
RBMX
RECK
S100A7
SGK3
SLC30A2
SPECC1L
STK26
TAGLN2
TMEM165
TUBB6
VPS45
ZMPSTE24
ABCE1
ACBD3
ALYREF
ASGR2
C1QTNF3
CAND1
CCL8
CCT7
CLPTM1L
EEF1D
EEF1G
EIF3E
EOGT
EPG5
FFAR4
FOXD3
FUBP1
FYCO1
GSTK1
H1-3
H1-5
MT1E
MYL6
NCR1
NMT1
NUCB2
NUS1
PDCL
POP1
PSMB3
PSMC6
PSMD1
PSMD6
PSMD9
RAB39B
RINT1
RNF213
RPN2
RPS11
SAFB
SNRNP70
SNRPD2
SRSF3
SYNCRIP
TOE1
ANKFY1
AP3M1
ARFGAP1
ATE1
ATG2A
ATG4A
BABAM1
CAP1
CAPZA1
DAD1
DDX3Y
EIF3M
EIF5
GSPT1
H3C1
HEY2
IER3
JAZF1
KIFC1
METTL14
MPRIP
MYRF
PSMG2
RBM14
RIF1
RNH1
RPA3
RPL34
RPLP1
RPS13
RPS15
RPS16
SF1
SIRT4
SNX3
SRP19
SRSF9
STAU1
STRAP
TEAD3
TLR10
TOMM70
TSN
WNT16
ADPGK
COPS8
GPAT3
HSPA13
IST1
LMO7
LRRFIP2
MAP1S
NOLC1
PREB
RAB21
RABEP1
RBM39
STX17
ZNF638
ATP5ME
ATP5MG
AUP1
BCL2L10
BRIX1
BYSL
CACYBP
CIP2A
EIF3C
ENC1
GATAD2A
GLT8D1
HM13
HNRNPAB
HNRNPUL1
LYAR
MRPL39
MYL6B
MYO1D
NCEH1
NSMAF
PSMG1
RHBDF1
RPL27A
RPL28
SCYL2
SENP3
SF3A3
SLC15A4
SLIRP
SNRPD3
SRSF7
STX18
TBCB
TIMM13
UBA52
UQCR10
USP25
WBP11
YTHDF3
ZC3HAV1
ABHD10
APMAP
ARL8B
BPNT1
C1GALT1C1
CDC42EP1
EHD4
EIF3B
EPM2AIP1
GINS2
GPAT4
H2AZ2
KTN1
MRPL11
NAPA
NCLN
NIPSNAP2
NTPCR
PITPNB
PNO1
PTGR1
RAI14
SAFB2
SPRTN
SPTSSA
SRP14
SSR3
SUB1
TOR3A
TRIM13
USP39
WDR82
AKAP11
CCT6A
EDEM2
ERGIC2
GLT8D2
GNPDA1
HNRNPF
LSG1
NACA
NOP58
ORAI3
PHPT1
RASSF5
RETSAT
SHQ1
SNRPA1
SRP9
TCF25
XXYLT1
[truncated: 1,994 more rows]
