# Supplementary material for: Identification and clinical validation of endoplasmic reticulum genes related to pulmonary tuberculosis
Source: Sci Rep. 2025 Dec 7;16:228. doi: 10.1038/s41598-025-29599-7 (PMC12769499; doi:10.1038/s41598-025-29599-7)
Supplement: Supplementary file 1 — Supplementary Material 1 [file 41598_2025_29599_MOESM1_ESM.zip › Supplemental file/Table S4.gene list.xlsx]

## Sheet: Sheet1
Table S4. List of differentially expressed genes in GSE114911 .
	logFC	AveExpr	t	P.Value	adj.P.Val	B	change
IL1B	2.65902	13.7828	7.21388	2.07511e-09	4.06639e-05	10.2228	Up
CCL3	2.25039	14.2803	6.76369	1.09768e-08	0.000107551	8.84456	Up
EBI3	1.34909	8.83008	6.25695	7.1227e-08	0.000465255	7.28447	Up
CCR7	1.23354	12.1534	6.10584	1.24089e-07	0.00060791	6.81905	Up
IL1A	1.82208	8.28954	5.95269	2.17429e-07	0.000852146	6.34783	Up
IL23A	1.64864	12.4977	5.75627	4.44961e-07	0.00145324	5.74488	Up
CCL4	1.76408	12.7272	5.69405	5.57783e-07	0.00156147	5.55433	Up
CCL3L3	1.722	12.5643	5.44567	1.36812e-06	0.00335122	4.79657	Up
IL2RA	1.30551	9.4786	5.17751	3.56721e-06	0.00635483	3.98539	Up
C15orf48	1.17067	12.7803	4.71563	1.79994e-05	0.0220448	2.61256	Up
TNF	1.27987	10.1348	4.56827	2.9856e-05	0.0344152	2.18301	Up
EREG	1.15166	9.85018	4.53299	3.36735e-05	0.0364594	2.08088	Up
NEURL3	1.14771	12.1774	4.43153	4.75032e-05	0.0423124	1.78883	Up
CXCL10	1.76007	9.51183	4.02764	0.000181192	0.0959634	0.653653	Up
CXCL11	1.17294	7.73413	3.95126	0.000231972	0.0999572	0.44452	Up
GBP4	1.12397	11.6927	3.94502	0.000236685	0.0999572	0.427505	Up
CXCL5	1.17105	10.7866	3.89166	0.000280879	0.101756	0.282695	Up
GPR84	1.07896	8.60173	3.50026	0.000953021	0.218565	-0.747506	Up
CSF2	1.11846	10.3654	3.49819	0.000959022	0.218565	-0.752781	Up
UBD	1.19945	13.1363	3.47305	0.00103504	0.222886	-0.816861	Up
CCL20	1.16708	12.498	3.26926	0.00190024	0.281434	-1.32587	Up
IDO1	1.07685	11.1065	3.23406	0.00210633	0.298294	-1.41187	Up
SELE	1.01035	11.3345	2.95897	0.00461089	0.440252	-2.06297	Up
PIP	-1.04541	7.49976	-2.24017	0.0293098	0.752759	-3.56416	Down
logFC: Log2 Fold Change; AveExpr: Average Expression; t: t-statistic; P: P-value; adj.P.Val: Adjusted P-value; B: B-statistic; change: Expression Change;
