# Supplementary material for: Identification and clinical validation of endoplasmic reticulum genes related to pulmonary tuberculosis
Source: Sci Rep. 2025 Dec 7;16:228. doi: 10.1038/s41598-025-29599-7 (PMC12769499; doi:10.1038/s41598-025-29599-7)
Supplement: Supplementary file 1 — Supplementary Material 1 [file 41598_2025_29599_MOESM1_ESM.zip › Supplemental file/TableS1.ERS_related_msigdb.csv]

TableS1.Endoplasmic Reticulum Stress Related Genes Lists
gene
EIF2AK1
EIF2AK2
EIF2AK3
EIF2AK4
EIF2B5
EIF2S1
EIF2S2
EIF2S3
EIF5
GSK3B
ACTA1
AKT1
BDKRB2
CALM1
CALM2
CALM3
CAV1
CHRM1
CHRNA1
FLT1
FLT4
HSP90AA1
KDR
KNG1
NOS3
PDE2A
PDE3A
PDE3B
PRKACB
PRKACG
PRKAR1A
PRKAR1B
PRKAR2A
PRKAR2B
RYR2
SLC7A1
TNNI1
VEGFA
AACS
AASS
ABCA1
ABHD8
ACAA1
ACSL1
ACSM3
AFMID
AHCY
AHSG
AK3
AKTIP
ALDH1A1
ALDH6A1
ALDOB
ALKBH6
AMBP
AMFR
AP3M1
AP3S1
AP4M1
APOA5
APOC1
APOE
APOH
APONP
APP
AQP8
ARHGAP12
ARHGAP23
ARRDC4
ATF4
ATG12
ATP5PF
BAAT
BANF1
BCAS3
BCDIN3D
BMI1
BNIP3
BRCA1
BTBD3
C19orf12
C1R
C1RL
C4BPA
C6
C8B
C9orf152
CABCOCO1
CALD1
CAT
CBLL1
CCR8
CD276
CD300LF
CD47
CD82
CD9
CDC42EP4
CDH2
CDK5
CEBPZ
CES1
CFI
CHAC2
CHD1
CHGA
CHMP5
CHUK
CISH
CLCN7
CLEC2D
CLEC4A
CLN8
CLP1
CNR2
COA4
COCH
COL10A1
COL11A1
COL2A1
COLEC12
COPG1
COQ8A
CREBL2
CRKL
CRYL1
CS
CTH
CTNNBIP1
CXCL3
CXCR4
CYB5A
CYP17A1
CYP2A6
CYP2C19
CYP2D6
CYP2E1
CYP2J2
CYP4F2
CYP7B1
DAD1
DCAF11
DCAF13
DDX19A
DDX3X
DEPP1
DHCR7
DHRS1
DHRS7
DHX38
DHX8
DMTF1
DNAJB11
DNASE2B
DPH7
DPM1
DRAM2
EBAG9
ECT2
EEF1B2
EFNA1
EIF1AX
EIF4A2
EMC9
EOLA1
ESRP2
EVC2
EXPH5
F13B
F2RL2
F7
FAAH
FAH
FAM107B
FAM43A
FBP1
FBXO4
FDFT1
FEM1A
FGB
FGL2
FHIP2A
FIGNL1
FMO2
FMO3
FOXA2
FOXP2
FTL
GABARAPL1
GABPA
GANAB
GAS1
GASK1A
GAST
GATA3
GCAT
GDE1
GDPD1
GFUS
GHITM
GK
GLCCI1
GNL3
GPAM
GPR35
GPRC5C
GPT
GRAMD2B
GSTM1
GYS1
H2AC4
H2AC8
H2AJ
HABP2
HACD3
HACL1
HADHA
HAGH
HAO1
HAVCR1
HBS1L
HERC4
HGD
HIVEP1
HM13
HMGB2
HPGD
HPS1
HPX
HSPA1L
ID3
IDH1
IDH2
IGFBP1
IGFBP4
IL11RA
IL6
IL6ST
INHBE
INSC
INSIG1
INSIG2
ISG15
ITIH1
ITM2B
ITPKC
ITPR1
JUNB
KATNB1
KBTBD12
KBTBD2
KCTD20
KDM6B
KIF9
KLF15
KLF3
KLHL18
KLK11
KLKB1
LDLR
LEAP2
LHX1
LIFR
LIPC
LRG1
LRP1
LRPPRC
LRRC41
LRRK1
LYN
MAFG
MAFK
MAL2
MAPKBP1
MAT1A
MBL2
MCM4
MERTK
MIA2
MINDY2
MKKS
MLXIPL
MOB2
MPZL2
MRPL36
MRPS2
MT2A
MTX2
MXD1
NAT8
NDRG2
NDUFA2
NDUFA8
NDUFS8
NECAB1
NEK8
NEPNP
NFU1
NKX2-5
NQO2
NR0B2
NR1I2
NRIP1
NRROS
NUF2
NUP43
ODAD3
OIT3
OMD
OR10K2
OSBPL1A
OSER1
PA2G4
PANX1
PBLD
PCGF5
PCK1
PCLAF
PDE6D
PDK4
PEMT
PER1
PER2
PES1
PFDN2
PHF10
PHF20
PI4K2A
PIGO
PIGR
PIK3AP1
PLA2G6
PLD2
PLEKHA6
PLEKHG3
PLG
PLIN2
PLOD2
PLRG1
PNPLA2
POLR2C
PON2
POT1
PPARA
PPARG
PPM1B
PPP4R3B
PRCC
PRDX1
PRDX6
PRKDC
PRMT5
PROS1
PRXL2C
PSEN2
PSMB10
PSME1
PSMG3
PTCD2
PTK2
PZP
QSOX1
RAB3B
RAB43
RAPSN
RASSF6
RBBP5
RDH16
RDX
RENBP
RETN
RHOD
RIBC1
RITA1
RNF4
RPL21
RPL39L
RSC1A1
SAA3P
SAA4
SAR1B
SCARB1
SCRN3
SELENOO
SEPHS2
SERPINA1
SERPINA11
SERPINA3
SERPINA6
SERPINC1
SERPINF2
SH3D19
SIN3A
SLC13A2
SLC17A2
SLC25A10
SLC25A14
SLC25A25
SLC25A42
SLC25A47
SLC31A1
SLC37A4
SLC39A5
SLC46A3
SLC6A12
SMIM3
SON
SORD
SORT1
SPZ1
SQOR
STARD13
STARD5
STAT2
STX19
SYS1
TARS1
TBC1D15
TBL1XR1
TC2N
TCP11L2
TEDC2
TERF2
TEX261
TFAP4
THPO
TIAL1
TIMM9
TJP2
TK1
TMEM121B
TMEM140
TMEM259
TMEM87A
TNFRSF1A
TP53BP2
TPST2
TRAP1
TRIM13
TRPM8
TSEN15
TST
TTC7A
TTR
TUSC2
TXNL4B
UBE2L6
UBL3
UFD1
UGT2B10
UGT2B7
UOX
UROC1
VARS1
VDR
VPS26B
WDR46
ZBTB17
ZBTB5
ZC3H8
ZDHHC17
ZKSCAN5
ZMYM1
ZNF226
ZNF28
ZNF3
ZNF395
ZSCAN12
ZSWIM4
ABHD14A
ACOT13
ACP6
ACSL5
ADAM10
ADAM12
ADAMTS3
ADAT1
ADO
ADRB2
AGBL5
AGPAT1
AK1
AK2
ALDH1B1
ALDH5A1
ALG6
ALG8
AMD1
AMOTL2
ANAPC13
ANAPC15
ANKFY1
ANP32A
ANTKMT
ANTXR1
AP1S1
AP2A2
AP3M2
APBA2
APEX2
APOL1
ARAP2
ARF3
ARHGDIB
ARL5A
ARSJ
ASTE1
ATP2A2
ATP5MC1
ATP6V0E2
ATR
ATRN
ATXN10
AURKA
AURKB
B3GAT3
B4GALT6
B4GAT1
BAG5
BARD1
BCL2
BCL2A1
BCL2L1
BCL7C
BCS1L
BDH1
BDH2
BDNF
BIN3
BIRC5
BLCAP
BLOC1S1
BOLA1
BOLA2
BRCC3
BRIP1
BSCL2
BTD
BUB1
C11orf71
C16orf95
C1orf216
C6orf120
C7orf25
C9orf40
CADM1
CARD10
CAV2
CBR3
CBY1
CCDC15
CCDC28B
CCDC85B
CCL2
CCN1
CCN2
CCNA2
CCND1
CCND3
CCNE1
CCNF
CD302
CD40
CDC42EP3
CDC7
CDCA3
CDCA4
CDK1
CDKN2C
CDKN3
CENPI
CENPS
CFLAR
CHPF2
CHST2
CISD1
CKLF
CLDN11
CLN5
CLN6
CLTB
CMC4
CNN2
COA1
COL4A1
COL4A2
COPS7B
CORO1A
COX16
CREBZF
CRIM1
CSTF1
CSTF2T
CTDSPL
CTPS1
CTSC
CXXC1
CYP24A1
DAG1
DARS2
DBF4
DBI
DCAF8
DCTPP1
DDX11
DEAF1
DENND2B
DEPTOR
DERA
DET1
DFFB
DGCR6
DHFR
DHODH
DHRS11
DLEU1
DNA2
DNAAF2
DNPH1
DOK1
DOLK
DPM2
DPM3
DPY19L1
DTYMK
DUT
E2F1
EBP
EDN1
EEF1AKMT3
EEF2KMT
EFEMP1
EFEMP2
EFHD2
EHD3
EHMT2
EID1
EIF2B1
ELOA
ELOVL6
ELP5
EML3
EML4
EN1
ENC1
ENDOD1
ENDOG
ENSA
EPHA2
ERG28
ERLIN1
ERLIN2
ERMP1
ETFB
EXO1
EXOG
EXOSC4
EXTL2
F8A1
FABP4
FAM200C
FAM86C1P
FAM8A1
FANCA
FANCF
FARSA
FBN1
FBXL18
FBXO5
FBXO9
FEM1B
FERMT1
FGFBP1
FHOD1
FIRRM
FJX1
FKTN
FN1
FNTB
FOCAD
FOXD1
FOXL2
FPGT
FUCA1
FUT4
FZD1
GABBR2
GALNT10
GALNT14
GALNT6
GATC
GBP1
GCHFR
GEMIN4
GEMIN6
GGCX
GINS2
GINS4
GLIPR1
GLRX5
GM2A
GMPR2
GPAA1
GPR176
GPR3
GSTT2
GTF3C2
H2AX
HADH
HCFC1R1
HDDC2
HELLS
HES1
HEXIM1
HHEX
HILPDA
HJURP
HK2
HLA-DPA1
HMBS
HMOX2
HNF1B
HOPX
HOXA1
HOXA10
HOXA9
HOXB7
HYAL2
ICAM1
ICAM3
ICMT
ID1
IFIT5
IGF2BP3
IGFBP5
IL13RA1
IMP3
INAVA
INHBB
INTS5
INTS9
IPP
IQCC
IRS1
ISOC1
ISOC2
ITGB3
IVD
IVNS1ABP
JADE1
JAG1
JPT2
JRK
KANK1
KANK2
KCTD14
KIAA1549L
KIF15
KIF18B
KIF20A
KIFC1
LAGE3
LANCL1
LAPTM5
LBH
LCMT2
LCP1
LEF1
LINC01963
LIPA
LIPT1
LMNB1
LMNB2
LOXL1
LOXL2
LRP8
LSM2
LYPD1
LYSET
M6PR
MALL
MANSC1
MAP3K5
MAPK14
MAT2A
MBTPS2
MCAT
MCCC2
MCM10
MCM3
MDFIC
MDH2
MDM1
MEAK7
MECP2
MED22
MEIS2
METTL13
METTL18
MGST2
MKI67
MLLT11
MLPH
MLXIP
MPC1
MPHOSPH9
MPPE1
MREG
MRPL24
MRPL34
MRPL40
MRPL57
MRPS11
MRPS14
MRPS17
MRPS34
MSRB2
MTARC2
MTMR1
MYCBP
MYL9
N6AMT1
NAA40
NAAA
NASP
NAV3
NCOR2
NDUFA3
NDUFA7
NDUFAF7
NDUFB7
NDUFS6
NEDD4L
NEIL3
NEK2
NF2
NGF
NHLRC2
NHP2
NID1
NLK
NLRP3
NMB
NME3
NME7
NMU
NNMT
NR2F1
NREP
NRGN
NTHL1
NUAK2
NUBPL
NUDT1
NUDT6
NXF1
ORC1
OSBPL3
OSTF1
PAGR1
PAN2
PAQR4
PARD6A
PARP2
PCDH7
PCDHGC3
PCSK6
PCYOX1L
PDF
PDGFB
PDLIM5
PDSS1
PEX11B
PEX12
PGAP2
PGP
PGRMC1
PGRMC2
PHTF1
PIGC
PIGF
PIGK
PIGN
PIMREG
PIP4K2B
PITX1
PKP4
PLAU
PLCL2
PLCXD1
PLGRKT
PLK2
PLXNA2
PMS1
PNN
PNPLA4
POGLUT1
POGLUT2
POLA2
POLE2
POLM
POLR1G
POLR2I
POLR2L
POLR3K
POP5
PPARD
PPIC
PPM1F
PPOX
PPP1R3C
PPP2R2D
PRIM1
PRMT7
PRR16
PRSS23
PSMB9
PSME3
PSME3IP1
PSRC1
PTDSS1
PTPN18
PTPRN2
PUDP
PWP2
PXMP2
PXMP4
PYCARD
PYCR3
RAB27A
RAB38
RABIF
RAC2
RAD51C
RAD54B
RANBP6
RBL2
RBM8A
REXO5
RFC3
RGS4
RGS7
RHOBTB3
RIDA
RMDN3
RNASET2
RNFT2
ROR1
RPS6KB2
RRAGA
RRM2
RRS1
RSAD1
RTL10
SAC3D1
SCAND1
SDC2
SDHAF3
SEPHS1
SEPTIN7
SERPINE1
SETMAR
SH2D4A
SHMT1
SIX1
SKP2
SLC16A7
SLC25A11
SLC25A12
SLC25A20
SLC26A2
SLC38A6
SLC39A8
SLC43A3
SLC5A6
SLFN12
SMARCD2
SMCO4
SMTN
SMURF2
SNRNP25
SNU13
SOX9
SPARC
SPC25
SPIN2A
SPTSSA
SRF
SRGN
SRSF7
SRSF8
SSX2IP
ST3GAL4
STX10
STX8
SUB1
SURF2
SYNJ2BP
SYNPO
SZRD1
TACSTD2
TAGLN
TARDBP
TASP1
TBC1D2
TBC1D2B
TBL1X
TCTA
TCTN3
TGFB2
TGFBI
TGFBR2
TGIF2
TGM2
THAP10
THAP11
THBS1
THTPA
THYN1
TIMM10
TIMM8A
TIMM8B
TLE4
TLR4
TM7SF2
TM7SF3
TMCO6
TMEM109
TMEM14A
TMEM160
TMEM177
TMEM80
TMSB15B
TMX1
TMX4
TNFAIP1
TNS3
TOP2A
TOR3A
TPM4
TRAM2
TREX1
TRIAP1
TRIM14
TRIM34
TRMT12
TRMT2B
TSEN2
TSPAN1
TSPAN4
TTLL12
TTLL4
TTPAL
TUBB
TUG1
TXN2
UBQLN2
UBR7
UBTF
UBXN8
UCP2
UGGT2
UQCR10
UROS
USB1
USP13
USP18
UTP3
VANGL1
VCAN
VCL
VOPP1
WDCP
WDR5B
WDR7
WDR76
WDR77
WNT5A
WTAP
WWC1
XPA
YLPM1
ZBTB14
ZBTB18
ZBTB25
ZDHHC3
ZDHHC4
ZFHX4
ZHX3
ZMYM3
ZNF112
ZNF174
ZNF22
ZNF239
ZNF365
ZNF512B
ZNF93
ZNRD2
AADAC
AARS1
ABCC5
ABHD3
ABHD5
ABI1
ABL2
ABTB2
ACBD3
ACVR1
ACVR1B
ACVR2A
ADAM17
ADAMTS5
ADCY7
ADNP2
AFF4
AGO3
AHI1
AHNAK2
AHR
AHSA1
AK6
AKAP17A
AKAP8L
AKAP9
AKR1C1
AKR1C3
AMPD3
ANKRD10
ANKRD12
ANXA10
AP1AR
AP3S2
AP5Z1
APPBP2
AREG
ARFGAP3
ARFGEF2
ARHGAP45
ARHGEF2
ARHGEF3
ARHGEF7
ARID3B
ARID4B
ARIH1
ARL8B
ARMCX2
ARMCX3
ARMCX6
ARPP19
ASS1
ATF2
ATF3
ATF7IP
ATG14
ATP2B1
ATP2B4
ATP6V0A2
ATP6V1B2
ATP6V1C1
ATXN3
AXIN1
AZI2
BACH1
BAG3
BAHD1
BAZ2A
BAZ2B
BET1
BHLHE40
BMP2
BPGM
BRAP
BRD1
BRD2
BRD4
BRF2
BRWD1
BSDC1
BTG1
BTN2A1
BTN2A2
BTN3A1
BTN3A3
C3orf52
CAMTA2
CBFA2T2
CBLB
CCDC28A
CCDC68
CCDC93
CCN3
CCNA1
CCNG2
CCNJ
CCNL1
CCNT2
CCSER2
CD55
CDC42
CDK17
CDK19
CDK8
CDKL3
CDKN1A
CDKN1C
CDKN2AIP
CDR2
CDR2L
CDYL
CEBPB
CEBPD
CEBPG
CELF1
CENPJ
CEP112
CGRRF1
CHAC1
CHIC2
CHKA
CHORDC1
CHTOP
CIR1
CITED2
CLCF1
CLCN6
CLDN14
CLIP2
CLK1
CLK4
CLU
CNIH3
CNNM4
CNOT4
COPS2
COQ10B
CPT1A
CREBBP
CSF2
CSGALNACT2
CSNK1G1
CSNK2A1
CSNK2A2
CSTF3
CTNS
CUL3
CUL7
CUX1
CXCL2
CXCL8
CYTH2
DAAM1
DCP1A
DCTN4
DCUN1D2
DDAH2
DDIT3
DDIT4
DENND4C
DHRS3
DHX34
DLGAP4
DNAJA1
DNAJB1
DNAJB14
DNAJB2
DNAJB4
DNAJB6
DNAJB9
DNMT3B
DNPEP
DOK4
DSE
DST
DUSP1
DUSP10
DUSP5
DYNC1LI1
DYRK3
EEIG1
EFNA4
EGLN2
EIF1
EIF3A
EIF4EBP3
EIF5A2
ELF1
ELK4
ELL
ENTREP1
EP300
EREG
ETS2
EZH1
F11R
F2RL1
FA2H
FAM13A
FAM169A
FAM53C
FBXL12
FBXO38
FEM1C
FGD6
FGF2
FGFR1
FICD
FKBP4
FNBP4
FNTA
FOS
FOSL2
FOXJ3
FOXO3
FRS2
FTH1
FXR1
FZD7
GADD45A
GAREM1
GARRE1
GCC1
GCLC
GCLM
GDF15
GEM
GFPT1
GGPS1
GJC1
GMEB1
GMEB2
GMFB
GNA13
GNAI1
GNAI3
GNPDA1
GOLGA2
GOLGA5
GOLGA6L9
GOLGB1
GOLPH3L
GON4L
GPATCH3
GPATCH8
GPBP1L1
GPR107
GPR137B
GPR161
GPRC5A
GPRC5B
GRB10
GSE1
GTF2B
GTF2H1
GTF2IRD1
GTPBP2
H2AC18
H2AC6
H2BC12L
H2BC5
H2BC7
HAUS6
HBP1
HDAC5
HECA
HERPUD1
HEY1
HIC2
HINFP
HIPK3
HIVEP2
HMBOX1
HMOX1
HOXD1
HRH1
HS1BP3
HSF2
HSP90AB1
HSPA13
HSPA4
HSPA4L
HSPA6
HSPBAP1
HSPD1
HSPE1
HSPH1
HUS1
IBTK
IER3
IFI16
IGF1R
IKZF5
IL11
IL13RA2
IL15
IL18
IL1A
IL24
IL6R
ILRUN
ING1
INHBA
INPP5E
INSR
IP6K1
IP6K2
IQCB1
IRF1
IRF7
IRF9
IRS2
IST1
ITCH
ITGA2
ITSN2
JMJD1C
JMJD6
JUND
KCNK1
KDM2A
KDM3A
KDM4A
KDM4B
KDM5B
KDM6A
KHDRBS1
KHNYN
KIF3C
KIN
KITLG
KIZ
KLF10
KLF11
KLF12
KLF4
KLF5
KLF6
KLF9
KLHL24
KMT2B
KPNA5
LAMTOR3
LARP4
LARP6
LCOR
LDAF1
LGALS3
LHFPL2
LIN37
LMBR1L
LOX
LRIF1
LRIG2
LRRC8E
LSS
LUC7L
LYPD3
LYST
LZTS3
MAFF
MAP1LC3B
MAP1S
MAP3K14
MAP3K2
MAP3K9
MAP4K3
MAP4K5
MAPK7
MARCHF6
MARCHF7
MARK3
MAU2
MBNL2
MBP
MED13L
MED17
MEF2A
MEF2D
MEGF9
MFHAS1
MID2
MKLN1
MKNK2
MKRN1
MLF1
MMP1
MMP10
MMP13
MORC3
MRPL18
MRTFA
MSX1
MT1X
MTF1
MTHFD2
MTMR3
MTPAP
MTUS1
MXD4
MXI1
MYO9A
N4BP1
N4BP2L1
N4BP2L2
NAB2
NAMPT
NAP1L1
NAV2
NCF2
NCOA1
NCOA3
NCOA6
NDEL1
NDRG1
NEU1
NFAT5
NFE2L2
NFIL3
NFKBIA
NFYA
NIPBL
NOTCH1
NPC1
NPIPA1
NPIPB3
NR1D1
NR1D2
NR2C2
NRAS
NRBF2
NRF1
NRG1
NSMAF
NUDT4
NUMB
NUP50
NUP58
OASL
OGA
OPTN
ORC6
OSBP
OSBPL2
OSGIN1
P4HA2
PAFAH1B1
PALLD
PALM2AKAP2
PAX8
PCNX1
PDCD4
PDE10A
PDE4DIP
PDZD2
PELO
PER3
PFKFB3
PGF
PGM3
PHF1
PHF3
PIAS4
PIK3CA
PIM1
PJA2
PKD1
PKNOX1
PLA2G15
PLA2G4A
PLAGL2
PLCD1
PLEKHB2
PLEKHF1
PLEKHM1
PLEKHO2
PLK3
PLPP1
PLXNA3
PMAIP1
PMP22
PNISR
PNRC1
POR
POU2F1
PPIF
PPL
PPP1R15A
PPP2R2A
PPP2R5B
PRDM10
PRDM4
PRKCD
PRKD2
PRRC1
PRRC2B
PRRG4
PSEN1
PSG1
PSG4
PSG6
PSG7
PSG9
PSPH
PTBP2
PTBP3
PTGS1
PTGS2
PTHLH
PTP4A1
PTX3
PUM1
PWWP3A
R3HCC1L
RAB11FIP1
RAB22A
RAB29
RAB40B
RAB5A
RAB6A
RAB7A
RAB8B
RAB9A
RABEP1
RABGAP1
RABGEF1
RABGGTB
RALGAPB
RALGDS
RASAL2
RASSF1
RB1CC1
RBM25
RBM39
RBM48
RCAN1
RCAN3
RCBTB1
RELB
RELN
RESF1
RETREG2
RGL1
RGPD5
RGS17
RGS2
RHBDF1
RHOB
RHOF
RHOQ
RIOK3
RIPK2
RIPOR1
RIT1
RLF
RMND5A
RND3
RNF103
RNF19B
RNF38
RNF44
RNF6
RNMT
RP2
RPS6KA5
RPS6KC1
RRAD
RRAGC
RRAGD
RRAS2
RSAD2
RSF1
RSL1D1
RSRC2
RTN2
RWDD2A
RYBP
SAT1
SBNO1
SCG5
SEC24A
SEC24B
SEC24D
SECISBP2L
SENP5
SENP6
SERINC1
SERP1
SERPINB2
SERPINH1
SETD2
SETD5
SFPQ
SFSWAP
SGPL1
SHTN1
SIK1
SIK3
SIM2
SIRT1
SIRT7
SKIL
SLC12A7
SLC17A5
SLC1A4
SLC25A36
SLC25A38
SLC2A3
SLC30A1
SLC31A2
SLC33A1
SLC38A2
SLC38A7
SLC39A14
SLC3A2
SLC4A7
SLC6A6
SLC6A8
SLC7A11
SLCO4A1
SLF2
SLK
SMAD4
SMC5
SMOX
SMURF1
SNAP23
SNIP1
SNN
SNX16
SNX6
SOCS1
SOD2
SORBS1
SOS1
SOS2
SP2
SPAG9
SPRY2
SPSB1
SPSB3
SPTLC2
SQSTM1
SRC
SREK1
SRSF11
ST3GAL6
STAG2
STAM
STC2
STK10
STK17B
STK3
STX1A
STX3
STX5
STXBP3
SWAP70
SYF2
SYNC
SYNGR3
TANC2
TANK
TBC1D17
TBC1D3F
TCEAL9
TCF20
TCF7L1
TCF7L2
TFDP2
TFPI
TFPI2
TGDS
THBD
THUMPD2
TICAM1
TIPARP
TJAP1
TJP1
TLE1
TLR2
TMCC1
TMED5
TMEM39A
TMF1
TNFRSF11B
TNFSF9
TOB1
TOB2
TOPORS
TRAF6
TRIB1
TRIB3
TRIM16
TRIM23
TRIM25
TRIM33
TRIM36
TRMO
TSC1
TSC22D1
TSC22D2
TSPYL2
TTBK2
TTC17
TTC33
TUBB2A
TVP23B
TXNIP
TXNRD1
UAP1L1
UBAP1
UBE2B
UBE2D1
UBE2H
UBR2
UBXN7
UFM1
UGCG
UGDH
ULK1
UPF2
UPF3B
UPP1
USP36
USPL1
UTP25
VAT1
VCPKMT
VPS37B
VPS4B
WAC
WAPL
WASHC2C
WBP4
WDFY3
WDR19
WDR47
WDR48
WIPF2
WIPI1
WRN
WSB1
XIAP
YPEL5
YRDC
ZBTB40
ZBTB43
ZC2HC1A
ZC3H12A
ZC3H7A
ZC3HAV1
ZCCHC14
ZEB2
ZFP36
ZFX
ZHX2
ZMIZ1
ZMYM5
ZNF140
ZNF143
ZNF16
ZNF165
ZNF202
ZNF212
ZNF24
ZNF254
ZNF274
ZNF277
ZNF282
ZNF322
ZNF354A
ZNF394
ZNF426
ZNF442
ZNF473
ZNF557
ZNF83
ZNF84
ZSCAN31
ZSCAN5A
ATF6
ATF6B
HSPA5
MBTPS1
WFS1
XBP1
ABL1
ACKR3
ADCY10
AEN
AIFM1
APAF1
ARL6IP5
ARMC10
ATAD5
ATM
ATP2A1
ATP2A3
BAD
BAG6
BAK1
BAX
BBC3
BCAP31
BCL2L10
BCL2L11
BCL2L2
BCL3
BCLAF1
BECN1
BID
BOK
BRCA2
BRSK2
CASP2
CASP3
CASP4
CASP6
CASP9
CCAR2
CD24
CD44
CD74
CDIP1
CDKN2D
CHEK2
CIDEB
COA8
CREB3
CREB3L1
CRIP1
CTNNB1
CUL1
CUL2
CUL4A
CUL5
CXCL12
CYCS
CYLD
CYP1B1
DAB2IP
DAPK2
DAXX
DDIAS
DDX5
DIABLO
DNAJC10
DNM1L
DYRK2
E2F2
EDA2R
EIF5A
ELL3
ENO1
EPO
ERCC2
ERCC6
ERN1
ERN2
ERO1A
ERP29
FBH1
FBXO7
FBXW7
FCGR2B
FHIT
FIS1
FLCN
FNIP2
FYN
GATA4
GPX1
GRINA
GSDME
GSKIP
HDAC1
HIC1
HIF1A
HINT1
HIPK1
HIPK2
HNRNPK
HRAS
HSPA1A
HSPB1
HTRA2
HYOU1
IFI6
IKBKE
IL10
IL19
IL20RA
ING2
INS
JAK2
JMY
KDM1A
LCK
LGALS12
[truncated: 211 more rows]
