# Supplementary material for: Identification and clinical validation of endoplasmic reticulum genes related to pulmonary tuberculosis
Source: Sci Rep. 2025 Dec 7;16:228. doi: 10.1038/s41598-025-29599-7 (PMC12769499; doi:10.1038/s41598-025-29599-7)
Supplement: Supplementary file 1 — Supplementary Material 1 [file 41598_2025_29599_MOESM1_ESM.zip › Supplemental file/TableS2. GeneCards-SearchResults.csv]

TableS2.2371 Endoplasmic Reticulum Stress Related Genes lists
Gene Symbol	Description	Category	Uniprot ID	Gifts	GC Id	Relevance score	GeneCards Link
HSPA5	Heat Shock Protein Family A (Hsp70) Member 5	Protein Coding	P11021	62	GC09M125234	35.12392426	https://www.genecards.org/cgi-bin/carddisp.pl?gene=HSPA5
DDIT3	DNA Damage Inducible Transcript 3	Protein Coding	P35638	60	GC12M057516	33.39303589	https://www.genecards.org/cgi-bin/carddisp.pl?gene=DDIT3
HERPUD1	Homocysteine Inducible ER Protein With Ubiquitin Like Domain 1	Protein Coding	Q15011	47	GC16P056932	32.41518402	https://www.genecards.org/cgi-bin/carddisp.pl?gene=HERPUD1
EIF2AK3	Eukaryotic Translation Initiation Factor 2 Alpha Kinase 3	Protein Coding	Q9NZJ5	63	GC02M088556	30.49531174	https://www.genecards.org/cgi-bin/carddisp.pl?gene=EIF2AK3
ERN1	Endoplasmic Reticulum To Nucleus Signaling 1	Protein Coding	O75460	60	GC17M064039	30.36318016	https://www.genecards.org/cgi-bin/carddisp.pl?gene=ERN1
ATF6	Activating Transcription Factor 6	Protein Coding	P18850	61	GC01P161766	29.77277374	https://www.genecards.org/cgi-bin/carddisp.pl?gene=ATF6
ATF4	Activating Transcription Factor 4	Protein Coding	P18848	59	GC22P039519	28.34721375	https://www.genecards.org/cgi-bin/carddisp.pl?gene=ATF4
XBP1	X-Box Binding Protein 1	Protein Coding	P17861	59	GC22M028794	26.87936592	https://www.genecards.org/cgi-bin/carddisp.pl?gene=XBP1
EIF2S1	Eukaryotic Translation Initiation Factor 2 Subunit Alpha	Protein Coding	P05198	58	GC14P067359	21.91630745	https://www.genecards.org/cgi-bin/carddisp.pl?gene=EIF2S1
PPP1R15A	Protein Phosphatase 1 Regulatory Subunit 15A	Protein Coding	O75807	52	GC19P048872	16.15385437	https://www.genecards.org/cgi-bin/carddisp.pl?gene=PPP1R15A
CASP4	Caspase 4	Protein Coding	P49662	59	GC11M104942	16.03910065	https://www.genecards.org/cgi-bin/carddisp.pl?gene=CASP4
UFL1	UFM1 Specific Ligase 1	Protein Coding	O94874	46	GC06P096521	14.12415028	https://www.genecards.org/cgi-bin/carddisp.pl?gene=UFL1
ATF3	Activating Transcription Factor 3	Protein Coding	P18847	58	GC01P212565	13.160079	https://www.genecards.org/cgi-bin/carddisp.pl?gene=ATF3
HSP90B1	Heat Shock Protein 90 Beta Family Member 1	Protein Coding	P14625	60	GC12P103930	12.91326523	https://www.genecards.org/cgi-bin/carddisp.pl?gene=HSP90B1
CASP3	Caspase 3	Protein Coding	P42574	62	GC04M184627	12.90073967	https://www.genecards.org/cgi-bin/carddisp.pl?gene=CASP3
BCL2	BCL2 Apoptosis Regulator	Protein Coding	P10415	64	GC18M063123	12.75993538	https://www.genecards.org/cgi-bin/carddisp.pl?gene=BCL2
MAP3K5	Mitogen-Activated Protein Kinase Kinase Kinase 5	Protein Coding	Q99683	61	GC06M136557	12.61509323	https://www.genecards.org/cgi-bin/carddisp.pl?gene=MAP3K5
CEBPB	CCAAT Enhancer Binding Protein Beta	Protein Coding	P17676	58	GC20P050190	12.55782795	https://www.genecards.org/cgi-bin/carddisp.pl?gene=CEBPB
MAPK8	Mitogen-Activated Protein Kinase 8	Protein Coding	P45983	62	GC10P048306	12.06226921	https://www.genecards.org/cgi-bin/carddisp.pl?gene=MAPK8
NFE2L2	NFE2 Like BZIP Transcription Factor 2	Protein Coding	Q16236	64	GC02M177227	11.85928535	https://www.genecards.org/cgi-bin/carddisp.pl?gene=NFE2L2
SCAMP5	Secretory Carrier Membrane Protein 5	Protein Coding	Q8TAC9	43	GC15P074957	11.48765564	https://www.genecards.org/cgi-bin/carddisp.pl?gene=SCAMP5
TMED4	Transmembrane P24 Trafficking Protein 4	Protein Coding	Q7Z7H5	45	GC07M044577	11.41283226	https://www.genecards.org/cgi-bin/carddisp.pl?gene=TMED4
DNAJC3	DnaJ Heat Shock Protein Family (Hsp40) Member C3	Protein Coding	Q13217	52	GC13P095677	11.21191788	https://www.genecards.org/cgi-bin/carddisp.pl?gene=DNAJC3
MANF	Mesencephalic Astrocyte Derived Neurotrophic Factor	Protein Coding	P55145	53	GC03P051385	11.18050957	https://www.genecards.org/cgi-bin/carddisp.pl?gene=MANF
SYVN1	Synoviolin 1	Protein Coding	Q86TM6	52	GC11M128988	11.14577866	https://www.genecards.org/cgi-bin/carddisp.pl?gene=SYVN1
NOD2	Nucleotide Binding Oligomerization Domain Containing 2	Protein Coding	Q9HC29	60	GC16P050693	10.82586956	https://www.genecards.org/cgi-bin/carddisp.pl?gene=NOD2
DDRGK1	DDRGK Domain Containing 1	Protein Coding	Q96HY6	45	GC20M004156	10.78251743	https://www.genecards.org/cgi-bin/carddisp.pl?gene=DDRGK1
CREB3	CAMP Responsive Element Binding Protein 3	Protein Coding	O43889	47	GC09P058590	10.74124527	https://www.genecards.org/cgi-bin/carddisp.pl?gene=CREB3
CALR	Calreticulin	Protein Coding	P27797	64	GC19P012938	10.69883347	https://www.genecards.org/cgi-bin/carddisp.pl?gene=CALR
P4HB	Prolyl 4-Hydroxylase Subunit Beta	Protein Coding	P07237	63	GC17M081843	10.67155457	https://www.genecards.org/cgi-bin/carddisp.pl?gene=P4HB
ATF6B	Activating Transcription Factor 6 Beta	Protein Coding	Q99941	51	GC06M032115	10.57981777	https://www.genecards.org/cgi-bin/carddisp.pl?gene=ATF6B
TP53	Tumor Protein P53	Protein Coding	P04637	66	GC17M007661	10.55420589	https://www.genecards.org/cgi-bin/carddisp.pl?gene=TP53
SESN2	Sestrin 2	Protein Coding	P58004	52	GC01P053453	10.55297279	https://www.genecards.org/cgi-bin/carddisp.pl?gene=SESN2
TNFRSF10B	TNF Receptor Superfamily Member 10b	Protein Coding	O14763	63	GC08M023020	10.44997787	https://www.genecards.org/cgi-bin/carddisp.pl?gene=TNFRSF10B
DNAJC10	DnaJ Heat Shock Protein Family (Hsp40) Member C10	Protein Coding	Q8IXB1	45	GC02P182716	10.29436302	https://www.genecards.org/cgi-bin/carddisp.pl?gene=DNAJC10
CXCL8	C-X-C Motif Chemokine Ligand 8	Protein Coding	P10145	56	GC04P073740	10.11942959	https://www.genecards.org/cgi-bin/carddisp.pl?gene=CXCL8
MBTPS2	Membrane Bound Transcription Factor Peptidase, Site 2	Protein Coding	O43462	54	GC0XP021839	10.11251163	https://www.genecards.org/cgi-bin/carddisp.pl?gene=MBTPS2
INS	Insulin	Protein Coding	P01308	60	GC11M002159	9.971493721	https://www.genecards.org/cgi-bin/carddisp.pl?gene=INS
VCP	Valosin Containing Protein	Protein Coding	P55072	62	GC09M035298	9.957309723	https://www.genecards.org/cgi-bin/carddisp.pl?gene=VCP
QRICH1	Glutamine Rich 1	Protein Coding	Q2TAL8	49	GC03M053989	9.924841881	https://www.genecards.org/cgi-bin/carddisp.pl?gene=QRICH1
EIF2AK2	Eukaryotic Translation Initiation Factor 2 Alpha Kinase 2	Protein Coding	P19525	63	GC02M037099	9.698651314	https://www.genecards.org/cgi-bin/carddisp.pl?gene=EIF2AK2
DERL1	Derlin 1	Protein Coding	Q9BUN8	47	GC08M123013	9.625660896	https://www.genecards.org/cgi-bin/carddisp.pl?gene=DERL1
RNF186	Ring Finger Protein 186	Protein Coding	Q9NXI6	41	GC01M019814	9.534200668	https://www.genecards.org/cgi-bin/carddisp.pl?gene=RNF186
MBTPS1	Membrane Bound Transcription Factor Peptidase, Site 1	Protein Coding	Q14703	56	GC16M084053	9.478413582	https://www.genecards.org/cgi-bin/carddisp.pl?gene=MBTPS1
SIRT1	Sirtuin 1	Protein Coding	Q96EB6	62	GC10P067884	9.478349686	https://www.genecards.org/cgi-bin/carddisp.pl?gene=SIRT1
DERL2	Derlin 2	Protein Coding	Q9GZP9	48	GC17M005471	9.405786514	https://www.genecards.org/cgi-bin/carddisp.pl?gene=DERL2
WFS1	Wolframin ER Transmembrane Glycoprotein	Protein Coding	O76024	58	GC04P006269	9.29969883	https://www.genecards.org/cgi-bin/carddisp.pl?gene=WFS1
CASP12	Caspase 12 (Gene/Pseudogene)	Protein Coding	Q6UXS9	40	GC11M129771	9.218379974	https://www.genecards.org/cgi-bin/carddisp.pl?gene=CASP12
PRKN	Parkin RBR E3 Ubiquitin Protein Ligase	Protein Coding	O60260	62	GC06M161348	9.132275581	https://www.genecards.org/cgi-bin/carddisp.pl?gene=PRKN
FICD	FIC Domain Protein Adenylyltransferase	Protein Coding	Q9BVA6	42	GC12P108515	9.00902462	https://www.genecards.org/cgi-bin/carddisp.pl?gene=FICD
ERO1A	Endoplasmic Reticulum Oxidoreductase 1 Alpha	Protein Coding	Q96HE7	54	GC14M052640	8.937200546	https://www.genecards.org/cgi-bin/carddisp.pl?gene=ERO1A
HMGB1	High Mobility Group Box 1	Protein Coding	P09429	62	GC13M030456	8.874351501	https://www.genecards.org/cgi-bin/carddisp.pl?gene=HMGB1
CREB3L1	CAMP Responsive Element Binding Protein 3 Like 1	Protein Coding	Q96BA8	54	GC11P048041	8.860799789	https://www.genecards.org/cgi-bin/carddisp.pl?gene=CREB3L1
CASP9	Caspase 9	Protein Coding	P55211	60	GC01M015507	8.795291901	https://www.genecards.org/cgi-bin/carddisp.pl?gene=CASP9
TMEM117	Transmembrane Protein 117	Protein Coding	Q9H0C3	40	GC12P043795	8.778881073	https://www.genecards.org/cgi-bin/carddisp.pl?gene=TMEM117
PTPN1	Protein Tyrosine Phosphatase Non-Receptor Type 1	Protein Coding	P18031	63	GC20P050510	8.722895622	https://www.genecards.org/cgi-bin/carddisp.pl?gene=PTPN1
RNF183	Ring Finger Protein 183	Protein Coding	Q96D59	41	GC09M113297	8.523849487	https://www.genecards.org/cgi-bin/carddisp.pl?gene=RNF183
BBC3	BCL2 Binding Component 3	Protein Coding	Q96PG8	53	GC19M047220	8.474656105	https://www.genecards.org/cgi-bin/carddisp.pl?gene=BBC3
RTN3	Reticulon 3	Protein Coding	O95197	51	GC11P094419	8.327091217	https://www.genecards.org/cgi-bin/carddisp.pl?gene=RTN3
BAX	BCL2 Associated X, Apoptosis Regulator	Protein Coding	Q07812	64	GC19P048954	8.318965912	https://www.genecards.org/cgi-bin/carddisp.pl?gene=BAX
DNAJB9	DnaJ Heat Shock Protein Family (Hsp40) Member B9	Protein Coding	Q9UBS3	50	GC07P108569	8.311872482	https://www.genecards.org/cgi-bin/carddisp.pl?gene=DNAJB9
CREB3L3	CAMP Responsive Element Binding Protein 3 Like 3	Protein Coding	Q68CJ9	51	GC19P004153	8.264249802	https://www.genecards.org/cgi-bin/carddisp.pl?gene=CREB3L3
HYOU1	Hypoxia Up-Regulated 1	Protein Coding	Q9Y4L1	59	GC11M130179	8.226834297	https://www.genecards.org/cgi-bin/carddisp.pl?gene=HYOU1
EIF4G1	Eukaryotic Translation Initiation Factor 4 Gamma 1	Protein Coding	Q04637	60	GC03P184314	8.205638885	https://www.genecards.org/cgi-bin/carddisp.pl?gene=EIF4G1
TRIB3	Tribbles Pseudokinase 3	Protein Coding	Q96RU7	54	GC20P000396	8.176372528	https://www.genecards.org/cgi-bin/carddisp.pl?gene=TRIB3
CASP8	Caspase 8	Protein Coding	Q14790	65	GC02P201233	8.166148186	https://www.genecards.org/cgi-bin/carddisp.pl?gene=CASP8
CCL2	C-C Motif Chemokine Ligand 2	Protein Coding	P13500	62	GC17P034255	8.145240784	https://www.genecards.org/cgi-bin/carddisp.pl?gene=CCL2
ASNS	Asparagine Synthetase (Glutamine-Hydrolyzing)	Protein Coding	P08243	59	GC07M097854	8.135580063	https://www.genecards.org/cgi-bin/carddisp.pl?gene=ASNS
PRNP	Prion Protein (Kanno Blood Group)	Protein Coding	F7VJQ1	61	GC20P004686	8.113531113	https://www.genecards.org/cgi-bin/carddisp.pl?gene=PRNP
TMBIM6	Transmembrane BAX Inhibitor Motif Containing 6	Protein Coding	P55061	48	GC12P049707	8.061743736	https://www.genecards.org/cgi-bin/carddisp.pl?gene=TMBIM6
TMEM214	Transmembrane Protein 214	Protein Coding	Q6NUQ4	43	GC02P027032	8.056412697	https://www.genecards.org/cgi-bin/carddisp.pl?gene=TMEM214
BAG6	BAG Cochaperone 6	Protein Coding	P46379	50	GC06M031639	8.019716263	https://www.genecards.org/cgi-bin/carddisp.pl?gene=BAG6
PDIA3	Protein Disulfide Isomerase Family A Member 3	Protein Coding	P30101	57	GC15P043746	7.96830368	https://www.genecards.org/cgi-bin/carddisp.pl?gene=PDIA3
CANX	Calnexin	Protein Coding	P27824	58	GC05P179678	7.939288139	https://www.genecards.org/cgi-bin/carddisp.pl?gene=CANX
DDX3X	DEAD-Box Helicase 3 X-Linked	Protein Coding	O00571	62	GC0XP041333	7.933702946	https://www.genecards.org/cgi-bin/carddisp.pl?gene=DDX3X
JUN	Jun Proto-Oncogene, AP-1 Transcription Factor Subunit	Protein Coding	P05412	63	GC01M058780	7.831374645	https://www.genecards.org/cgi-bin/carddisp.pl?gene=JUN
ERP29	Endoplasmic Reticulum Protein 29	Protein Coding	P30040	47	GC12P112013	7.777656078	https://www.genecards.org/cgi-bin/carddisp.pl?gene=ERP29
ANKS4B	Ankyrin Repeat And Sterile Alpha Motif Domain Containing 4B	Protein Coding	Q8N8V4	44	GC16P096296	7.762218475	https://www.genecards.org/cgi-bin/carddisp.pl?gene=ANKS4B
SLC39A14	Solute Carrier Family 39 Member 14	Protein Coding	Q15043	56	GC08P022367	7.746144295	https://www.genecards.org/cgi-bin/carddisp.pl?gene=SLC39A14
SELENOS	Selenoprotein S	Protein Coding	Q9BQE4	47	GC15M152459	7.733290195	https://www.genecards.org/cgi-bin/carddisp.pl?gene=SELENOS
TRAF2	TNF Receptor Associated Factor 2	Protein Coding	Q12933	58	GC09P136881	7.689289093	https://www.genecards.org/cgi-bin/carddisp.pl?gene=TRAF2
DNAJB11	DnaJ Heat Shock Protein Family (Hsp40) Member B11	Protein Coding	Q9UBS4	52	GC03P186567	7.647084236	https://www.genecards.org/cgi-bin/carddisp.pl?gene=DNAJB11
NUPR1	Nuclear Protein 1, Transcriptional Regulator	Protein Coding	O60356	46	GC16M028532	7.611625671	https://www.genecards.org/cgi-bin/carddisp.pl?gene=NUPR1
NLRP3	NLR Family Pyrin Domain Containing 3	Protein Coding	Q96P20	61	GC01P247496	7.607703209	https://www.genecards.org/cgi-bin/carddisp.pl?gene=NLRP3
PPP1CA	Protein Phosphatase 1 Catalytic Subunit Alpha	Protein Coding	P62136	61	GC11M129106	7.579773426	https://www.genecards.org/cgi-bin/carddisp.pl?gene=PPP1CA
PPP1R15B	Protein Phosphatase 1 Regulatory Subunit 15B	Protein Coding	Q5SWA1	50	GC01M204688	7.541932106	https://www.genecards.org/cgi-bin/carddisp.pl?gene=PPP1R15B
PDIA4	Protein Disulfide Isomerase Family A Member 4	Protein Coding	P13667	53	GC07M149003	7.495424271	https://www.genecards.org/cgi-bin/carddisp.pl?gene=PDIA4
ATP2A2	ATPase Sarcoplasmic/Endoplasmic Reticulum Ca2+ Transporting 2	Protein Coding	P16615	64	GC12P110280	7.488404274	https://www.genecards.org/cgi-bin/carddisp.pl?gene=ATP2A2
UMOD	Uromodulin	Protein Coding	P07911	55	GC16M026264	7.462061882	https://www.genecards.org/cgi-bin/carddisp.pl?gene=UMOD
CASP7	Caspase 7	Protein Coding	P55210	62	GC10P113679	7.415363789	https://www.genecards.org/cgi-bin/carddisp.pl?gene=CASP7
BCL2L11	BCL2 Like 11	Protein Coding	O43521	58	GC02P111119	7.284219742	https://www.genecards.org/cgi-bin/carddisp.pl?gene=BCL2L11
OS9	OS9 Endoplasmic Reticulum Lectin	Protein Coding	Q13438	54	GC12P057693	7.26987648	https://www.genecards.org/cgi-bin/carddisp.pl?gene=OS9
CYCS	Cytochrome C, Somatic	Protein Coding	P99999	61	GC07M025118	7.262390137	https://www.genecards.org/cgi-bin/carddisp.pl?gene=CYCS
PPP1CC	Protein Phosphatase 1 Catalytic Subunit Gamma	Protein Coding	P36873	58	GC12M110720	7.184805393	https://www.genecards.org/cgi-bin/carddisp.pl?gene=PPP1CC
BOK	BCL2 Family Apoptosis Regulator BOK	Protein Coding	Q9UMX3	51	GC02P241713	7.169463158	https://www.genecards.org/cgi-bin/carddisp.pl?gene=BOK
TGFB1	Transforming Growth Factor Beta 1	Protein Coding	P01137	66	GC19M041301	7.135024071	https://www.genecards.org/cgi-bin/carddisp.pl?gene=TGFB1
CCDC88B	Coiled-Coil Domain Containing 88B	Protein Coding	A6NC98	37	GC11P064340	7.121908188	https://www.genecards.org/cgi-bin/carddisp.pl?gene=CCDC88B
DERL3	Derlin 3	Protein Coding	Q96Q80	43	GC22M023834	7.110057831	https://www.genecards.org/cgi-bin/carddisp.pl?gene=DERL3
NCK1	NCK Adaptor Protein 1	Protein Coding	P16333	55	GC03P136862	7.087282181	https://www.genecards.org/cgi-bin/carddisp.pl?gene=NCK1
TXNDC12	Thioredoxin Domain Containing 12	Protein Coding	O95881	44	GC01M052020	7.067462921	https://www.genecards.org/cgi-bin/carddisp.pl?gene=TXNDC12
SIGMAR1	Sigma Non-Opioid Intracellular Receptor 1	Protein Coding	Q99720	59	GC09M034634	7.034403801	https://www.genecards.org/cgi-bin/carddisp.pl?gene=SIGMAR1
NOD1	Nucleotide Binding Oligomerization Domain Containing 1	Protein Coding	Q9Y239	56	GC07M030424	6.97700119	https://www.genecards.org/cgi-bin/carddisp.pl?gene=NOD1
SGPP2	Sphingosine-1-Phosphate Phosphatase 2	Protein Coding	Q8IWX5	41	GC02P222424	6.904355526	https://www.genecards.org/cgi-bin/carddisp.pl?gene=SGPP2
RETREG1	Reticulophagy Regulator 1	Protein Coding	Q9H6L5	51	GC05M016591	6.897901535	https://www.genecards.org/cgi-bin/carddisp.pl?gene=RETREG1
GSK3B	Glycogen Synthase Kinase 3 Beta	Protein Coding	P49841	64	GC03M119821	6.887311459	https://www.genecards.org/cgi-bin/carddisp.pl?gene=GSK3B
SERPINA1	Serpin Family A Member 1	Protein Coding	P01009	62	GC14M094376	6.729176521	https://www.genecards.org/cgi-bin/carddisp.pl?gene=SERPINA1
CREB3L2	CAMP Responsive Element Binding Protein 3 Like 2	Protein Coding	Q70SY1	51	GC07M137874	6.678189754	https://www.genecards.org/cgi-bin/carddisp.pl?gene=CREB3L2
PPP1CB	Protein Phosphatase 1 Catalytic Subunit Beta	Protein Coding	P62140	59	GC02P028884	6.645268917	https://www.genecards.org/cgi-bin/carddisp.pl?gene=PPP1CB
MTOR	Mechanistic Target Of Rapamycin Kinase	Protein Coding	P42345	68	GC01M011106	6.603815079	https://www.genecards.org/cgi-bin/carddisp.pl?gene=MTOR
TMEM33	Transmembrane Protein 33	Protein Coding	P57088	44	GC04P041937	6.572186947	https://www.genecards.org/cgi-bin/carddisp.pl?gene=TMEM33
UBA5	Ubiquitin Like Modifier Activating Enzyme 5	Protein Coding	Q9GZZ9	52	GC03P132654	6.564641953	https://www.genecards.org/cgi-bin/carddisp.pl?gene=UBA5
CDK5RAP3	CDK5 Regulatory Subunit Associated Protein 3	Protein Coding	Q96JB5	47	GC17P047967	6.564641953	https://www.genecards.org/cgi-bin/carddisp.pl?gene=CDK5RAP3
NHLRC1	NHL Repeat Containing E3 Ubiquitin Protein Ligase 1	Protein Coding	Q6VVB1	52	GC06M018120	6.562176228	https://www.genecards.org/cgi-bin/carddisp.pl?gene=NHLRC1
TLR4	Toll Like Receptor 4	Protein Coding	O00206	64	GC09P117704	6.53465414	https://www.genecards.org/cgi-bin/carddisp.pl?gene=TLR4
SREBF1	Sterol Regulatory Element Binding Transcription Factor 1	Protein Coding	P36956	62	GC17M017810	6.525115013	https://www.genecards.org/cgi-bin/carddisp.pl?gene=SREBF1
AIFM1	Apoptosis Inducing Factor Mitochondria Associated 1	Protein Coding	O95831	62	GC0XM130129	6.521449566	https://www.genecards.org/cgi-bin/carddisp.pl?gene=AIFM1
AKT1	AKT Serine/Threonine Kinase 1	Protein Coding	P31749	66	GC14M104769	6.483336449	https://www.genecards.org/cgi-bin/carddisp.pl?gene=AKT1
SEL1L	SEL1L Adaptor Subunit Of SYVN1 Ubiquitin Ligase	Protein Coding	Q9UBV2	53	GC14M081471	6.467085838	https://www.genecards.org/cgi-bin/carddisp.pl?gene=SEL1L
PARP1	Poly(ADP-Ribose) Polymerase 1	Protein Coding	P09874	64	GC01M226360	6.438930035	https://www.genecards.org/cgi-bin/carddisp.pl?gene=PARP1
BSCL2	BSCL2 Lipid Droplet Biogenesis Associated, Seipin	Protein Coding	Q96G97	55	GC11M128857	6.378437519	https://www.genecards.org/cgi-bin/carddisp.pl?gene=BSCL2
APP	Amyloid Beta Precursor Protein	Protein Coding	P05067	63	GC21M025880	6.364887714	https://www.genecards.org/cgi-bin/carddisp.pl?gene=APP
ATP2A3	ATPase Sarcoplasmic/Endoplasmic Reticulum Ca2+ Transporting 3	Protein Coding	Q93084	57	GC17M003923	6.342186928	https://www.genecards.org/cgi-bin/carddisp.pl?gene=ATP2A3
CLU	Clusterin	Protein Coding	P10909	60	GC08M027596	6.331848145	https://www.genecards.org/cgi-bin/carddisp.pl?gene=CLU
CREBRF	CREB3 Regulatory Factor	Protein Coding	Q8IUR6	41	GC05P173056	6.313174725	https://www.genecards.org/cgi-bin/carddisp.pl?gene=CREBRF
UFM1	Ubiquitin Fold Modifier 1	Protein Coding	P61960	53	GC13P038349	6.296994209	https://www.genecards.org/cgi-bin/carddisp.pl?gene=UFM1
HERPUD2	HERPUD Family Member 2	Protein Coding	Q9BSE4	41	GC07M035632	6.270667076	https://www.genecards.org/cgi-bin/carddisp.pl?gene=HERPUD2
ERN2	Endoplasmic Reticulum To Nucleus Signaling 2	Protein Coding	Q76MJ5	48	GC16M023690	6.207769871	https://www.genecards.org/cgi-bin/carddisp.pl?gene=ERN2
SDF2L1	Stromal Cell Derived Factor 2 Like 1	Protein Coding	Q9HCN8	47	GC22P075477	6.195798874	https://www.genecards.org/cgi-bin/carddisp.pl?gene=SDF2L1
MAPK1	Mitogen-Activated Protein Kinase 1	Protein Coding	P28482	66	GC22M021759	6.184510231	https://www.genecards.org/cgi-bin/carddisp.pl?gene=MAPK1
UFC1	Ubiquitin-Fold Modifier Conjugating Enzyme 1	Protein Coding	Q9Y3C8	51	GC01P161152	6.181845665	https://www.genecards.org/cgi-bin/carddisp.pl?gene=UFC1
PTGS2	Prostaglandin-Endoperoxide Synthase 2	Protein Coding	P35354	62	GC01M186671	6.166069984	https://www.genecards.org/cgi-bin/carddisp.pl?gene=PTGS2
BRSK2	BR Serine/Threonine Kinase 2	Protein Coding	Q8IWQ3	54	GC11P001389	6.128766537	https://www.genecards.org/cgi-bin/carddisp.pl?gene=BRSK2
GRINA	Glutamate Ionotropic Receptor NMDA Type Subunit Associated Protein 1	Protein Coding	Q7Z429	40	GC08P143990	6.128766537	https://www.genecards.org/cgi-bin/carddisp.pl?gene=GRINA
HMOX1	Heme Oxygenase 1	Protein Coding	P09601	65	GC22P035380	6.094549656	https://www.genecards.org/cgi-bin/carddisp.pl?gene=HMOX1
TMTC3	Transmembrane O-Mannosyltransferase Targeting Cadherins 3	Protein Coding	Q6ZXV5	48	GC12P088142	6.080408573	https://www.genecards.org/cgi-bin/carddisp.pl?gene=TMTC3
BCL2L1	BCL2 Like 1	Protein Coding	Q07817	62	GC20M031664	6.073663235	https://www.genecards.org/cgi-bin/carddisp.pl?gene=BCL2L1
TUG1	Taurine Up-Regulated 1	Protein Coding	A0A6I8PU40	34	GC22P030969	6.062843323	https://www.genecards.org/cgi-bin/carddisp.pl?gene=TUG1
NFYA	Nuclear Transcription Factor Y Subunit Alpha	Protein Coding	P23511	53	GC06P144941	6.039656639	https://www.genecards.org/cgi-bin/carddisp.pl?gene=NFYA
SFTPC	Surfactant Protein C	Protein Coding	P11686	53	GC08P022156	6.033925533	https://www.genecards.org/cgi-bin/carddisp.pl?gene=SFTPC
BCAP31	B Cell Receptor Associated Protein 31	Protein Coding	P51572	54	GC0XM153701	6.024314404	https://www.genecards.org/cgi-bin/carddisp.pl?gene=BCAP31
SOD1	Superoxide Dismutase 1	Protein Coding	P00441	66	GC21P031659	5.99031496	https://www.genecards.org/cgi-bin/carddisp.pl?gene=SOD1
HTT	Huntingtin	Protein Coding	P42858	56	GC04P003041	5.99031496	https://www.genecards.org/cgi-bin/carddisp.pl?gene=HTT
TNFSF10	TNF Superfamily Member 10	Protein Coding	P50591	57	GC03M172505	5.984217167	https://www.genecards.org/cgi-bin/carddisp.pl?gene=TNFSF10
CASP2	Caspase 2	Protein Coding	P42575	60	GC07P159710	5.931986809	https://www.genecards.org/cgi-bin/carddisp.pl?gene=CASP2
NIBAN1	Niban Apoptosis Regulator 1	Protein Coding	Q9BZQ8	45	GC01M186061	5.909909725	https://www.genecards.org/cgi-bin/carddisp.pl?gene=NIBAN1
NFKB1	Nuclear Factor Kappa B Subunit 1	Protein Coding	P19838	66	GC04P102501	5.894809723	https://www.genecards.org/cgi-bin/carddisp.pl?gene=NFKB1
NCK2	NCK Adaptor Protein 2	Protein Coding	O43639	52	GC02P105744	5.822230339	https://www.genecards.org/cgi-bin/carddisp.pl?gene=NCK2
TTC23L	Tetratricopeptide Repeat Domain 23 Like	Protein Coding	Q6PF05	38	GC05P035227	5.812353611	https://www.genecards.org/cgi-bin/carddisp.pl?gene=TTC23L
PRKAA1	Protein Kinase AMP-Activated Catalytic Subunit Alpha 1	Protein Coding	Q13131	60	GC05M040759	5.788919449	https://www.genecards.org/cgi-bin/carddisp.pl?gene=PRKAA1
INS-IGF2	INS-IGF2 Readthrough	Protein Coding	F8WCM5	37	GC11M012584	5.718143463	https://www.genecards.org/cgi-bin/carddisp.pl?gene=INS-IGF2
C6orf120	Chromosome 6 Open Reading Frame 120	Protein Coding	Q7Z4R8	37	GC06P169702	5.713067055	https://www.genecards.org/cgi-bin/carddisp.pl?gene=C6orf120
NPTX1	Neuronal Pentraxin 1	Protein Coding	Q15818	54	GC17M080466	5.70674181	https://www.genecards.org/cgi-bin/carddisp.pl?gene=NPTX1
IL1B	Interleukin 1 Beta	Protein Coding	P01584	60	GC02M112829	5.697854996	https://www.genecards.org/cgi-bin/carddisp.pl?gene=IL1B
ABL1	ABL Proto-Oncogene 1, Non-Receptor Tyrosine Kinase	Protein Coding	P00519	66	GC09P130713	5.654859543	https://www.genecards.org/cgi-bin/carddisp.pl?gene=ABL1
EIF2B5	Eukaryotic Translation Initiation Factor 2B Subunit Epsilon	Protein Coding	Q13144	56	GC03P184135	5.654859543	https://www.genecards.org/cgi-bin/carddisp.pl?gene=EIF2B5
PDIA2	Protein Disulfide Isomerase Family A Member 2	Protein Coding	Q13087	52	GC16P095736	5.654859543	https://www.genecards.org/cgi-bin/carddisp.pl?gene=PDIA2
PDIA6	Protein Disulfide Isomerase Family A Member 6	Protein Coding	Q15084	48	GC02M010784	5.654859543	https://www.genecards.org/cgi-bin/carddisp.pl?gene=PDIA6
RHO	Rhodopsin	Protein Coding	P08100	60	GC03P140025	5.652493	https://www.genecards.org/cgi-bin/carddisp.pl?gene=RHO
ITPR1	Inositol 1,4,5-Trisphosphate Receptor Type 1	Protein Coding	Q14643	62	GC03P004486	5.640868664	https://www.genecards.org/cgi-bin/carddisp.pl?gene=ITPR1
AGR2	Anterior Gradient 2, Protein Disulphide Isomerase Family Member	Protein Coding	O95994	51	GC07M017461	5.626974106	https://www.genecards.org/cgi-bin/carddisp.pl?gene=AGR2
PMAIP1	Phorbol-12-Myristate-13-Acetate-Induced Protein 1	Protein Coding	Q13794	52	GC18P059899	5.62547636	https://www.genecards.org/cgi-bin/carddisp.pl?gene=PMAIP1
TARDBP	TAR DNA Binding Protein	Protein Coding	Q13148	60	GC01P051196	5.578052998	https://www.genecards.org/cgi-bin/carddisp.pl?gene=TARDBP
USP35	Ubiquitin Specific Peptidase 35	Protein Coding	Q9P2H5	40	GC11P078188	5.546761036	https://www.genecards.org/cgi-bin/carddisp.pl?gene=USP35
VEGFA	Vascular Endothelial Growth Factor A	Protein Coding	P15692	61	GC06P043770	5.546403408	https://www.genecards.org/cgi-bin/carddisp.pl?gene=VEGFA
CFTR	CF Transmembrane Conductance Regulator	Protein Coding	P13569	66	GC07P117287	5.53464222	https://www.genecards.org/cgi-bin/carddisp.pl?gene=CFTR
MCL1	MCL1 Apoptosis Regulator, BCL2 Family Member	Protein Coding	Q07820	62	GC01M163762	5.512727261	https://www.genecards.org/cgi-bin/carddisp.pl?gene=MCL1
IGFBP1	Insulin Like Growth Factor Binding Protein 1	Protein Coding	P08833	56	GC07P049854	5.500120163	https://www.genecards.org/cgi-bin/carddisp.pl?gene=IGFBP1
NFYC	Nuclear Transcription Factor Y Subunit Gamma	Protein Coding	Q13952	52	GC01P040691	5.500120163	https://www.genecards.org/cgi-bin/carddisp.pl?gene=NFYC
KEAP1	Kelch Like ECH Associated Protein 1	Protein Coding	Q14145	61	GC19M010486	5.463242531	https://www.genecards.org/cgi-bin/carddisp.pl?gene=KEAP1
LCN2	Lipocalin 2	Protein Coding	P80188	58	GC09P128149	5.451312542	https://www.genecards.org/cgi-bin/carddisp.pl?gene=LCN2
PSEN1	Presenilin 1	Protein Coding	P49768	66	GC14P073136	5.427645683	https://www.genecards.org/cgi-bin/carddisp.pl?gene=PSEN1
BIRC2	Baculoviral IAP Repeat Containing 2	Protein Coding	Q13490	60	GC11P102347	5.427645683	https://www.genecards.org/cgi-bin/carddisp.pl?gene=BIRC2
SLC37A4	Solute Carrier Family 37 Member 4	Protein Coding	O43826	54	GC11M130172	5.406338215	https://www.genecards.org/cgi-bin/carddisp.pl?gene=SLC37A4
TMEM259	Transmembrane Protein 259	Protein Coding	Q4ZIN3	39	GC19M095769	5.365746975	https://www.genecards.org/cgi-bin/carddisp.pl?gene=TMEM259
LRRK2	Leucine Rich Repeat Kinase 2	Protein Coding	Q5S007	62	GC12P040196	5.357516289	https://www.genecards.org/cgi-bin/carddisp.pl?gene=LRRK2
NR4A1	Nuclear Receptor Subfamily 4 Group A Member 1	Protein Coding	P22736	60	GC12P052022	5.321325779	https://www.genecards.org/cgi-bin/carddisp.pl?gene=NR4A1
SREBF2	Sterol Regulatory Element Binding Transcription Factor 2	Protein Coding	Q12772	56	GC22P041833	5.315526962	https://www.genecards.org/cgi-bin/carddisp.pl?gene=SREBF2
EIF2AK4	Eukaryotic Translation Initiation Factor 2 Alpha Kinase 4	Protein Coding	Q9P2K8	58	GC15P039934	5.292126179	https://www.genecards.org/cgi-bin/carddisp.pl?gene=EIF2AK4
LMNA	Lamin A/C	Protein Coding	P02545	62	GC01P156082	5.289555073	https://www.genecards.org/cgi-bin/carddisp.pl?gene=LMNA
STAT3	Signal Transducer And Activator Of Transcription 3	Protein Coding	P40763	67	GC17M042313	5.27131319	https://www.genecards.org/cgi-bin/carddisp.pl?gene=STAT3
TNF	Tumor Necrosis Factor	Protein Coding	P01375	65	GC06P144764	5.26904726	https://www.genecards.org/cgi-bin/carddisp.pl?gene=TNF
ORMDL3	ORMDL Sphingolipid Biosynthesis Regulator 3	Protein Coding	Q8N138	49	GC17M039921	5.26904726	https://www.genecards.org/cgi-bin/carddisp.pl?gene=ORMDL3
EGFR	Epidermal Growth Factor Receptor	Protein Coding	P00533	68	GC07P055019	5.226426601	https://www.genecards.org/cgi-bin/carddisp.pl?gene=EGFR
FABP4	Fatty Acid Binding Protein 4	Protein Coding	P15090	55	GC08M081478	5.22072649	https://www.genecards.org/cgi-bin/carddisp.pl?gene=FABP4
YIPF5	Yip1 Domain Family Member 5	Protein Coding	Q969M3	50	GC05M144158	5.183664799	https://www.genecards.org/cgi-bin/carddisp.pl?gene=YIPF5
TERT	Telomerase Reverse Transcriptase	Protein Coding	O14746	64	GC05M001253	5.153898716	https://www.genecards.org/cgi-bin/carddisp.pl?gene=TERT
CHAC2	ChaC Glutathione Specific Gamma-Glutamylcyclotransferase 2	Protein Coding	Q8WUX2	39	GC02P053767	5.112344265	https://www.genecards.org/cgi-bin/carddisp.pl?gene=CHAC2
HDAC6	Histone Deacetylase 6	Protein Coding	Q9UBN7	66	GC0XP048801	5.076158047	https://www.genecards.org/cgi-bin/carddisp.pl?gene=HDAC6
PPARG	Peroxisome Proliferator Activated Receptor Gamma	Protein Coding	P37231	66	GC03P012287	5.076158047	https://www.genecards.org/cgi-bin/carddisp.pl?gene=PPARG
MAPK3	Mitogen-Activated Protein Kinase 3	Protein Coding	P27361	63	GC16M044882	5.067867279	https://www.genecards.org/cgi-bin/carddisp.pl?gene=MAPK3
SCD	Stearoyl-CoA Desaturase	Protein Coding	O00767	63	GC10P100347	5.067867279	https://www.genecards.org/cgi-bin/carddisp.pl?gene=SCD
IAPP	Islet Amyloid Polypeptide	Protein Coding	P10997	52	GC12P021354	5.067258358	https://www.genecards.org/cgi-bin/carddisp.pl?gene=IAPP
AGER	Advanced Glycosylation End-Product Specific Receptor	Protein Coding	Q15109	59	GC06M032180	5.042267799	https://www.genecards.org/cgi-bin/carddisp.pl?gene=AGER
DPAGT1	Dolichyl-Phosphate N-Acetylglucosaminephosphotransferase 1	Protein Coding	Q9H3H5	56	GC11M130189	5.026531219	https://www.genecards.org/cgi-bin/carddisp.pl?gene=DPAGT1
EIF2A	Eukaryotic Translation Initiation Factor 2A	Protein Coding	Q9BY44	48	GC03P150546	5.018661022	https://www.genecards.org/cgi-bin/carddisp.pl?gene=EIF2A
IFNG	Interferon Gamma	Protein Coding	P01579	63	GC12M068154	4.994110107	https://www.genecards.org/cgi-bin/carddisp.pl?gene=IFNG
GPR37	G Protein-Coupled Receptor 37	Protein Coding	O15354	55	GC07M124745	4.965491295	https://www.genecards.org/cgi-bin/carddisp.pl?gene=GPR37
BAK1	BCL2 Antagonist/Killer 1	Protein Coding	Q16611	57	GC06M033572	4.964367867	https://www.genecards.org/cgi-bin/carddisp.pl?gene=BAK1
MAGEA3	MAGE Family Member A3	Protein Coding	P43357	49	GC0XP152698	4.964367867	https://www.genecards.org/cgi-bin/carddisp.pl?gene=MAGEA3
CDKN1A	Cyclin Dependent Kinase Inhibitor 1A	Protein Coding	P38936	63	GC06P144910	4.940499783	https://www.genecards.org/cgi-bin/carddisp.pl?gene=CDKN1A
SQSTM1	Sequestosome 1	Protein Coding	Q13501	62	GC05P179806	4.932629585	https://www.genecards.org/cgi-bin/carddisp.pl?gene=SQSTM1
PIK3R1	Phosphoinositide-3-Kinase Regulatory Subunit 1	Protein Coding	P27986	64	GC05P068215	4.911149025	https://www.genecards.org/cgi-bin/carddisp.pl?gene=PIK3R1
PPARGC1A	PPARG Coactivator 1 Alpha	Protein Coding	Q9UBK2	60	GC04M023755	4.895773888	https://www.genecards.org/cgi-bin/carddisp.pl?gene=PPARGC1A
LEP	Leptin	Protein Coding	P41159	59	GC07P128241	4.893256187	https://www.genecards.org/cgi-bin/carddisp.pl?gene=LEP
TXNIP	Thioredoxin Interacting Protein	Protein Coding	Q9H3M7	52	GC01M145992	4.8867383	https://www.genecards.org/cgi-bin/carddisp.pl?gene=TXNIP
SPTLC1	Serine Palmitoyltransferase Long Chain Base Subunit 1	Protein Coding	O15269	58	GC09M111277	4.881962776	https://www.genecards.org/cgi-bin/carddisp.pl?gene=SPTLC1
CFLAR	CASP8 And FADD Like Apoptosis Regulator	Protein Coding	O15519	57	GC02P203926	4.881962776	https://www.genecards.org/cgi-bin/carddisp.pl?gene=CFLAR
HSP90AA1	Heat Shock Protein 90 Alpha Family Class A Member 1	Protein Coding	P07900	64	GC14M102080	4.835487843	https://www.genecards.org/cgi-bin/carddisp.pl?gene=HSP90AA1
MFN2	Mitofusin 2	Protein Coding	O95140	61	GC01P011980	4.835487843	https://www.genecards.org/cgi-bin/carddisp.pl?gene=MFN2
APOE	Apolipoprotein E	Protein Coding	P02649	63	GC19P123244	4.814210415	https://www.genecards.org/cgi-bin/carddisp.pl?gene=APOE
MAPK14	Mitogen-Activated Protein Kinase 14	Protein Coding	Q16539	64	GC06P144902	4.783760071	https://www.genecards.org/cgi-bin/carddisp.pl?gene=MAPK14
EPM2A	EPM2A Glucan Phosphatase, Laforin	Protein Coding	B3EWF7	54	GC06M145382	4.783006191	https://www.genecards.org/cgi-bin/carddisp.pl?gene=EPM2A
FAM20C	FAM20C Golgi Associated Secretory Pathway Kinase	Protein Coding	Q8IXL6	58	GC07P000192	4.782627106	https://www.genecards.org/cgi-bin/carddisp.pl?gene=FAM20C
CDNF	Cerebral Dopamine Neurotrophic Factor	Protein Coding	Q49AH0	47	GC10M014819	4.781369209	https://www.genecards.org/cgi-bin/carddisp.pl?gene=CDNF
YY1	YY1 Transcription Factor	Protein Coding	P25490	61	GC14P100238	4.775990486	https://www.genecards.org/cgi-bin/carddisp.pl?gene=YY1
RELA	RELA Proto-Oncogene, NF-KB Subunit	Protein Coding	Q04206	64	GC11M065653	4.728178978	https://www.genecards.org/cgi-bin/carddisp.pl?gene=RELA
FGF21	Fibroblast Growth Factor 21	Protein Coding	Q9NSA1	51	GC19P123383	4.728178978	https://www.genecards.org/cgi-bin/carddisp.pl?gene=FGF21
NOX4	NADPH Oxidase 4	Protein Coding	Q9NPH5	55	GC11M089324	4.710477829	https://www.genecards.org/cgi-bin/carddisp.pl?gene=NOX4
ERBB2	Erb-B2 Receptor Tyrosine Kinase 2	Protein Coding	P04626	68	GC17P039687	4.708120346	https://www.genecards.org/cgi-bin/carddisp.pl?gene=ERBB2
NOS2	Nitric Oxide Synthase 2	Protein Coding	P35228	62	GC17M027756	4.699061394	https://www.genecards.org/cgi-bin/carddisp.pl?gene=NOS2
PLP1	Proteolipid Protein 1	Protein Coding	P60201	56	GC0XP103773	4.699061394	https://www.genecards.org/cgi-bin/carddisp.pl?gene=PLP1
ADIPOQ	Adiponectin, C1Q And Collagen Domain Containing	Protein Coding	Q15848	59	GC03P186842	4.683813095	https://www.genecards.org/cgi-bin/carddisp.pl?gene=ADIPOQ
MX1	MX Dynamin Like GTPase 1	Protein Coding	P20591	53	GC21P041420	4.683813095	https://www.genecards.org/cgi-bin/carddisp.pl?gene=MX1
EIF1	Eukaryotic Translation Initiation Factor 1	Protein Coding	P41567	46	GC17P041688	4.681189537	https://www.genecards.org/cgi-bin/carddisp.pl?gene=EIF1
SNCA	Synuclein Alpha	Protein Coding	P37840	64	GC04M089724	4.650364399	https://www.genecards.org/cgi-bin/carddisp.pl?gene=SNCA
HSPA4	Heat Shock Protein Family A (Hsp70) Member 4	Protein Coding	P34932	56	GC05P133062	4.642772198	https://www.genecards.org/cgi-bin/carddisp.pl?gene=HSPA4
HIF1A	Hypoxia Inducible Factor 1 Subunit Alpha	Protein Coding	Q16665	62	GC14P061695	4.616060257	https://www.genecards.org/cgi-bin/carddisp.pl?gene=HIF1A
PNLIP	Pancreatic Lipase	Protein Coding	P16233	60	GC10P116545	4.616060257	https://www.genecards.org/cgi-bin/carddisp.pl?gene=PNLIP
PROC	Protein C, Inactivator Of Coagulation Factors Va And VIIIa	Protein Coding	P04070	64	GC02P127418	4.613029957	https://www.genecards.org/cgi-bin/carddisp.pl?gene=PROC
COL4A3	Collagen Type IV Alpha 3 Chain	Protein Coding	Q01955	59	GC02P227164	4.613029957	https://www.genecards.org/cgi-bin/carddisp.pl?gene=COL4A3
EXOSC9	Exosome Component 9	Protein Coding	Q06265	55	GC04P121801	4.608618736	https://www.genecards.org/cgi-bin/carddisp.pl?gene=EXOSC9
EXOSC8	Exosome Component 8	Protein Coding	Q96B26	54	GC13P036998	4.608618736	https://www.genecards.org/cgi-bin/carddisp.pl?gene=EXOSC8
PPP1R8	Protein Phosphatase 1 Regulatory Subunit 8	Protein Coding	Q12972	47	GC01P027830	4.608618736	https://www.genecards.org/cgi-bin/carddisp.pl?gene=PPP1R8
PTPN2	Protein Tyrosine Phosphatase Non-Receptor Type 2	Protein Coding	P17706	59	GC18M034980	4.593276024	https://www.genecards.org/cgi-bin/carddisp.pl?gene=PTPN2
THBS4	Thrombospondin 4	Protein Coding	P35443	54	GC05P079991	4.593276024	https://www.genecards.org/cgi-bin/carddisp.pl?gene=THBS4
SGF29	SAGA Complex Associated Factor 29	Protein Coding	Q96ES7	46	GC16P096522	4.593276024	https://www.genecards.org/cgi-bin/carddisp.pl?gene=SGF29
PON2	Paraoxonase 2	Protein Coding	Q15165	56	GC07M095404	4.578222275	https://www.genecards.org/cgi-bin/carddisp.pl?gene=PON2
PPARA	Peroxisome Proliferator Activated Receptor Alpha	Protein Coding	Q07869	58	GC22P046150	4.571694374	https://www.genecards.org/cgi-bin/carddisp.pl?gene=PPARA
MSRB3	Methionine Sulfoxide Reductase B3	Protein Coding	Q8IXL7	54	GC12P065279	4.571694374	https://www.genecards.org/cgi-bin/carddisp.pl?gene=MSRB3
CAMK2B	Calcium/Calmodulin Dependent Protein Kinase II Beta	Protein Coding	Q13554	63	GC07M045430	4.510691166	https://www.genecards.org/cgi-bin/carddisp.pl?gene=CAMK2B
TMEM208	Transmembrane Protein 208	Protein Coding	Q9BTX3	41	GC16P097619	4.510691166	https://www.genecards.org/cgi-bin/carddisp.pl?gene=TMEM208
FOXO1	Forkhead Box O1	Protein Coding	Q12778	64	GC13M040555	4.500911713	https://www.genecards.org/cgi-bin/carddisp.pl?gene=FOXO1
MAPT	Microtubule Associated Protein Tau	Protein Coding	P10636	63	GC17P045894	4.499653816	https://www.genecards.org/cgi-bin/carddisp.pl?gene=MAPT
HSPA8	Heat Shock Protein Family A (Hsp70) Member 8	Protein Coding	P11142	62	GC11M123057	4.499653816	https://www.genecards.org/cgi-bin/carddisp.pl?gene=HSPA8
RAB9B	RAB9B, Member RAS Oncogene Family	Protein Coding	Q9NP90	45	GC0XM103783	4.48566246	https://www.genecards.org/cgi-bin/carddisp.pl?gene=RAB9B
BID	BH3 Interacting Domain Death Agonist	Protein Coding	P55957	58	GC22M017734	4.470576286	https://www.genecards.org/cgi-bin/carddisp.pl?gene=BID
BECN1	Beclin 1	Protein Coding	Q14457	59	GC17M042810	4.468773842	https://www.genecards.org/cgi-bin/carddisp.pl?gene=BECN1
EIF2AK1	Eukaryotic Translation Initiation Factor 2 Alpha Kinase 1	Protein Coding	Q9BQI3	55	GC07M006022	4.451879025	https://www.genecards.org/cgi-bin/carddisp.pl?gene=EIF2AK1
RNF13	Ring Finger Protein 13	Protein Coding	O43567	54	GC03P149812	4.451272488	https://www.genecards.org/cgi-bin/carddisp.pl?gene=RNF13
TOR1A	Torsin Family 1 Member A	Protein Coding	O14656	59	GC09M129812	4.427125931	https://www.genecards.org/cgi-bin/carddisp.pl?gene=TOR1A
GAA	Alpha Glucosidase	Protein Coding	P10253	64	GC17P080101	4.413134575	https://www.genecards.org/cgi-bin/carddisp.pl?gene=GAA
CAPN2	Calpain 2	Protein Coding	P17655	60	GC01P223701	4.401612282	https://www.genecards.org/cgi-bin/carddisp.pl?gene=CAPN2
PRKAA2	Protein Kinase AMP-Activated Catalytic Subunit Alpha 2	Protein Coding	P54646	62	GC01P056645	4.400963306	https://www.genecards.org/cgi-bin/carddisp.pl?gene=PRKAA2
ERLIN2	ER Lipid Raft Associated 2	Protein Coding	O94905	56	GC08P037736	4.373544216	https://www.genecards.org/cgi-bin/carddisp.pl?gene=ERLIN2
ZC3H12A	Zinc Finger CCCH-Type Containing 12A	Protein Coding	Q5D1E8	50	GC01P037474	4.373544216	https://www.genecards.org/cgi-bin/carddisp.pl?gene=ZC3H12A
AQP11	Aquaporin 11	Protein Coding	Q8NBQ7	47	GC11P077589	4.369792938	https://www.genecards.org/cgi-bin/carddisp.pl?gene=AQP11
TUSC3	Tumor Suppressor Candidate 3	Protein Coding	Q13454	54	GC08P015417	4.341094017	https://www.genecards.org/cgi-bin/carddisp.pl?gene=TUSC3
TRPM2	Transient Receptor Potential Cation Channel Subfamily M Member 2	Protein Coding	O94759	51	GC21P044350	4.341094017	https://www.genecards.org/cgi-bin/carddisp.pl?gene=TRPM2
CTRC	Chymotrypsin C	Protein Coding	Q99895	58	GC01P015438	4.339874268	https://www.genecards.org/cgi-bin/carddisp.pl?gene=CTRC
SEC62	SEC62 Homolog, Preprotein Translocation Factor	Protein Coding	Q99442	47	GC03P169966	4.339874268	https://www.genecards.org/cgi-bin/carddisp.pl?gene=SEC62
BNIP1	BCL2 Interacting Protein 1	Protein Coding	Q12981	48	GC05P173144	4.339206696	https://www.genecards.org/cgi-bin/carddisp.pl?gene=BNIP1
LACC1	Laccase Domain Containing 1	Protein Coding	Q8IV20	48	GC13P043879	4.339206696	https://www.genecards.org/cgi-bin/carddisp.pl?gene=LACC1
AGR3	Anterior Gradient 3, Protein Disulphide Isomerase Family Member	Protein Coding	Q8TD06	47	GC07M016854	4.339206696	https://www.genecards.org/cgi-bin/carddisp.pl?gene=AGR3
TTF2	Transcription Termination Factor 2	Protein Coding	Q9UNY4	53	GC01P117060	4.330904007	https://www.genecards.org/cgi-bin/carddisp.pl?gene=TTF2
GDF15	Growth Differentiation Factor 15	Protein Coding	Q99988	56	GC19P122626	4.327345371	https://www.genecards.org/cgi-bin/carddisp.pl?gene=GDF15
CAMK2G	Calcium/Calmodulin Dependent Protein Kinase II Gamma	Protein Coding	Q13555	62	GC10M073812	4.288845062	https://www.genecards.org/cgi-bin/carddisp.pl?gene=CAMK2G
ESR1	Estrogen Receptor 1	Protein Coding	P03372	67	GC06P151656	4.255640984	https://www.genecards.org/cgi-bin/carddisp.pl?gene=ESR1
AGTR1	Angiotensin II Receptor Type 1	Protein Coding	P30556	65	GC03P148697	4.255640984	https://www.genecards.org/cgi-bin/carddisp.pl?gene=AGTR1
DIABLO	Diablo IAP-Binding Mitochondrial Protein	Protein Coding	Q9NR28	59	GC12M123845	4.255640984	https://www.genecards.org/cgi-bin/carddisp.pl?gene=DIABLO
APOL1	Apolipoprotein L1	Protein Coding	O14791	56	GC22P036253	4.255640984	https://www.genecards.org/cgi-bin/carddisp.pl?gene=APOL1
MGAT5	Alpha-1,6-Mannosylglycoprotein 6-Beta-N-Acetylglucosaminyltransferase	Protein Coding	Q09328	50	GC02P134119	4.244872093	https://www.genecards.org/cgi-bin/carddisp.pl?gene=MGAT5
BRAF	B-Raf Proto-Oncogene, Serine/Threonine Kinase	Protein Coding	P15056	67	GC07M140778	4.230233192	https://www.genecards.org/cgi-bin/carddisp.pl?gene=BRAF
PCSK9	Proprotein Convertase Subtilisin/Kexin Type 9	Protein Coding	Q8NBP7	63	GC01P055039	4.230233192	https://www.genecards.org/cgi-bin/carddisp.pl?gene=PCSK9
MET	MET Proto-Oncogene, Receptor Tyrosine Kinase	Protein Coding	P08581	67	GC07P116672	4.228975773	https://www.genecards.org/cgi-bin/carddisp.pl?gene=MET
LDLR	Low Density Lipoprotein Receptor	Protein Coding	P01130	64	GC19P122311	4.228975773	https://www.genecards.org/cgi-bin/carddisp.pl?gene=LDLR
HNF4A	Hepatocyte Nuclear Factor 4 Alpha	Protein Coding	P41235	63	GC20P044355	4.228975773	https://www.genecards.org/cgi-bin/carddisp.pl?gene=HNF4A
PRMT1	Protein Arginine Methyltransferase 1	Protein Coding	Q99873	61	GC19P049675	4.228975773	https://www.genecards.org/cgi-bin/carddisp.pl?gene=PRMT1
FOXA2	Forkhead Box A2	Protein Coding	Q9Y261	59	GC20M022581	4.228975773	https://www.genecards.org/cgi-bin/carddisp.pl?gene=FOXA2
HNF1A	HNF1 Homeobox A	Protein Coding	P20823	59	GC12P120978	4.228975773	https://www.genecards.org/cgi-bin/carddisp.pl?gene=HNF1A
VCAM1	Vascular Cell Adhesion Molecule 1	Protein Coding	P19320	59	GC01P100719	4.228975773	https://www.genecards.org/cgi-bin/carddisp.pl?gene=VCAM1
EIF5A	Eukaryotic Translation Initiation Factor 5A	Protein Coding	P63241	55	GC17P007306	4.228975773	https://www.genecards.org/cgi-bin/carddisp.pl?gene=EIF5A
SNCG	Synuclein Gamma	Protein Coding	O76070	55	GC10P112552	4.226352692	https://www.genecards.org/cgi-bin/carddisp.pl?gene=SNCG
HFE	Homeostatic Iron Regulator	Protein Coding	Q30201	58	GC06P026087	4.199897766	https://www.genecards.org/cgi-bin/carddisp.pl?gene=HFE
PCK2	Phosphoenolpyruvate Carboxykinase 2, Mitochondrial	Protein Coding	Q16822	59	GC14P024094	4.169609547	https://www.genecards.org/cgi-bin/carddisp.pl?gene=PCK2
FGF19	Fibroblast Growth Factor 19	Protein Coding	O95750	56	GC11M129189	4.169609547	https://www.genecards.org/cgi-bin/carddisp.pl?gene=FGF19
S100A16	S100 Calcium Binding Protein A16	Protein Coding	Q96FQ6	43	GC01M153606	4.169609547	https://www.genecards.org/cgi-bin/carddisp.pl?gene=S100A16
CREB1	CAMP Responsive Element Binding Protein 1	Protein Coding	P16220	63	GC02P207529	4.16858387	https://www.genecards.org/cgi-bin/carddisp.pl?gene=CREB1
GTF2I	General Transcription Factor IIi	Protein Coding	P78347	53	GC07P088496	4.132753849	https://www.genecards.org/cgi-bin/carddisp.pl?gene=GTF2I
TRAM1	Translocation Associated Membrane Protein 1	Protein Coding	Q15629	50	GC08M070573	4.115723133	https://www.genecards.org/cgi-bin/carddisp.pl?gene=TRAM1
STIM1	Stromal Interaction Molecule 1	Protein Coding	Q13586	62	GC11P012431	4.106306076	https://www.genecards.org/cgi-bin/carddisp.pl?gene=STIM1
XIAP	X-Linked Inhibitor Of Apoptosis	Protein Coding	P98170	64	GC0XP123859	4.102866173	https://www.genecards.org/cgi-bin/carddisp.pl?gene=XIAP
TBL2	Transducin Beta Like 2	Protein Coding	Q9Y4P3	51	GC07M074736	4.102866173	https://www.genecards.org/cgi-bin/carddisp.pl?gene=TBL2
PPT1	Palmitoyl-Protein Thioesterase 1	Protein Coding	P50897	59	GC01M040213	4.083884716	https://www.genecards.org/cgi-bin/carddisp.pl?gene=PPT1
IL24	Interleukin 24	Protein Coding	Q13007	54	GC01P206897	4.081688881	https://www.genecards.org/cgi-bin/carddisp.pl?gene=IL24
PPP1R12A	Protein Phosphatase 1 Regulatory Subunit 12A	Protein Coding	O14974	58	GC12M079773	4.06908226	https://www.genecards.org/cgi-bin/carddisp.pl?gene=PPP1R12A
PARN	Poly(A)-Specific Ribonuclease	Protein Coding	O95453	57	GC16M014435	4.06908226	https://www.genecards.org/cgi-bin/carddisp.pl?gene=PARN
EXOSC3	Exosome Component 3	Protein Coding	Q9NQT5	55	GC09M037772	4.06908226	https://www.genecards.org/cgi-bin/carddisp.pl?gene=EXOSC3
DIS3	DIS3 Homolog, Exosome Endoribonuclease And 3'-5' Exoribonuclease	Protein Coding	Q9Y2L1	54	GC13M072752	4.06908226	https://www.genecards.org/cgi-bin/carddisp.pl?gene=DIS3
EXOSC2	Exosome Component 2	Protein Coding	Q13868	54	GC09P130693	4.06908226	https://www.genecards.org/cgi-bin/carddisp.pl?gene=EXOSC2
PPP1R3A	Protein Phosphatase 1 Regulatory Subunit 3A	Protein Coding	Q16821	54	GC07M113876	4.06908226	https://www.genecards.org/cgi-bin/carddisp.pl?gene=PPP1R3A
PPP1R14A	Protein Phosphatase 1 Regulatory Inhibitor Subunit 14A	Protein Coding	Q96A00	52	GC19M038251	4.06908226	https://www.genecards.org/cgi-bin/carddisp.pl?gene=PPP1R14A
EXOSC5	Exosome Component 5	Protein Coding	Q9NQT4	51	GC19M096903	4.06908226	https://www.genecards.org/cgi-bin/carddisp.pl?gene=EXOSC5
PPP1R3C	Protein Phosphatase 1 Regulatory Subunit 3C	Protein Coding	Q9UQK1	51	GC10M091628	4.06908226	https://www.genecards.org/cgi-bin/carddisp.pl?gene=PPP1R3C
EXOSC1	Exosome Component 1	Protein Coding	Q9Y3B2	50	GC10M097435	4.06908226	https://www.genecards.org/cgi-bin/carddisp.pl?gene=EXOSC1
KHSRP	KH-Type Splicing Regulatory Protein	Protein Coding	Q92945	50	GC19M006413	4.06908226	https://www.genecards.org/cgi-bin/carddisp.pl?gene=KHSRP
PPP1R9A	Protein Phosphatase 1 Regulatory Subunit 9A	Protein Coding	Q9ULJ8	50	GC07P094907	4.06908226	https://www.genecards.org/cgi-bin/carddisp.pl?gene=PPP1R9A
PPP1R7	Protein Phosphatase 1 Regulatory Subunit 7	Protein Coding	Q15435	49	GC02P241176	4.06908226	https://www.genecards.org/cgi-bin/carddisp.pl?gene=PPP1R7
EXOSC7	Exosome Component 7	Protein Coding	Q15024	48	GC03P059694	4.06908226	https://www.genecards.org/cgi-bin/carddisp.pl?gene=EXOSC7
PPP1R10	Protein Phosphatase 1 Regulatory Subunit 10	Protein Coding	Q96QC0	48	GC06M030600	4.06908226	https://www.genecards.org/cgi-bin/carddisp.pl?gene=PPP1R10
PPP1R14C	Protein Phosphatase 1 Regulatory Inhibitor Subunit 14C	Protein Coding	Q8TAE6	48	GC06P150143	4.06908226	https://www.genecards.org/cgi-bin/carddisp.pl?gene=PPP1R14C
PPP1R1A	Protein Phosphatase 1 Regulatory Inhibitor Subunit 1A	Protein Coding	Q13522	48	GC12M059465	4.06908226	https://www.genecards.org/cgi-bin/carddisp.pl?gene=PPP1R1A
PPP1R2	Protein Phosphatase 1 Regulatory Inhibitor Subunit 2	Protein Coding	P41236	48	GC03M195515	4.06908226	https://www.genecards.org/cgi-bin/carddisp.pl?gene=PPP1R2
PPP1R3F	Protein Phosphatase 1 Regulatory Subunit 3F	Protein Coding	Q6ZSY5	48	GC0XP049269	4.06908226	https://www.genecards.org/cgi-bin/carddisp.pl?gene=PPP1R3F
NFYB	Nuclear Transcription Factor Y Subunit Beta	Protein Coding	P25208	47	GC12M104117	4.06908226	https://www.genecards.org/cgi-bin/carddisp.pl?gene=NFYB
CEBPG	CCAAT Enhancer Binding Protein Gamma	Protein Coding	P53567	46	GC19P033373	4.06908226	https://www.genecards.org/cgi-bin/carddisp.pl?gene=CEBPG
EXOSC4	Exosome Component 4	Protein Coding	Q9NPD3	45	GC08P147403	4.06908226	https://www.genecards.org/cgi-bin/carddisp.pl?gene=EXOSC4
PPP1R13B	Protein Phosphatase 1 Regulatory Subunit 13B	Protein Coding	Q96KQ4	45	GC14M103733	4.06908226	https://www.genecards.org/cgi-bin/carddisp.pl?gene=PPP1R13B
PPP1R3B	Protein Phosphatase 1 Regulatory Subunit 3B	Protein Coding	Q86XI6	45	GC08M009136	4.06908226	https://www.genecards.org/cgi-bin/carddisp.pl?gene=PPP1R3B
PPP1R12C	Protein Phosphatase 1 Regulatory Subunit 12C	Protein Coding	Q9BZL4	44	GC19M097454	4.06908226	https://www.genecards.org/cgi-bin/carddisp.pl?gene=PPP1R12C
PPP1R14B	Protein Phosphatase 1 Regulatory Inhibitor Subunit 14B	Protein Coding	Q96C90	43	GC11M064244	4.06908226	https://www.genecards.org/cgi-bin/carddisp.pl?gene=PPP1R14B
PPP1R16B	Protein Phosphatase 1 Regulatory Subunit 16B	Protein Coding	Q96T49	43	GC20P038805	4.06908226	https://www.genecards.org/cgi-bin/carddisp.pl?gene=PPP1R16B
EXOSC6	Exosome Component 6	Protein Coding	Q5RKV6	42	GC16M070246	4.06908226	https://www.genecards.org/cgi-bin/carddisp.pl?gene=EXOSC6
DCP2	Decapping MRNA 2	Protein Coding	Q8IU60	41	GC05P112976	4.06908226	https://www.genecards.org/cgi-bin/carddisp.pl?gene=DCP2
PPP1R1C	Protein Phosphatase 1 Regulatory Inhibitor Subunit 1C	Protein Coding	Q8WVI7	41	GC02P181954	4.06908226	https://www.genecards.org/cgi-bin/carddisp.pl?gene=PPP1R1C
PPP1R3D	Protein Phosphatase 1 Regulatory Subunit 3D	Protein Coding	O95685	40	GC20M059936	4.06908226	https://www.genecards.org/cgi-bin/carddisp.pl?gene=PPP1R3D
PPP1R3G	Protein Phosphatase 1 Regulatory Subunit 3G	Protein Coding	B7ZBB8	40	GC06P005085	4.06908226	https://www.genecards.org/cgi-bin/carddisp.pl?gene=PPP1R3G
PPP1R3E	Protein Phosphatase 1 Regulatory Subunit 3E	Protein Coding	Q9H7J1	39	GC14M023295	4.06908226	https://www.genecards.org/cgi-bin/carddisp.pl?gene=PPP1R3E
PPP1R14D	Protein Phosphatase 1 Regulatory Inhibitor Subunit 14D	Protein Coding	Q9NXH3	37	GC15M040815	4.06908226	https://www.genecards.org/cgi-bin/carddisp.pl?gene=PPP1R14D
COL2A1	Collagen Type II Alpha 1 Chain	Protein Coding	P02458	63	GC12M047972	4.057491302	https://www.genecards.org/cgi-bin/carddisp.pl?gene=COL2A1
NRAS	NRAS Proto-Oncogene, GTPase	Protein Coding	P01111	63	GC01M114704	4.057491302	https://www.genecards.org/cgi-bin/carddisp.pl?gene=NRAS
EDN1	Endothelin 1	Protein Coding	P05305	62	GC06P012237	4.057491302	https://www.genecards.org/cgi-bin/carddisp.pl?gene=EDN1
CDK1	Cyclin Dependent Kinase 1	Protein Coding	P06493	61	GC10P060772	4.057491302	https://www.genecards.org/cgi-bin/carddisp.pl?gene=CDK1
HNRNPA1	Heterogeneous Nuclear Ribonucleoprotein A1	Protein Coding	P09651	60	GC12P054280	4.057491302	https://www.genecards.org/cgi-bin/carddisp.pl?gene=HNRNPA1
ERG	ETS Transcription Factor ERG	Protein Coding	P11308	59	GC21M038367	4.057491302	https://www.genecards.org/cgi-bin/carddisp.pl?gene=ERG
EGR1	Early Growth Response 1	Protein Coding	P18146	58	GC05P138465	4.057491302	https://www.genecards.org/cgi-bin/carddisp.pl?gene=EGR1
PTGES3	Prostaglandin E Synthase 3	Protein Coding	Q15185	56	GC12M059578	4.057491302	https://www.genecards.org/cgi-bin/carddisp.pl?gene=PTGES3
TRIM21	Tripartite Motif Containing 21	Protein Coding	P19474	56	GC11M004384	4.057491302	https://www.genecards.org/cgi-bin/carddisp.pl?gene=TRIM21
SLC30A5	Solute Carrier Family 30 Member 5	Protein Coding	Q8TAD4	51	GC05P069093	4.045014858	https://www.genecards.org/cgi-bin/carddisp.pl?gene=SLC30A5
HSF1	Heat Shock Transcription Factor 1	Protein Coding	Q00613	59	GC08P144291	4.028565407	https://www.genecards.org/cgi-bin/carddisp.pl?gene=HSF1
TTR	Transthyretin	Protein Coding	P02766	61	GC18P031557	4.023304939	https://www.genecards.org/cgi-bin/carddisp.pl?gene=TTR
NGF	Nerve Growth Factor	Protein Coding	P01138	64	GC01M115285	4.018166542	https://www.genecards.org/cgi-bin/carddisp.pl?gene=NGF
APOB	Apolipoprotein B	Protein Coding	P04114	59	GC02M020956	4.018166542	https://www.genecards.org/cgi-bin/carddisp.pl?gene=APOB
POMT2	Protein O-Mannosyltransferase 2	Protein Coding	Q9UKY4	55	GC14M077274	4.018166542	https://www.genecards.org/cgi-bin/carddisp.pl?gene=POMT2
E2F1	E2F Transcription Factor 1	Protein Coding	Q01094	56	GC20M033675	3.970796824	https://www.genecards.org/cgi-bin/carddisp.pl?gene=E2F1
INHBE	Inhibin Subunit Beta E	Protein Coding	P58166	45	GC12P057452	3.966528177	https://www.genecards.org/cgi-bin/carddisp.pl?gene=INHBE
PHLDA1	Pleckstrin Homology Like Domain Family A Member 1	Protein Coding	Q8WV24	45	GC12M076025	3.958983183	https://www.genecards.org/cgi-bin/carddisp.pl?gene=PHLDA1
GH1	Growth Hormone 1	Protein Coding	P01241	56	GC17M063917	3.958297729	https://www.genecards.org/cgi-bin/carddisp.pl?gene=GH1
UBE2J1	Ubiquitin Conjugating Enzyme E2 J1	Protein Coding	Q9Y385	52	GC06M089326	3.958297729	https://www.genecards.org/cgi-bin/carddisp.pl?gene=UBE2J1
FBXO6	F-Box Protein 6	Protein Coding	Q9NRD1	46	GC01P011664	3.958297729	https://www.genecards.org/cgi-bin/carddisp.pl?gene=FBXO6
SDF2	Stromal Cell Derived Factor 2	Protein Coding	Q99470	43	GC17M084700	3.958297729	https://www.genecards.org/cgi-bin/carddisp.pl?gene=SDF2
KAT2A	Lysine Acetyltransferase 2A	Protein Coding	Q92830	62	GC17M042113	3.946126223	https://www.genecards.org/cgi-bin/carddisp.pl?gene=KAT2A
CREBZF	CREB/ATF BZIP Transcription Factor	Protein Coding	Q9NS37	40	GC11M085657	3.946126223	https://www.genecards.org/cgi-bin/carddisp.pl?gene=CREBZF
HSPB1	Heat Shock Protein Family B (Small) Member 1	Protein Coding	P04792	64	GC07P076302	3.906898499	https://www.genecards.org/cgi-bin/carddisp.pl?gene=HSPB1
RTN1	Reticulon 1	Protein Coding	Q16799	44	GC14M059595	3.892907381	https://www.genecards.org/cgi-bin/carddisp.pl?gene=RTN1
NPHS1	NPHS1 Adhesion Molecule, Nephrin	Protein Coding	O60500	59	GC19M035825	3.862075806	https://www.genecards.org/cgi-bin/carddisp.pl?gene=NPHS1
FKRP	Fukutin Related Protein	Protein Coding	Q9H9S5	52	GC19P123289	3.862075806	https://www.genecards.org/cgi-bin/carddisp.pl?gene=FKRP
BAD	BCL2 Associated Agonist Of Cell Death	Protein Coding	Q92934	57	GC11M128946	3.86142683	https://www.genecards.org/cgi-bin/carddisp.pl?gene=BAD
MAP1LC3B	Microtubule Associated Protein 1 Light Chain 3 Beta	Protein Coding	Q9GZQ8	54	GC16P098570	3.85851717	https://www.genecards.org/cgi-bin/carddisp.pl?gene=MAP1LC3B
NOS3	Nitric Oxide Synthase 3	Protein Coding	P29474	63	GC07P159858	3.857080698	https://www.genecards.org/cgi-bin/carddisp.pl?gene=NOS3
RHBDD1	Rhomboid Domain Containing 1	Protein Coding	Q8TEB9	41	GC02P226870	3.8468647	https://www.genecards.org/cgi-bin/carddisp.pl?gene=RHBDD1
IGF1R	Insulin Like Growth Factor 1 Receptor	Protein Coding	P08069	68	GC15P098648	3.834370613	https://www.genecards.org/cgi-bin/carddisp.pl?gene=IGF1R
SGK1	Serum/Glucocorticoid Regulated Kinase 1	Protein Coding	O00141	62	GC06M134169	3.834370613	https://www.genecards.org/cgi-bin/carddisp.pl?gene=SGK1
IGF1	Insulin Like Growth Factor 1	Protein Coding	P05019	61	GC12M102395	3.834370613	https://www.genecards.org/cgi-bin/carddisp.pl?gene=IGF1
TRAF6	TNF Receptor Associated Factor 6	Protein Coding	Q9Y4K3	59	GC11M036467	3.834370613	https://www.genecards.org/cgi-bin/carddisp.pl?gene=TRAF6
TNFRSF10A	TNF Receptor Superfamily Member 10a	Protein Coding	O00220	57	GC08M023190	3.834370613	https://www.genecards.org/cgi-bin/carddisp.pl?gene=TNFRSF10A
USP7	Ubiquitin Specific Peptidase 7	Protein Coding	Q93009	62	GC16M008892	3.83400774	https://www.genecards.org/cgi-bin/carddisp.pl?gene=USP7
KLF4	KLF Transcription Factor 4	Protein Coding	O43474	59	GC09M107484	3.83400774	https://www.genecards.org/cgi-bin/carddisp.pl?gene=KLF4
MSTN	Myostatin	Protein Coding	O14793	59	GC02M190055	3.83400774	https://www.genecards.org/cgi-bin/carddisp.pl?gene=MSTN
PTPA	Protein Phosphatase 2 Phosphatase Activator	Protein Coding	Q15257	55	GC09P143892	3.83400774	https://www.genecards.org/cgi-bin/carddisp.pl?gene=PTPA
MUC5AC	Mucin 5AC, Oligomeric Mucus/Gel-Forming	Protein Coding	P98088	52	GC11P012289	3.83400774	https://www.genecards.org/cgi-bin/carddisp.pl?gene=MUC5AC
APAF1	Apoptotic Peptidase Activating Factor 1	Protein Coding	O14727	60	GC12P098645	3.830256462	https://www.genecards.org/cgi-bin/carddisp.pl?gene=APAF1
NR1H2	Nuclear Receptor Subfamily 1 Group H Member 2	Protein Coding	P55055	58	GC19P050329	3.830256462	https://www.genecards.org/cgi-bin/carddisp.pl?gene=NR1H2
DAB2IP	DAB2 Interacting Protein	Protein Coding	Q5VWQ8	51	GC09P126985	3.830256462	https://www.genecards.org/cgi-bin/carddisp.pl?gene=DAB2IP
HSPA1A	Heat Shock Protein Family A (Hsp70) Member 1A	Protein Coding	P0DMV8	59	GC06P144781	3.825261593	https://www.genecards.org/cgi-bin/carddisp.pl?gene=HSPA1A
CHAC1	ChaC Glutathione Specific Gamma-Glutamylcyclotransferase 1	Protein Coding	Q9BUX1	49	GC15P040952	3.80255127	https://www.genecards.org/cgi-bin/carddisp.pl?gene=CHAC1
NDUFS4	NADH:Ubiquinone Oxidoreductase Subunit S4	Protein Coding	O43181	56	GC05P053560	3.799312115	https://www.genecards.org/cgi-bin/carddisp.pl?gene=NDUFS4
RAB1A	RAB1A, Member RAS Oncogene Family	Protein Coding	P62820	53	GC02M065076	3.799312115	https://www.genecards.org/cgi-bin/carddisp.pl?gene=RAB1A
TLR2	Toll Like Receptor 2	Protein Coding	O60603	65	GC04P153684	3.786813021	https://www.genecards.org/cgi-bin/carddisp.pl?gene=TLR2
FOS	Fos Proto-Oncogene, AP-1 Transcription Factor Subunit	Protein Coding	P01100	64	GC14P075278	3.786813021	https://www.genecards.org/cgi-bin/carddisp.pl?gene=FOS
ABCG2	ATP Binding Cassette Subfamily G Member 2 (JR Blood Group)	Protein Coding	Q9UNQ0	63	GC04M088090	3.786813021	https://www.genecards.org/cgi-bin/carddisp.pl?gene=ABCG2
CEBPA	CCAAT Enhancer Binding Protein Alpha	Protein Coding	P49715	59	GC19M033299	3.786813021	https://www.genecards.org/cgi-bin/carddisp.pl?gene=CEBPA
SEC63	SEC63 Homolog, Protein Translocation Regulator	Protein Coding	Q9UGP8	55	GC06M107867	3.786813021	https://www.genecards.org/cgi-bin/carddisp.pl?gene=SEC63
CCDC88A	Coiled-Coil Domain Containing 88A	Protein Coding	Q3V6T2	54	GC02M055287	3.786813021	https://www.genecards.org/cgi-bin/carddisp.pl?gene=CCDC88A
TULP1	TUB Like Protein 1	Protein Coding	O00294	54	GC06M097250	3.786813021	https://www.genecards.org/cgi-bin/carddisp.pl?gene=TULP1
PROKR2	Prokineticin Receptor 2	Protein Coding	Q8NFJ6	53	GC20M009949	3.786813021	https://www.genecards.org/cgi-bin/carddisp.pl?gene=PROKR2
DNAJC12	DnaJ Heat Shock Protein Family (Hsp40) Member C12	Protein Coding	Q9UKB3	52	GC10M067796	3.786813021	https://www.genecards.org/cgi-bin/carddisp.pl?gene=DNAJC12
IL33	Interleukin 33	Protein Coding	O95760	52	GC09P009584	3.786813021	https://www.genecards.org/cgi-bin/carddisp.pl?gene=IL33
ENAM	Enamelin	Protein Coding	Q9NRM1	51	GC04P070628	3.786813021	https://www.genecards.org/cgi-bin/carddisp.pl?gene=ENAM
NELL2	Neural EGFL Like 2	Protein Coding	Q99435	50	GC12M044509	3.786813021	https://www.genecards.org/cgi-bin/carddisp.pl?gene=NELL2
XAF1	XIAP Associated Factor 1	Protein Coding	Q6GPH4	45	GC17P121858	3.786813021	https://www.genecards.org/cgi-bin/carddisp.pl?gene=XAF1
SERP1	Stress Associated Endoplasmic Reticulum Protein 1	Protein Coding	Q9Y6X1	38	GC03M150541	3.786813021	https://www.genecards.org/cgi-bin/carddisp.pl?gene=SERP1
TMEM241	Transmembrane Protein 241	Protein Coding	Q24JQ0	38	GC18M023197	3.786813021	https://www.genecards.org/cgi-bin/carddisp.pl?gene=TMEM241
STUB1	STIP1 Homology And U-Box Containing Protein 1	Protein Coding	Q9UNE7	58	GC16P095752	3.780788898	https://www.genecards.org/cgi-bin/carddisp.pl?gene=STUB1
SLC38A2	Solute Carrier Family 38 Member 2	Protein Coding	Q96QD8	50	GC12M046358	3.780788898	https://www.genecards.org/cgi-bin/carddisp.pl?gene=SLC38A2
KRAS	KRAS Proto-Oncogene, GTPase	Protein Coding	P01116	66	GC12M031027	3.752626896	https://www.genecards.org/cgi-bin/carddisp.pl?gene=KRAS
CTH	Cystathionine Gamma-Lyase	Protein Coding	P32929	62	GC01P070411	3.749308348	https://www.genecards.org/cgi-bin/carddisp.pl?gene=CTH
GORASP2	Golgi Reassembly Stacking Protein 2	Protein Coding	Q9H8Y8	51	GC02P170928	3.748969555	https://www.genecards.org/cgi-bin/carddisp.pl?gene=GORASP2
ATM	ATM Serine/Threonine Kinase	Protein Coding	Q13315	66	GC11P108223	3.748338938	https://www.genecards.org/cgi-bin/carddisp.pl?gene=ATM
RAC1	Rac Family Small GTPase 1	Protein Coding	P63000	62	GC07P013892	3.748338938	https://www.genecards.org/cgi-bin/carddisp.pl?gene=RAC1
OTUB1	OTU Deubiquitinase, Ubiquitin Aldehyde Binding 1	Protein Coding	Q96FW1	52	GC11P063985	3.748338938	https://www.genecards.org/cgi-bin/carddisp.pl?gene=OTUB1
IFNA1	Interferon Alpha 1	Protein Coding	P01562	51	GC09P021798	3.748338938	https://www.genecards.org/cgi-bin/carddisp.pl?gene=IFNA1
TUBA1B	Tubulin Alpha 1b	Protein Coding	P68363	58	GC12M049127	3.73541379	https://www.genecards.org/cgi-bin/carddisp.pl?gene=TUBA1B
UFD1	Ubiquitin Recognition Factor In ER Associated Degradation 1	Protein Coding	Q92890	56	GC22M020189	3.73541379	https://www.genecards.org/cgi-bin/carddisp.pl?gene=UFD1
BZW1	Basic Leucine Zipper And W2 Domains 1	Protein Coding	Q7L1Q6	44	GC02P200810	3.73541379	https://www.genecards.org/cgi-bin/carddisp.pl?gene=BZW1
NNAT	Neuronatin	Protein Coding	Q16517	39	GC20P037521	3.73541379	https://www.genecards.org/cgi-bin/carddisp.pl?gene=NNAT
THBS1	Thrombospondin 1	Protein Coding	P07996	59	GC15P039581	3.716519833	https://www.genecards.org/cgi-bin/carddisp.pl?gene=THBS1
ERP44	Endoplasmic Reticulum Protein 44	Protein Coding	Q9BS26	54	GC09M099979	3.716519833	https://www.genecards.org/cgi-bin/carddisp.pl?gene=ERP44
SOCS3	Suppressor Of Cytokine Signaling 3	Protein Coding	O14543	56	GC17M078356	3.662885666	https://www.genecards.org/cgi-bin/carddisp.pl?gene=SOCS3
TRAP1	TNF Receptor Associated Protein 1	Protein Coding	Q12931	56	GC16M025748	3.662885666	https://www.genecards.org/cgi-bin/carddisp.pl?gene=TRAP1
PLP2	Proteolipid Protein 2	Protein Coding	Q04941	45	GC0XP049171	3.662885666	https://www.genecards.org/cgi-bin/carddisp.pl?gene=PLP2
OPTN	Optineurin	Protein Coding	Q96CV9	56	GC10P013099	3.637478113	https://www.genecards.org/cgi-bin/carddisp.pl?gene=OPTN
MYOC	Myocilin	Protein Coding	Q99972	54	GC01M171604	3.637478113	https://www.genecards.org/cgi-bin/carddisp.pl?gene=MYOC
AGT	Angiotensinogen	Protein Coding	P01019	63	GC01M230690	3.636220455	https://www.genecards.org/cgi-bin/carddisp.pl?gene=AGT
YWHAE	Tyrosine 3-Monooxygenase/Tryptophan 5-Monooxygenase Activation Protein Epsilon	Protein Coding	P62258	63	GC17M083833	3.636220455	https://www.genecards.org/cgi-bin/carddisp.pl?gene=YWHAE
FUS	FUS RNA Binding Protein	Protein Coding	P35637	58	GC16P031180	3.636220455	https://www.genecards.org/cgi-bin/carddisp.pl?gene=FUS
TFEB	Transcription Factor EB	Protein Coding	P19484	56	GC06M097324	3.636220455	https://www.genecards.org/cgi-bin/carddisp.pl?gene=TFEB
TXN	Thioredoxin	Protein Coding	P10599	59	GC09M110243	3.633597374	https://www.genecards.org/cgi-bin/carddisp.pl?gene=TXN
UBQLN1	Ubiquilin 1	Protein Coding	Q9UMX0	55	GC09M083659	3.631066561	https://www.genecards.org/cgi-bin/carddisp.pl?gene=UBQLN1
BHMT	Betaine--Homocysteine S-Methyltransferase	Protein Coding	Q93088	55	GC05P079111	3.629047632	https://www.genecards.org/cgi-bin/carddisp.pl?gene=BHMT
PARK7	Parkinsonism Associated Deglycase	Protein Coding	Q99497	60	GC01P050925	3.604401112	https://www.genecards.org/cgi-bin/carddisp.pl?gene=PARK7
TUBB	Tubulin Beta Class I	Protein Coding	P07437	62	GC06P144741	3.576854229	https://www.genecards.org/cgi-bin/carddisp.pl?gene=TUBB
SP1	Sp1 Transcription Factor	Protein Coding	P08047	59	GC12P053380	3.576854229	https://www.genecards.org/cgi-bin/carddisp.pl?gene=SP1
NDRG1	N-Myc Downstream Regulated 1	Protein Coding	Q92597	58	GC08M133237	3.576854229	https://www.genecards.org/cgi-bin/carddisp.pl?gene=NDRG1
PPARD	Peroxisome Proliferator Activated Receptor Delta	Protein Coding	Q03181	58	GC06P144888	3.576854229	https://www.genecards.org/cgi-bin/carddisp.pl?gene=PPARD
VDAC1	Voltage Dependent Anion Channel 1	Protein Coding	P21796	58	GC05M133975	3.576854229	https://www.genecards.org/cgi-bin/carddisp.pl?gene=VDAC1
CST3	Cystatin C	Protein Coding	P01034	56	GC20M023970	3.576854229	https://www.genecards.org/cgi-bin/carddisp.pl?gene=CST3
EEF1A1	Eukaryotic Translation Elongation Factor 1 Alpha 1	Protein Coding	P68104	56	GC06M097675	3.576854229	https://www.genecards.org/cgi-bin/carddisp.pl?gene=EEF1A1
RPS10	Ribosomal Protein S10	Protein Coding	P46783	55	GC06M097241	3.576854229	https://www.genecards.org/cgi-bin/carddisp.pl?gene=RPS10
HRC	Histidine Rich Calcium Binding Protein	Protein Coding	P23327	49	GC19M049151	3.576854229	https://www.genecards.org/cgi-bin/carddisp.pl?gene=HRC
CYB5R4	Cytochrome B5 Reductase 4	Protein Coding	Q7L1T6	49	GC06P083859	3.576186657	https://www.genecards.org/cgi-bin/carddisp.pl?gene=CYB5R4
CALHM1	Calcium Homeostasis Modulator 1	Protein Coding	Q8IU99	44	GC10M103454	3.576186657	https://www.genecards.org/cgi-bin/carddisp.pl?gene=CALHM1
ZFAND2B	Zinc Finger AN1-Type Containing 2B	Protein Coding	Q8WV99	43	GC02P219195	3.576186657	https://www.genecards.org/cgi-bin/carddisp.pl?gene=ZFAND2B
RETREG3	Reticulophagy Regulator Family Member 3	Protein Coding	Q86VR2	40	GC17M085230	3.576186657	https://www.genecards.org/cgi-bin/carddisp.pl?gene=RETREG3
RNF121	Ring Finger Protein 121	Protein Coding	Q9H920	39	GC11P094994	3.576186657	https://www.genecards.org/cgi-bin/carddisp.pl?gene=RNF121
RPS27A	Ribosomal Protein S27a	Protein Coding	P62979	55	GC02P055231	3.565149307	https://www.genecards.org/cgi-bin/carddisp.pl?gene=RPS27A
MAP2K1	Mitogen-Activated Protein Kinase Kinase 1	Protein Coding	Q02750	67	GC15P066386	3.563329697	https://www.genecards.org/cgi-bin/carddisp.pl?gene=MAP2K1
RYR1	Ryanodine Receptor 1	Protein Coding	P21817	61	GC19P122999	3.563329697	https://www.genecards.org/cgi-bin/carddisp.pl?gene=RYR1
IL10	Interleukin 10	Protein Coding	P22301	60	GC01M206767	3.563329697	https://www.genecards.org/cgi-bin/carddisp.pl?gene=IL10
STAR	Steroidogenic Acute Regulatory Protein	Protein Coding	P49675	58	GC08M038333	3.563329697	https://www.genecards.org/cgi-bin/carddisp.pl?gene=STAR
GRP	Gastrin Releasing Peptide	Protein Coding	P07492	53	GC18P059220	3.563329697	https://www.genecards.org/cgi-bin/carddisp.pl?gene=GRP
RAB6A	RAB6A, Member RAS Oncogene Family	Protein Coding	P20340	53	GC11M129277	3.563329697	https://www.genecards.org/cgi-bin/carddisp.pl?gene=RAB6A
PDX1	Pancreatic And Duodenal Homeobox 1	Protein Coding	P52945	58	GC13P027931	3.518330574	https://www.genecards.org/cgi-bin/carddisp.pl?gene=PDX1
NR3C1	Nuclear Receptor Subfamily 3 Group C Member 1	Protein Coding	P04150	62	GC05M143277	3.511930466	https://www.genecards.org/cgi-bin/carddisp.pl?gene=NR3C1
NPLOC4	NPL4 Homolog, Ubiquitin Recognition Factor	Protein Coding	Q8TAT6	52	GC17M081556	3.511930466	https://www.genecards.org/cgi-bin/carddisp.pl?gene=NPLOC4
OSBPL5	Oxysterol Binding Protein Like 5	Protein Coding	Q9H0X9	51	GC11M012614	3.511930466	https://www.genecards.org/cgi-bin/carddisp.pl?gene=OSBPL5
PIK3CG	Phosphatidylinositol-4,5-Bisphosphate 3-Kinase Catalytic Subunit Gamma	Protein Coding	P48736	62	GC07P106865	3.492621422	https://www.genecards.org/cgi-bin/carddisp.pl?gene=PIK3CG
IGF2BP2	Insulin Like Growth Factor 2 MRNA Binding Protein 2	Protein Coding	Q9Y6M1	58	GC03M185643	3.492621422	https://www.genecards.org/cgi-bin/carddisp.pl?gene=IGF2BP2
BIRC3	Baculoviral IAP Repeat Containing 3	Protein Coding	Q13489	58	GC11P102317	3.478630304	https://www.genecards.org/cgi-bin/carddisp.pl?gene=BIRC3
STARD4	StAR Related Lipid Transfer Domain Containing 4	Protein Coding	Q96DR4	47	GC05M111496	3.478630304	https://www.genecards.org/cgi-bin/carddisp.pl?gene=STARD4
MMP9	Matrix Metallopeptidase 9	Protein Coding	P14780	66	GC20P046008	3.464735746	https://www.genecards.org/cgi-bin/carddisp.pl?gene=MMP9
ALK	ALK Receptor Tyrosine Kinase	Protein Coding	Q9UM73	64	GC02M029190	3.464735746	https://www.genecards.org/cgi-bin/carddisp.pl?gene=ALK
SRC	SRC Proto-Oncogene, Non-Receptor Tyrosine Kinase	Protein Coding	P12931	64	GC20P037344	3.464735746	https://www.genecards.org/cgi-bin/carddisp.pl?gene=SRC
ACLY	ATP Citrate Lyase	Protein Coding	P53396	60	GC17M041866	3.464735746	https://www.genecards.org/cgi-bin/carddisp.pl?gene=ACLY
AHR	Aryl Hydrocarbon Receptor	Protein Coding	P35869	60	GC07P016916	3.464735746	https://www.genecards.org/cgi-bin/carddisp.pl?gene=AHR
COL4A1	Collagen Type IV Alpha 1 Chain	Protein Coding	P02462	60	GC13M110148	3.464735746	https://www.genecards.org/cgi-bin/carddisp.pl?gene=COL4A1
KCNN4	Potassium Calcium-Activated Channel Subfamily N Member 4	Protein Coding	O15554	60	GC19M096981	3.464735746	https://www.genecards.org/cgi-bin/carddisp.pl?gene=KCNN4
RPL11	Ribosomal Protein L11	Protein Coding	P62913	60	GC01P023691	3.464735746	https://www.genecards.org/cgi-bin/carddisp.pl?gene=RPL11
TRPA1	Transient Receptor Potential Cation Channel Subfamily A Member 1	Protein Coding	O75762	60	GC08M072019	3.464735746	https://www.genecards.org/cgi-bin/carddisp.pl?gene=TRPA1
BMP2	Bone Morphogenetic Protein 2	Protein Coding	P12643	59	GC20P006767	3.464735746	https://www.genecards.org/cgi-bin/carddisp.pl?gene=BMP2
EPHX2	Epoxide Hydrolase 2	Protein Coding	P34913	59	GC08P027490	3.464735746	https://www.genecards.org/cgi-bin/carddisp.pl?gene=EPHX2
CD274	CD274 Molecule	Protein Coding	Q9NZQ7	58	GC09P005450	3.464735746	https://www.genecards.org/cgi-bin/carddisp.pl?gene=CD274
PSMD4	Proteasome 26S Subunit Ubiquitin Receptor, Non-ATPase 4	Protein Coding	P55036	58	GC01P167002	3.464735746	https://www.genecards.org/cgi-bin/carddisp.pl?gene=PSMD4
ARRB1	Arrestin Beta 1	Protein Coding	P49407	57	GC11M129349	3.464735746	https://www.genecards.org/cgi-bin/carddisp.pl?gene=ARRB1
RTN4	Reticulon 4	Protein Coding	Q9NQC3	57	GC02M054934	3.464735746	https://www.genecards.org/cgi-bin/carddisp.pl?gene=RTN4
SET	SET Nuclear Proto-Oncogene	Protein Coding	Q01105	57	GC09P143876	3.464735746	https://www.genecards.org/cgi-bin/carddisp.pl?gene=SET
SLC8A1	Solute Carrier Family 8 Member A1	Protein Coding	P32418	57	GC02M040078	3.464735746	https://www.genecards.org/cgi-bin/carddisp.pl?gene=SLC8A1
HAMP	Hepcidin Antimicrobial Peptide	Protein Coding	P81172	56	GC19P122921	3.464735746	https://www.genecards.org/cgi-bin/carddisp.pl?gene=HAMP
PTX3	Pentraxin 3	Protein Coding	P26022	56	GC03P157436	3.464735746	https://www.genecards.org/cgi-bin/carddisp.pl?gene=PTX3
IL22	Interleukin 22	Protein Coding	Q9GZX6	55	GC12M068248	3.464735746	https://www.genecards.org/cgi-bin/carddisp.pl?gene=IL22
SMURF1	SMAD Specific E3 Ubiquitin Protein Ligase 1	Protein Coding	Q9HCE7	55	GC07M099027	3.464735746	https://www.genecards.org/cgi-bin/carddisp.pl?gene=SMURF1
CAPN5	Calpain 5	Protein Coding	O15484	54	GC11P077066	3.464735746	https://www.genecards.org/cgi-bin/carddisp.pl?gene=CAPN5
EIF2B3	Eukaryotic Translation Initiation Factor 2B Subunit Gamma	Protein Coding	Q9NR50	54	GC01M044850	3.464735746	https://www.genecards.org/cgi-bin/carddisp.pl?gene=EIF2B3
CES2	Carboxylesterase 2	Protein Coding	O00748	53	GC16P066934	3.464735746	https://www.genecards.org/cgi-bin/carddisp.pl?gene=CES2
FAS	Fas Cell Surface Death Receptor	Protein Coding	P25445	64	GC10P112626	3.43940258	https://www.genecards.org/cgi-bin/carddisp.pl?gene=FAS
TNFRSF1A	TNF Receptor Superfamily Member 1A	Protein Coding	P19438	63	GC12M006328	3.43940258	https://www.genecards.org/cgi-bin/carddisp.pl?gene=TNFRSF1A
PRPS1	Phosphoribosyl Pyrophosphate Synthetase 1	Protein Coding	P60891	59	GC0XP107628	3.43940258	https://www.genecards.org/cgi-bin/carddisp.pl?gene=PRPS1
PRPS2	Phosphoribosyl Pyrophosphate Synthetase 2	Protein Coding	P11908	52	GC0XP012791	3.43940258	https://www.genecards.org/cgi-bin/carddisp.pl?gene=PRPS2
SEPTIN7	Septin 7	Protein Coding	Q16181	46	GC07P036833	3.43940258	https://www.genecards.org/cgi-bin/carddisp.pl?gene=SEPTIN7
INSR	Insulin Receptor	Protein Coding	P06213	67	GC19M007112	3.406589746	https://www.genecards.org/cgi-bin/carddisp.pl?gene=INSR
PSEN2	Presenilin 2	Protein Coding	P49810	62	GC01P226870	3.406589746	https://www.genecards.org/cgi-bin/carddisp.pl?gene=PSEN2
ANXA5	Annexin A5	Protein Coding	P08758	60	GC04M121667	3.406589746	https://www.genecards.org/cgi-bin/carddisp.pl?gene=ANXA5
ATF1	Activating Transcription Factor 1	Protein Coding	P18846	58	GC12P050763	3.406589746	https://www.genecards.org/cgi-bin/carddisp.pl?gene=ATF1
DYSF	Dysferlin	Protein Coding	O75923	56	GC02P071453	3.406589746	https://www.genecards.org/cgi-bin/carddisp.pl?gene=DYSF
SFTPA2	Surfactant Protein A2	Protein Coding	Q8IWL1	51	GC10M083905	3.406589746	https://www.genecards.org/cgi-bin/carddisp.pl?gene=SFTPA2
CD36	CD36 Molecule (CD36 Blood Group)	Protein Coding	P16671	63	GC07P080369	3.365542412	https://www.genecards.org/cgi-bin/carddisp.pl?gene=CD36
RIPK1	Receptor Interacting Serine/Threonine Kinase 1	Protein Coding	Q13546	63	GC06P007000	3.365542412	https://www.genecards.org/cgi-bin/carddisp.pl?gene=RIPK1
SPARC	Secreted Protein Acidic And Cysteine Rich	Protein Coding	P09486	62	GC05M151661	3.365542412	https://www.genecards.org/cgi-bin/carddisp.pl?gene=SPARC
LPIN1	Lipin 1	Protein Coding	Q14693	60	GC02P011677	3.365542412	https://www.genecards.org/cgi-bin/carddisp.pl?gene=LPIN1
RYR2	Ryanodine Receptor 2	Protein Coding	Q92736	60	GC01P237042	3.365542412	https://www.genecards.org/cgi-bin/carddisp.pl?gene=RYR2
TGM2	Transglutaminase 2	Protein Coding	P21980	60	GC20M038127	3.365542412	https://www.genecards.org/cgi-bin/carddisp.pl?gene=TGM2
ERAP1	Endoplasmic Reticulum Aminopeptidase 1	Protein Coding	Q9NZ08	58	GC05M096760	3.365542412	https://www.genecards.org/cgi-bin/carddisp.pl?gene=ERAP1
CAV3	Caveolin 3	Protein Coding	P56539	56	GC03P008733	3.365542412	https://www.genecards.org/cgi-bin/carddisp.pl?gene=CAV3
MATN3	Matrilin 3	Protein Coding	O15232	55	GC02M019992	3.365542412	https://www.genecards.org/cgi-bin/carddisp.pl?gene=MATN3
SRI	Sorcin	Protein Coding	P30626	53	GC07M088205	3.365542412	https://www.genecards.org/cgi-bin/carddisp.pl?gene=SRI
RCN1	Reticulocalbin 1	Protein Coding	Q15293	51	GC11P032090	3.365542412	https://www.genecards.org/cgi-bin/carddisp.pl?gene=RCN1
CRELD2	Cysteine Rich With EGF Like Domains 2	Protein Coding	Q6UXH1	49	GC22P049918	3.365542412	https://www.genecards.org/cgi-bin/carddisp.pl?gene=CRELD2
RRBP1	Ribosome Binding Protein 1	Protein Coding	Q9P2E9	49	GC20M017613	3.365542412	https://www.genecards.org/cgi-bin/carddisp.pl?gene=RRBP1
CDK4	Cyclin Dependent Kinase 4	Protein Coding	P11802	67	GC12M059651	3.353370905	https://www.genecards.org/cgi-bin/carddisp.pl?gene=CDK4
DYRK1A	Dual Specificity Tyrosine Phosphorylation Regulated Kinase 1A	Protein Coding	Q13627	63	GC21P037365	3.353370905	https://www.genecards.org/cgi-bin/carddisp.pl?gene=DYRK1A
GYS1	Glycogen Synthase 1	Protein Coding	P13807	62	GC19M097165	3.353370905	https://www.genecards.org/cgi-bin/carddisp.pl?gene=GYS1
FLNA	Filamin A	Protein Coding	P21333	61	GC0XM154348	3.353370905	https://www.genecards.org/cgi-bin/carddisp.pl?gene=FLNA
RPL5	Ribosomal Protein L5	Protein Coding	P46777	59	GC01P092851	3.353370905	https://www.genecards.org/cgi-bin/carddisp.pl?gene=RPL5
ERCC6	ERCC Excision Repair 6, Chromatin Remodeling Factor	Protein Coding	Q03468	58	GC10M049454	3.353370905	https://www.genecards.org/cgi-bin/carddisp.pl?gene=ERCC6
NEDD4L	NEDD4 Like E3 Ubiquitin Protein Ligase	Protein Coding	Q96PU5	58	GC18P058044	3.353370905	https://www.genecards.org/cgi-bin/carddisp.pl?gene=NEDD4L
DYRK1B	Dual Specificity Tyrosine Phosphorylation Regulated Kinase 1B	Protein Coding	Q9Y463	57	GC19M039825	3.353370905	https://www.genecards.org/cgi-bin/carddisp.pl?gene=DYRK1B
CXCL1	C-X-C Motif Chemokine Ligand 1	Protein Coding	P09341	56	GC04P073869	3.353370905	https://www.genecards.org/cgi-bin/carddisp.pl?gene=CXCL1
IGFBP2	Insulin Like Growth Factor Binding Protein 2	Protein Coding	P18065	56	GC02P216632	3.353370905	https://www.genecards.org/cgi-bin/carddisp.pl?gene=IGFBP2
ASGR1	Asialoglycoprotein Receptor 1	Protein Coding	P07306	54	GC17M007173	3.353370905	https://www.genecards.org/cgi-bin/carddisp.pl?gene=ASGR1
PCSK6	Proprotein Convertase Subtilisin/Kexin Type 6	Protein Coding	P29122	54	GC15M152458	3.353370905	https://www.genecards.org/cgi-bin/carddisp.pl?gene=PCSK6
EIF4B	Eukaryotic Translation Initiation Factor 4B	Protein Coding	P23588	53	GC12P053006	3.353370905	https://www.genecards.org/cgi-bin/carddisp.pl?gene=EIF4B
GOLM1	Golgi Membrane Protein 1	Protein Coding	Q8NBJ4	53	GC09M086026	3.353370905	https://www.genecards.org/cgi-bin/carddisp.pl?gene=GOLM1
WDR77	WD Repeat Domain 77	Protein Coding	Q9BQA1	46	GC01M111439	3.353370905	https://www.genecards.org/cgi-bin/carddisp.pl?gene=WDR77
OPA1	OPA1 Mitochondrial Dynamin Like GTPase	Protein Coding	O60313	56	GC03P193594	3.333723068	https://www.genecards.org/cgi-bin/carddisp.pl?gene=OPA1
SEC16A	SEC16 Homolog A, Endoplasmic Reticulum Export Factor	Protein Coding	O15027	45	GC09M136440	3.333723068	https://www.genecards.org/cgi-bin/carddisp.pl?gene=SEC16A
TMEM258	Transmembrane Protein 258	Protein Coding	P61165	40	GC11M061768	3.333723068	https://www.genecards.org/cgi-bin/carddisp.pl?gene=TMEM258
TMEM238L	Transmembrane Protein 238 Like	Protein Coding	A6NJY4	25	GC17M084249	3.333723068	https://www.genecards.org/cgi-bin/carddisp.pl?gene=TMEM238L
RPL26	Ribosomal Protein L26	Protein Coding	P61254	55	GC17M008377	3.295294762	https://www.genecards.org/cgi-bin/carddisp.pl?gene=RPL26
RPN1	Ribophorin I	Protein Coding	P04843	54	GC03M128619	3.295294762	https://www.genecards.org/cgi-bin/carddisp.pl?gene=RPN1
AURKA	Aurora Kinase A	Protein Coding	O14965	65	GC20M056370	3.241252422	https://www.genecards.org/cgi-bin/carddisp.pl?gene=AURKA
FGFR4	Fibroblast Growth Factor Receptor 4	Protein Coding	P22455	65	GC05P177086	3.241252422	https://www.genecards.org/cgi-bin/carddisp.pl?gene=FGFR4
CTSB	Cathepsin B	Protein Coding	P07858	64	GC08M011842	3.241252422	https://www.genecards.org/cgi-bin/carddisp.pl?gene=CTSB
FLT1	Fms Related Receptor Tyrosine Kinase 1	Protein Coding	P17948	64	GC13M028300	3.241252422	https://www.genecards.org/cgi-bin/carddisp.pl?gene=FLT1
APOA1	Apolipoprotein A1	Protein Coding	P02647	63	GC11M116835	3.241252422	https://www.genecards.org/cgi-bin/carddisp.pl?gene=APOA1
GDNF	Glial Cell Derived Neurotrophic Factor	Protein Coding	P39905	63	GC05M037812	3.241252422	https://www.genecards.org/cgi-bin/carddisp.pl?gene=GDNF
IL6ST	Interleukin 6 Cytokine Family Signal Transducer	Protein Coding	P40189	63	GC05M055935	3.241252422	https://www.genecards.org/cgi-bin/carddisp.pl?gene=IL6ST
LYN	LYN Proto-Oncogene, Src Family Tyrosine Kinase	Protein Coding	P07948	63	GC08P055879	3.241252422	https://www.genecards.org/cgi-bin/carddisp.pl?gene=LYN
MMP13	Matrix Metallopeptidase 13	Protein Coding	P45452	63	GC11M102942	3.241252422	https://www.genecards.org/cgi-bin/carddisp.pl?gene=MMP13
RUNX1	RUNX Family Transcription Factor 1	Protein Coding	Q01196	63	GC21M034787	3.241252422	https://www.genecards.org/cgi-bin/carddisp.pl?gene=RUNX1
ACE2	Angiotensin Converting Enzyme 2	Protein Coding	Q9BYF1	62	GC0XM015494	3.241252422	https://www.genecards.org/cgi-bin/carddisp.pl?gene=ACE2
ANGPT2	Angiopoietin 2	Protein Coding	O15123	62	GC08M006499	3.241252422	https://www.genecards.org/cgi-bin/carddisp.pl?gene=ANGPT2
ARG1	Arginase 1	Protein Coding	P05089	62	GC06P146254	3.241252422	https://www.genecards.org/cgi-bin/carddisp.pl?gene=ARG1
CHRM3	Cholinergic Receptor Muscarinic 3	Protein Coding	P20309	62	GC01P239386	3.241252422	https://www.genecards.org/cgi-bin/carddisp.pl?gene=CHRM3
EEF2	Eukaryotic Translation Elongation Factor 2	Protein Coding	P13639	62	GC19M003976	3.241252422	https://www.genecards.org/cgi-bin/carddisp.pl?gene=EEF2
CACNA1H	Calcium Voltage-Gated Channel Subunit Alpha1 H	Protein Coding	O95180	61	GC16P001153	3.241252422	https://www.genecards.org/cgi-bin/carddisp.pl?gene=CACNA1H
IRS1	Insulin Receptor Substrate 1	Protein Coding	P35568	61	GC02M226731	3.241252422	https://www.genecards.org/cgi-bin/carddisp.pl?gene=IRS1
GNAI1	G Protein Subunit Alpha I1	Protein Coding	P63096	60	GC07P088666	3.241252422	https://www.genecards.org/cgi-bin/carddisp.pl?gene=GNAI1
YAP1	Yes1 Associated Transcriptional Regulator	Protein Coding	P46937	60	GC11P102110	3.241252422	https://www.genecards.org/cgi-bin/carddisp.pl?gene=YAP1
CCN2	Cellular Communication Network Factor 2	Protein Coding	P29279	59	GC06M131948	3.241252422	https://www.genecards.org/cgi-bin/carddisp.pl?gene=CCN2
CYP1A2	Cytochrome P450 Family 1 Subfamily A Member 2	Protein Coding	P05177	59	GC15P074748	3.241252422	https://www.genecards.org/cgi-bin/carddisp.pl?gene=CYP1A2
RPA1	Replication Protein A1	Protein Coding	P27694	59	GC17P001829	3.241252422	https://www.genecards.org/cgi-bin/carddisp.pl?gene=RPA1
ADAMTS5	ADAM Metallopeptidase With Thrombospondin Type 1 Motif 5	Protein Coding	Q9UNA0	57	GC21M026918	3.241252422	https://www.genecards.org/cgi-bin/carddisp.pl?gene=ADAMTS5
CYP2C19	Cytochrome P450 Family 2 Subfamily C Member 19	Protein Coding	P33261	57	GC10P094762	3.241252422	https://www.genecards.org/cgi-bin/carddisp.pl?gene=CYP2C19
KAT6B	Lysine Acetyltransferase 6B	Protein Coding	Q8WYB5	57	GC10P074985	3.241252422	https://www.genecards.org/cgi-bin/carddisp.pl?gene=KAT6B
GADD45A	Growth Arrest And DNA Damage Inducible Alpha	Protein Coding	P24522	56	GC01P067685	3.241252422	https://www.genecards.org/cgi-bin/carddisp.pl?gene=GADD45A
NR1I2	Nuclear Receptor Subfamily 1 Group I Member 2	Protein Coding	O75469	56	GC03P119780	3.241252422	https://www.genecards.org/cgi-bin/carddisp.pl?gene=NR1I2
OLR1	Oxidized Low Density Lipoprotein Receptor 1	Protein Coding	P78380	56	GC12M030832	3.241252422	https://www.genecards.org/cgi-bin/carddisp.pl?gene=OLR1
TRPV3	Transient Receptor Potential Cation Channel Subfamily V Member 3	Protein Coding	Q8NET8	56	GC17M083942	3.241252422	https://www.genecards.org/cgi-bin/carddisp.pl?gene=TRPV3
SOAT1	Sterol O-Acyltransferase 1	Protein Coding	P35610	55	GC01P179294	3.241252422	https://www.genecards.org/cgi-bin/carddisp.pl?gene=SOAT1
IL11	Interleukin 11	Protein Coding	P20809	54	GC19M055364	3.241252422	https://www.genecards.org/cgi-bin/carddisp.pl?gene=IL11
CCN1	Cellular Communication Network Factor 1	Protein Coding	O00622	53	GC01P085585	3.241252422	https://www.genecards.org/cgi-bin/carddisp.pl?gene=CCN1
SMN1	Survival Of Motor Neuron 1, Telomeric	Protein Coding	Q16637	53	GC05P070924	3.241252422	https://www.genecards.org/cgi-bin/carddisp.pl?gene=SMN1
HCRT	Hypocretin Neuropeptide Precursor	Protein Coding	O43612	52	GC17M085215	3.241252422	https://www.genecards.org/cgi-bin/carddisp.pl?gene=HCRT
SEPTIN4	Septin 4	Protein Coding	O43236	52	GC17M085748	3.241252422	https://www.genecards.org/cgi-bin/carddisp.pl?gene=SEPTIN4
KLF15	KLF Transcription Factor 15	Protein Coding	Q9UIH9	51	GC03M126293	3.241252422	https://www.genecards.org/cgi-bin/carddisp.pl?gene=KLF15
UTS2	Urotensin 2	Protein Coding	O95399	51	GC01M007843	3.241252422	https://www.genecards.org/cgi-bin/carddisp.pl?gene=UTS2
CTNNBIP1	Catenin Beta Interacting Protein 1	Protein Coding	Q9NSA3	50	GC01M009848	3.241252422	https://www.genecards.org/cgi-bin/carddisp.pl?gene=CTNNBIP1
IFI6	Interferon Alpha Inducible Protein 6	Protein Coding	P09912	48	GC01M027666	3.241252422	https://www.genecards.org/cgi-bin/carddisp.pl?gene=IFI6
RCE1	Ras Converting CAAX Endopeptidase 1	Protein Coding	Q9Y256	48	GC11P066842	3.241252422	https://www.genecards.org/cgi-bin/carddisp.pl?gene=RCE1
SELENOP	Selenoprotein P	Protein Coding	P49908	48	GC05M042800	3.241252422	https://www.genecards.org/cgi-bin/carddisp.pl?gene=SELENOP
ULBP1	UL16 Binding Protein 1	Protein Coding	Q9BZM6	48	GC06P149963	3.241252422	https://www.genecards.org/cgi-bin/carddisp.pl?gene=ULBP1
TSPYL5	TSPY Like 5	Protein Coding	Q86VY4	40	GC08M097273	3.241252422	https://www.genecards.org/cgi-bin/carddisp.pl?gene=TSPYL5
NR1H3	Nuclear Receptor Subfamily 1 Group H Member 3	Protein Coding	Q13133	59	GC11P047248	3.209433079	https://www.genecards.org/cgi-bin/carddisp.pl?gene=NR1H3
FLOT1	Flotillin 1	Protein Coding	O75955	54	GC06M097031	3.209433079	https://www.genecards.org/cgi-bin/carddisp.pl?gene=FLOT1
EZH2	Enhancer Of Zeste 2 Polycomb Repressive Complex 2 Subunit	Protein Coding	Q15910	66	GC07M148807	3.194057703	https://www.genecards.org/cgi-bin/carddisp.pl?gene=EZH2
STK11	Serine/Threonine Kinase 11	Protein Coding	Q15831	63	GC19P001177	3.194057703	https://www.genecards.org/cgi-bin/carddisp.pl?gene=STK11
ALB	Albumin	Protein Coding	P02768	62	GC04P073397	3.194057703	https://www.genecards.org/cgi-bin/carddisp.pl?gene=ALB
PRDX1	Peroxiredoxin 1	Protein Coding	Q06830	62	GC01M045790	3.194057703	https://www.genecards.org/cgi-bin/carddisp.pl?gene=PRDX1
TBK1	TANK Binding Kinase 1	Protein Coding	Q9UHD2	62	GC12P064451	3.194057703	https://www.genecards.org/cgi-bin/carddisp.pl?gene=TBK1
FAP	Fibroblast Activation Protein Alpha	Protein Coding	Q12884	59	GC02M162170	3.194057703	https://www.genecards.org/cgi-bin/carddisp.pl?gene=FAP
HTRA2	HtrA Serine Peptidase 2	Protein Coding	O43464	59	GC02P074529	3.194057703	https://www.genecards.org/cgi-bin/carddisp.pl?gene=HTRA2
IRS2	Insulin Receptor Substrate 2	Protein Coding	Q9Y4H2	59	GC13M109752	3.194057703	https://www.genecards.org/cgi-bin/carddisp.pl?gene=IRS2
CUL1	Cullin 1	Protein Coding	Q13616	58	GC07P148697	3.194057703	https://www.genecards.org/cgi-bin/carddisp.pl?gene=CUL1
HTRA1	HtrA Serine Peptidase 1	Protein Coding	Q92743	58	GC10P122461	3.194057703	https://www.genecards.org/cgi-bin/carddisp.pl?gene=HTRA1
TRPC3	Transient Receptor Potential Cation Channel Subfamily C Member 3	Protein Coding	Q13507	58	GC04M121879	3.194057703	https://www.genecards.org/cgi-bin/carddisp.pl?gene=TRPC3
ABCG1	ATP Binding Cassette Subfamily G Member 1	Protein Coding	P45844	56	GC21P042199	3.194057703	https://www.genecards.org/cgi-bin/carddisp.pl?gene=ABCG1
CDC37	Cell Division Cycle 37, HSP90 Cochaperone	Protein Coding	Q16543	56	GC19M010391	3.194057703	https://www.genecards.org/cgi-bin/carddisp.pl?gene=CDC37
PFKFB3	6-Phosphofructo-2-Kinase/Fructose-2,6-Biphosphatase 3	Protein Coding	Q16875	56	GC10P006144	3.194057703	https://www.genecards.org/cgi-bin/carddisp.pl?gene=PFKFB3
RUNX3	RUNX Family Transcription Factor 3	Protein Coding	Q13761	56	GC01M024899	3.194057703	https://www.genecards.org/cgi-bin/carddisp.pl?gene=RUNX3
SSB	Small RNA Binding Exonuclease Protection Factor La	Protein Coding	P05455	54	GC02P169791	3.194057703	https://www.genecards.org/cgi-bin/carddisp.pl?gene=SSB
CDC27	Cell Division Cycle 27	Protein Coding	P30260	53	GC17M047117	3.194057703	https://www.genecards.org/cgi-bin/carddisp.pl?gene=CDC27
CEBPD	CCAAT Enhancer Binding Protein Delta	Protein Coding	P49716	52	GC08M047759	3.194057703	https://www.genecards.org/cgi-bin/carddisp.pl?gene=CEBPD
ERAP2	Endoplasmic Reticulum Aminopeptidase 2	Protein Coding	Q6P179	52	GC05P096875	3.194057703	https://www.genecards.org/cgi-bin/carddisp.pl?gene=ERAP2
SAA1	Serum Amyloid A1	Protein Coding	P0DJI8	51	GC11P019258	3.194057703	https://www.genecards.org/cgi-bin/carddisp.pl?gene=SAA1
USP22	Ubiquitin Specific Peptidase 22	Protein Coding	Q9UPT9	51	GC17M020999	3.194057703	https://www.genecards.org/cgi-bin/carddisp.pl?gene=USP22
ERGIC3	ERGIC And Golgi 3	Protein Coding	Q9Y282	47	GC20P035542	3.194057703	https://www.genecards.org/cgi-bin/carddisp.pl?gene=ERGIC3
FNDC5	Fibronectin Type III Domain Containing 5	Protein Coding	Q8NAU1	47	GC01M034014	3.194057703	https://www.genecards.org/cgi-bin/carddisp.pl?gene=FNDC5
H1-1	H1.1 Linker Histone, Cluster Member	Protein Coding	Q02539	47	GC06M096569	3.194057703	https://www.genecards.org/cgi-bin/carddisp.pl?gene=H1-1
PDIA5	Protein Disulfide Isomerase Family A Member 5	Protein Coding	Q14554	45	GC03P123067	3.194057703	https://www.genecards.org/cgi-bin/carddisp.pl?gene=PDIA5
FKBP9	FKBP Prolyl Isomerase 9	Protein Coding	O95302	44	GC07P032957	3.194057703	https://www.genecards.org/cgi-bin/carddisp.pl?gene=FKBP9
MARCHF5	Membrane Associated Ring-CH-Type Finger 5	Protein Coding	Q9NX47	42	GC10P112685	3.194057703	https://www.genecards.org/cgi-bin/carddisp.pl?gene=MARCHF5
TMX1	Thioredoxin Related Transmembrane Protein 1	Protein Coding	Q9H3N1	45	GC14P051240	3.162238359	https://www.genecards.org/cgi-bin/carddisp.pl?gene=TMX1
ERP27	Endoplasmic Reticulum Protein 27	Protein Coding	Q96DN0	43	GC12M014914	3.162238359	https://www.genecards.org/cgi-bin/carddisp.pl?gene=ERP27
GBA1	Glucosylceramidase Beta 1	Protein Coding	P04062	63	GC01M163977	3.104177713	https://www.genecards.org/cgi-bin/carddisp.pl?gene=GBA1
JAK2	Janus Kinase 2	Protein Coding	O60674	66	GC09P004985	3.094060898	https://www.genecards.org/cgi-bin/carddisp.pl?gene=JAK2
STAT5A	Signal Transducer And Activator Of Transcription 5A	Protein Coding	P42229	63	GC17P042287	3.094060898	https://www.genecards.org/cgi-bin/carddisp.pl?gene=STAT5A
CISH	Cytokine Inducible SH2 Containing Protein	Protein Coding	Q9NSE2	58	GC03M054110	3.094060898	https://www.genecards.org/cgi-bin/carddisp.pl?gene=CISH
CPA1	Carboxypeptidase A1	Protein Coding	P15085	56	GC07P130380	3.090502262	https://www.genecards.org/cgi-bin/carddisp.pl?gene=CPA1
PTEN	Phosphatase And Tensin Homolog	Protein Coding	P60484	65	GC10P112611	3.023793221	https://www.genecards.org/cgi-bin/carddisp.pl?gene=PTEN
F2	Coagulation Factor II, Thrombin	Protein Coding	P00734	63	GC11P048054	3.023793221	https://www.genecards.org/cgi-bin/carddisp.pl?gene=F2
MTHFR	Methylenetetrahydrofolate Reductase	Protein Coding	P42898	61	GC01M011785	3.023793221	https://www.genecards.org/cgi-bin/carddisp.pl?gene=MTHFR
BACE1	Beta-Secretase 1	Protein Coding	P56817	60	GC11M117285	3.023793221	https://www.genecards.org/cgi-bin/carddisp.pl?gene=BACE1
IL1R1	Interleukin 1 Receptor Type 1	Protein Coding	P14778	60	GC02P102136	3.023793221	https://www.genecards.org/cgi-bin/carddisp.pl?gene=IL1R1
LMAN1	Lectin, Mannose Binding 1	Protein Coding	P49257	58	GC18M059327	3.023793221	https://www.genecards.org/cgi-bin/carddisp.pl?gene=LMAN1
PURA	Purine Rich Element Binding Protein A	Protein Coding	Q00577	58	GC05P153562	3.023793221	https://www.genecards.org/cgi-bin/carddisp.pl?gene=PURA
IFNB1	Interferon Beta 1	Protein Coding	P01574	56	GC09M021077	3.023793221	https://www.genecards.org/cgi-bin/carddisp.pl?gene=IFNB1
ACSL3	Acyl-CoA Synthetase Long Chain Family Member 3	Protein Coding	O95573	54	GC02P222860	3.023793221	https://www.genecards.org/cgi-bin/carddisp.pl?gene=ACSL3
CARD14	Caspase Recruitment Domain Family Member 14	Protein Coding	Q9BXL6	54	GC17P124053	3.023793221	https://www.genecards.org/cgi-bin/carddisp.pl?gene=CARD14
EIF2S2	Eukaryotic Translation Initiation Factor 2 Subunit Beta	Protein Coding	P20042	52	GC20M034088	3.023793221	https://www.genecards.org/cgi-bin/carddisp.pl?gene=EIF2S2
SUPT20H	SPT20 Homolog, SAGA Complex Component	Protein Coding	Q8NEM7	48	GC13M037009	3.023793221	https://www.genecards.org/cgi-bin/carddisp.pl?gene=SUPT20H
STARD5	StAR Related Lipid Transfer Domain Containing 5	Protein Coding	Q9NSY2	47	GC15M081309	3.023793221	https://www.genecards.org/cgi-bin/carddisp.pl?gene=STARD5
SUPT20HL1	SUPT20H Like 1	Protein Coding	Q3ZLR7	24	GC0XP024362	3.023793221	https://www.genecards.org/cgi-bin/carddisp.pl?gene=SUPT20HL1
ATP2A1	ATPase Sarcoplasmic/Endoplasmic Reticulum Ca2+ Transporting 1	Protein Coding	O14983	61	GC16P096575	2.978794098	https://www.genecards.org/cgi-bin/carddisp.pl?gene=ATP2A1
FCGR2B	Fc Gamma Receptor IIb	Protein Coding	P31994	61	GC01P167729	2.978794098	https://www.genecards.org/cgi-bin/carddisp.pl?gene=FCGR2B
FASN	Fatty Acid Synthase	Protein Coding	P49327	62	GC17M082078	2.97239399	https://www.genecards.org/cgi-bin/carddisp.pl?gene=FASN
CNGA3	Cyclic Nucleotide Gated Channel Subunit Alpha 3	Protein Coding	Q16281	55	GC02P098356	2.97239399	https://www.genecards.org/cgi-bin/carddisp.pl?gene=CNGA3
IGF2BP1	Insulin Like Growth Factor 2 MRNA Binding Protein 1	Protein Coding	Q9NZI8	54	GC17P123324	2.97239399	https://www.genecards.org/cgi-bin/carddisp.pl?gene=IGF2BP1
MSBP1	Minisatellite Binding Protein 1	Protein Coding		10	GC00U990213	2.97239399	https://www.genecards.org/cgi-bin/carddisp.pl?gene=MSBP1
CREBBP	CREB Binding Protein	Protein Coding	Q92793	67	GC16M025750	2.970574379	https://www.genecards.org/cgi-bin/carddisp.pl?gene=CREBBP
CCND1	Cyclin D1	Protein Coding	P24385	66	GC11P069641	2.970574379	https://www.genecards.org/cgi-bin/carddisp.pl?gene=CCND1
JAK1	Janus Kinase 1	Protein Coding	P23458	66	GC01M064833	2.970574379	https://www.genecards.org/cgi-bin/carddisp.pl?gene=JAK1
PRKCD	Protein Kinase C Delta	Protein Coding	Q05655	66	GC03P053156	2.970574379	https://www.genecards.org/cgi-bin/carddisp.pl?gene=PRKCD
RPS6KA3	Ribosomal Protein S6 Kinase A3	Protein Coding	P51812	66	GC0XM020149	2.970574379	https://www.genecards.org/cgi-bin/carddisp.pl?gene=RPS6KA3
SMAD2	SMAD Family Member 2	Protein Coding	Q15796	66	GC18M047809	2.970574379	https://www.genecards.org/cgi-bin/carddisp.pl?gene=SMAD2
ALDH2	Aldehyde Dehydrogenase 2 Family Member	Protein Coding	P05091	64	GC12P111766	2.970574379	https://www.genecards.org/cgi-bin/carddisp.pl?gene=ALDH2
CDK2	Cyclin Dependent Kinase 2	Protein Coding	P24941	64	GC12P055966	2.970574379	https://www.genecards.org/cgi-bin/carddisp.pl?gene=CDK2
HSD11B1	Hydroxysteroid 11-Beta Dehydrogenase 1	Protein Coding	P28845	63	GC01P209686	2.970574379	https://www.genecards.org/cgi-bin/carddisp.pl?gene=HSD11B1
SERPINC1	Serpin Family C Member 1	Protein Coding	P01008	63	GC01M175000	2.970574379	https://www.genecards.org/cgi-bin/carddisp.pl?gene=SERPINC1
CDH1	Cadherin 1	Protein Coding	P12830	62	GC16P068737	2.970574379	https://www.genecards.org/cgi-bin/carddisp.pl?gene=CDH1
CDKN1B	Cyclin Dependent Kinase Inhibitor 1B	Protein Coding	P46527	62	GC12P043095	2.970574379	https://www.genecards.org/cgi-bin/carddisp.pl?gene=CDKN1B
IFNAR1	Interferon Alpha And Beta Receptor Subunit 1	Protein Coding	P17181	62	GC21P033324	2.970574379	https://www.genecards.org/cgi-bin/carddisp.pl?gene=IFNAR1
KAT2B	Lysine Acetyltransferase 2B	Protein Coding	Q92831	62	GC03P023034	2.970574379	https://www.genecards.org/cgi-bin/carddisp.pl?gene=KAT2B
MYB	MYB Proto-Oncogene, Transcription Factor	Protein Coding	P10242	62	GC06P135181	2.970574379	https://www.genecards.org/cgi-bin/carddisp.pl?gene=MYB
NTRK1	Neurotrophic Receptor Tyrosine Kinase 1	Protein Coding	P04629	62	GC01P156815	2.970574379	https://www.genecards.org/cgi-bin/carddisp.pl?gene=NTRK1
SMPD1	Sphingomyelin Phosphodiesterase 1	Protein Coding	P17405	62	GC11P006390	2.970574379	https://www.genecards.org/cgi-bin/carddisp.pl?gene=SMPD1
ABCC1	ATP Binding Cassette Subfamily C Member 1 (ABCC1 Blood Group)	Protein Coding	P33527	61	GC16P015949	2.970574379	https://www.genecards.org/cgi-bin/carddisp.pl?gene=ABCC1
GFAP	Glial Fibrillary Acidic Protein	Protein Coding	P14136	61	GC17M085348	2.970574379	https://www.genecards.org/cgi-bin/carddisp.pl?gene=GFAP
TSC1	TSC Complex Subunit 1	Protein Coding	Q92574	61	GC09M132891	2.970574379	https://www.genecards.org/cgi-bin/carddisp.pl?gene=TSC1
AFP	Alpha Fetoprotein	Protein Coding	P02771	60	GC04P073431	2.970574379	https://www.genecards.org/cgi-bin/carddisp.pl?gene=AFP
CTCF	CCCTC-Binding Factor	Protein Coding	P49711	60	GC16P097654	2.970574379	https://www.genecards.org/cgi-bin/carddisp.pl?gene=CTCF
FBN1	Fibrillin 1	Protein Coding	P35555	60	GC15M048408	2.970574379	https://www.genecards.org/cgi-bin/carddisp.pl?gene=FBN1
IKBKG	Inhibitor Of Nuclear Factor Kappa B Kinase Regulatory Subunit Gamma	Protein Coding	Q9Y6K9	60	GC0XP154541	2.970574379	https://www.genecards.org/cgi-bin/carddisp.pl?gene=IKBKG
NAMPT	Nicotinamide Phosphoribosyltransferase	Protein Coding	P43490	60	GC07M106248	2.970574379	https://www.genecards.org/cgi-bin/carddisp.pl?gene=NAMPT
RAB27A	RAB27A, Member RAS Oncogene Family	Protein Coding	P51159	60	GC15M055202	2.970574379	https://www.genecards.org/cgi-bin/carddisp.pl?gene=RAB27A
ROS1	ROS Proto-Oncogene 1, Receptor Tyrosine Kinase	Protein Coding	P08922	60	GC06M117287	2.970574379	https://www.genecards.org/cgi-bin/carddisp.pl?gene=ROS1
IL2	Interleukin 2	Protein Coding	P60568	59	GC04M122451	2.970574379	https://www.genecards.org/cgi-bin/carddisp.pl?gene=IL2
OGT	O-Linked N-Acetylglucosamine (GlcNAc) Transferase	Protein Coding	O15294	59	GC0XP071800	2.970574379	https://www.genecards.org/cgi-bin/carddisp.pl?gene=OGT
UCP2	Uncoupling Protein 2	Protein Coding	P55851	59	GC11M073974	2.970574379	https://www.genecards.org/cgi-bin/carddisp.pl?gene=UCP2
ANG	Angiogenin	Protein Coding	P03950	58	GC14P047774	2.970574379	https://www.genecards.org/cgi-bin/carddisp.pl?gene=ANG
APOH	Apolipoprotein H	Protein Coding	P02749	58	GC17M066212	2.970574379	https://www.genecards.org/cgi-bin/carddisp.pl?gene=APOH
ARID1A	AT-Rich Interaction Domain 1A	Protein Coding	O14497	58	GC01P026693	2.970574379	https://www.genecards.org/cgi-bin/carddisp.pl?gene=ARID1A
DDX5	DEAD-Box Helicase 5	Protein Coding	P17844	58	GC17M064498	2.970574379	https://www.genecards.org/cgi-bin/carddisp.pl?gene=DDX5
HES1	Hes Family BHLH Transcription Factor 1	Protein Coding	Q14469	58	GC03P194136	2.970574379	https://www.genecards.org/cgi-bin/carddisp.pl?gene=HES1
DNAJB1	DnaJ Heat Shock Protein Family (Hsp40) Member B1	Protein Coding	P25685	57	GC19M014514	2.970574379	https://www.genecards.org/cgi-bin/carddisp.pl?gene=DNAJB1
LARS2	Leucyl-TRNA Synthetase 2, Mitochondrial	Protein Coding	Q15031	57	GC03P059697	2.970574379	https://www.genecards.org/cgi-bin/carddisp.pl?gene=LARS2
MTTP	Microsomal Triglyceride Transfer Protein	Protein Coding	P55157	57	GC04P099563	2.970574379	https://www.genecards.org/cgi-bin/carddisp.pl?gene=MTTP
COX6B1	Cytochrome C Oxidase Subunit 6B1	Protein Coding	P14854	56	GC19P122929	2.970574379	https://www.genecards.org/cgi-bin/carddisp.pl?gene=COX6B1
FCN3	Ficolin 3	Protein Coding	O75636	56	GC01M031761	2.970574379	https://www.genecards.org/cgi-bin/carddisp.pl?gene=FCN3
FOXM1	Forkhead Box M1	Protein Coding	Q08050	56	GC12M002857	2.970574379	https://www.genecards.org/cgi-bin/carddisp.pl?gene=FOXM1
MINPP1	Multiple Inositol-Polyphosphate Phosphatase 1	Protein Coding	Q9UNW1	56	GC10P087504	2.970574379	https://www.genecards.org/cgi-bin/carddisp.pl?gene=MINPP1
NLRP1	NLR Family Pyrin Domain Containing 1	Protein Coding	Q9C000	56	GC17M005499	2.970574379	https://www.genecards.org/cgi-bin/carddisp.pl?gene=NLRP1
RBX1	Ring-Box 1	Protein Coding	P62877	56	GC22P040951	2.970574379	https://www.genecards.org/cgi-bin/carddisp.pl?gene=RBX1
RDH12	Retinol Dehydrogenase 12	Protein Coding	Q96NR8	56	GC14P067701	2.970574379	https://www.genecards.org/cgi-bin/carddisp.pl?gene=RDH12
SEC23A	SEC23 Homolog A, COPII Coat Complex Component	Protein Coding	Q15436	56	GC14M039031	2.970574379	https://www.genecards.org/cgi-bin/carddisp.pl?gene=SEC23A
TRPM7	Transient Receptor Potential Cation Channel Subfamily M Member 7	Protein Coding	Q96QT4	56	GC15M050552	2.970574379	https://www.genecards.org/cgi-bin/carddisp.pl?gene=TRPM7
AREG	Amphiregulin	Protein Coding	P15514	55	GC04P074445	2.970574379	https://www.genecards.org/cgi-bin/carddisp.pl?gene=AREG
BAG1	BAG Cochaperone 1	Protein Coding	Q99933	55	GC09M033245	2.970574379	https://www.genecards.org/cgi-bin/carddisp.pl?gene=BAG1
CHKA	Choline Kinase Alpha	Protein Coding	P35790	55	GC11M068052	2.970574379	https://www.genecards.org/cgi-bin/carddisp.pl?gene=CHKA
CTBP2	C-Terminal Binding Protein 2	Protein Coding	P56545	55	GC10M124984	2.970574379	https://www.genecards.org/cgi-bin/carddisp.pl?gene=CTBP2
CUL5	Cullin 5	Protein Coding	Q93034	55	GC11P108008	2.970574379	https://www.genecards.org/cgi-bin/carddisp.pl?gene=CUL5
EPO	Erythropoietin	Protein Coding	P01588	55	GC07P100720	2.970574379	https://www.genecards.org/cgi-bin/carddisp.pl?gene=EPO
NOL3	Nucleolar Protein 3	Protein Coding	O60936	55	GC16P097613	2.970574379	https://www.genecards.org/cgi-bin/carddisp.pl?gene=NOL3
PIM2	Pim-2 Proto-Oncogene, Serine/Threonine Kinase	Protein Coding	Q9P1W9	55	GC0XM048913	2.970574379	https://www.genecards.org/cgi-bin/carddisp.pl?gene=PIM2
ROBO4	Roundabout Guidance Receptor 4	Protein Coding	Q8WZ75	55	GC11M124883	2.970574379	https://www.genecards.org/cgi-bin/carddisp.pl?gene=ROBO4
SLIT3	Slit Guidance Ligand 3	Protein Coding	O75094	55	GC05M168661	2.970574379	https://www.genecards.org/cgi-bin/carddisp.pl?gene=SLIT3
ST3GAL4	ST3 Beta-Galactoside Alpha-2,3-Sialyltransferase 4	Protein Coding	Q11206	55	GC11P126355	2.970574379	https://www.genecards.org/cgi-bin/carddisp.pl?gene=ST3GAL4
TAF4	TATA-Box Binding Protein Associated Factor 4	Protein Coding	O00268	55	GC20M062012	2.970574379	https://www.genecards.org/cgi-bin/carddisp.pl?gene=TAF4
TIA1	TIA1 Cytotoxic Granule Associated RNA Binding Protein	Protein Coding	P31483	55	GC02M070209	2.970574379	https://www.genecards.org/cgi-bin/carddisp.pl?gene=TIA1
DAPK3	Death Associated Protein Kinase 3	Protein Coding	O43293	54	GC19M003958	2.970574379	https://www.genecards.org/cgi-bin/carddisp.pl?gene=DAPK3
DUSP5	Dual Specificity Phosphatase 5	Protein Coding	Q16690	54	GC10P110497	2.970574379	https://www.genecards.org/cgi-bin/carddisp.pl?gene=DUSP5
GBA2	Glucosylceramidase Beta 2	Protein Coding	Q9HCG7	54	GC09M035736	2.970574379	https://www.genecards.org/cgi-bin/carddisp.pl?gene=GBA2
KLB	Klotho Beta	Protein Coding	Q86Z14	54	GC04P039408	2.970574379	https://www.genecards.org/cgi-bin/carddisp.pl?gene=KLB
METTL3	Methyltransferase 3, N6-Adenosine-Methyltransferase Complex Catalytic Subunit	Protein Coding	Q86U44	54	GC14M021498	2.970574379	https://www.genecards.org/cgi-bin/carddisp.pl?gene=METTL3
PHB2	Prohibitin 2	Protein Coding	Q99623	54	GC12M006965	2.970574379	https://www.genecards.org/cgi-bin/carddisp.pl?gene=PHB2
RYR3	Ryanodine Receptor 3	Protein Coding	Q15413	54	GC15P033310	2.970574379	https://www.genecards.org/cgi-bin/carddisp.pl?gene=RYR3
UPF1	UPF1 RNA Helicase And ATPase	Protein Coding	Q92900	54	GC19P018831	2.970574379	https://www.genecards.org/cgi-bin/carddisp.pl?gene=UPF1
ANKRD1	Ankyrin Repeat Domain 1	Protein Coding	Q15327	53	GC10M090912	2.970574379	https://www.genecards.org/cgi-bin/carddisp.pl?gene=ANKRD1
COLEC10	Collectin Subfamily Member 10	Protein Coding	Q9Y6Z7	53	GC08P118952	2.970574379	https://www.genecards.org/cgi-bin/carddisp.pl?gene=COLEC10
CRELD1	Cysteine Rich With EGF Like Domains 1	Protein Coding	Q96HD1	53	GC03P022770	2.970574379	https://www.genecards.org/cgi-bin/carddisp.pl?gene=CRELD1
CCT3	Chaperonin Containing TCP1 Subunit 3	Protein Coding	P49368	52	GC01M156308	2.970574379	https://www.genecards.org/cgi-bin/carddisp.pl?gene=CCT3
FUT4	Fucosyltransferase 4	Protein Coding	P22083	52	GC11P096335	2.970574379	https://www.genecards.org/cgi-bin/carddisp.pl?gene=FUT4
LRP1B	LDL Receptor Related Protein 1B	Protein Coding	Q9NZR2	52	GC02M140231	2.970574379	https://www.genecards.org/cgi-bin/carddisp.pl?gene=LRP1B
MED25	Mediator Complex Subunit 25	Protein Coding	Q71SY5	52	GC19P123445	2.970574379	https://www.genecards.org/cgi-bin/carddisp.pl?gene=MED25
MTDH	Metadherin	Protein Coding	Q86UE4	52	GC08P097644	2.970574379	https://www.genecards.org/cgi-bin/carddisp.pl?gene=MTDH
TSLP	Thymic Stromal Lymphopoietin	Protein Coding	Q969D9	52	GC05P111070	2.970574379	https://www.genecards.org/cgi-bin/carddisp.pl?gene=TSLP
CAP2	Cyclase Associated Actin Cytoskeleton Regulatory Protein 2	Protein Coding	P40123	51	GC06P017393	2.970574379	https://www.genecards.org/cgi-bin/carddisp.pl?gene=CAP2
CCT4	Chaperonin Containing TCP1 Subunit 4	Protein Coding	P50991	51	GC02M061868	2.970574379	https://www.genecards.org/cgi-bin/carddisp.pl?gene=CCT4
DIO2	Iodothyronine Deiodinase 2	Protein Coding	Q92813	51	GC14M080197	2.970574379	https://www.genecards.org/cgi-bin/carddisp.pl?gene=DIO2
ELOB	Elongin B	Protein Coding	Q15370	51	GC16M025663	2.970574379	https://www.genecards.org/cgi-bin/carddisp.pl?gene=ELOB
IL23A	Interleukin 23 Subunit Alpha	Protein Coding	Q9NPF7	51	GC12P062027	2.970574379	https://www.genecards.org/cgi-bin/carddisp.pl?gene=IL23A
REG1A	Regenerating Family Member 1 Alpha	Protein Coding	P05451	51	GC02P079120	2.970574379	https://www.genecards.org/cgi-bin/carddisp.pl?gene=REG1A
WTAP	WT1 Associated Protein	Protein Coding	Q15007	51	GC06P159725	2.970574379	https://www.genecards.org/cgi-bin/carddisp.pl?gene=WTAP
CD109	CD109 Molecule	Protein Coding	Q6YHK3	50	GC06P145257	2.970574379	https://www.genecards.org/cgi-bin/carddisp.pl?gene=CD109
GPR4	G Protein-Coupled Receptor 4	Protein Coding	P46093	50	GC19M045589	2.970574379	https://www.genecards.org/cgi-bin/carddisp.pl?gene=GPR4
IL32	Interleukin 32	Protein Coding	P24001	50	GC16P095843	2.970574379	https://www.genecards.org/cgi-bin/carddisp.pl?gene=IL32
MSI1	Musashi RNA Binding Protein 1	Protein Coding	O43347	50	GC12M120341	2.970574379	https://www.genecards.org/cgi-bin/carddisp.pl?gene=MSI1
MSI2	Musashi RNA Binding Protein 2	Protein Coding	Q96DH6	50	GC17P057255	2.970574379	https://www.genecards.org/cgi-bin/carddisp.pl?gene=MSI2
PHLPP1	PH Domain And Leucine Rich Repeat Protein Phosphatase 1	Protein Coding	O60346	50	GC18P062715	2.970574379	https://www.genecards.org/cgi-bin/carddisp.pl?gene=PHLPP1
SEC61B	SEC61 Translocon Subunit Beta	Protein Coding	P60468	50	GC09P099222	2.970574379	https://www.genecards.org/cgi-bin/carddisp.pl?gene=SEC61B
SND1	Staphylococcal Nuclease And Tudor Domain Containing 1	Protein Coding	Q7KZF4	50	GC07P127652	2.970574379	https://www.genecards.org/cgi-bin/carddisp.pl?gene=SND1
TSC22D3	TSC22 Domain Family Member 3	Protein Coding	Q99576	50	GC0XM107713	2.970574379	https://www.genecards.org/cgi-bin/carddisp.pl?gene=TSC22D3
HOXB9	Homeobox B9	Protein Coding	P17482	49	GC17M048621	2.970574379	https://www.genecards.org/cgi-bin/carddisp.pl?gene=HOXB9
MIA2	MIA SH3 Domain ER Export Factor 2	Protein Coding	Q96PC5	49	GC14P039230	2.970574379	https://www.genecards.org/cgi-bin/carddisp.pl?gene=MIA2
SGMS2	Sphingomyelin Synthase 2	Protein Coding	Q8NHU3	49	GC04P107824	2.970574379	https://www.genecards.org/cgi-bin/carddisp.pl?gene=SGMS2
SSR2	Signal Sequence Receptor Subunit 2	Protein Coding	P43308	49	GC01M156009	2.970574379	https://www.genecards.org/cgi-bin/carddisp.pl?gene=SSR2
EBI3	Epstein-Barr Virus Induced 3	Protein Coding	Q14213	48	GC19P121979	2.970574379	https://www.genecards.org/cgi-bin/carddisp.pl?gene=EBI3
LECT2	Leukocyte Cell Derived Chemotaxin 2	Protein Coding	O14960	48	GC05M135922	2.970574379	https://www.genecards.org/cgi-bin/carddisp.pl?gene=LECT2
MIOX	Myo-Inositol Oxygenase	Protein Coding	Q9UGB7	48	GC22P050486	2.970574379	https://www.genecards.org/cgi-bin/carddisp.pl?gene=MIOX
MSRB1	Methionine Sulfoxide Reductase B1	Protein Coding	Q9NZV6	48	GC16M025568	2.970574379	https://www.genecards.org/cgi-bin/carddisp.pl?gene=MSRB1
OMA1	OMA1 Zinc Metallopeptidase	Protein Coding	Q96E52	48	GC01M058415	2.970574379	https://www.genecards.org/cgi-bin/carddisp.pl?gene=OMA1
PHLPP2	PH Domain And Leucine Rich Repeat Protein Phosphatase 2	Protein Coding	Q6ZVD8	48	GC16M071637	2.970574379	https://www.genecards.org/cgi-bin/carddisp.pl?gene=PHLPP2
SF3A2	Splicing Factor 3a Subunit 2	Protein Coding	Q15428	48	GC19P002236	2.970574379	https://www.genecards.org/cgi-bin/carddisp.pl?gene=SF3A2
SLC30A3	Solute Carrier Family 30 Member 3	Protein Coding	Q99726	48	GC02M027254	2.970574379	https://www.genecards.org/cgi-bin/carddisp.pl?gene=SLC30A3
STARD7	StAR Related Lipid Transfer Domain Containing 7	Protein Coding	Q9NQZ5	48	GC02M096184	2.970574379	https://www.genecards.org/cgi-bin/carddisp.pl?gene=STARD7
YTHDF1	YTH N6-Methyladenosine RNA Binding Protein F1	Protein Coding	Q9BYJ9	48	GC20M063195	2.970574379	https://www.genecards.org/cgi-bin/carddisp.pl?gene=YTHDF1
BLOC1S1	Biogenesis Of Lysosomal Organelles Complex 1 Subunit 1	Protein Coding	P78537	47	GC12P061976	2.970574379	https://www.genecards.org/cgi-bin/carddisp.pl?gene=BLOC1S1
H2BC3	H2B Clustered Histone 3	Protein Coding	P33778	47	GC06M096571	2.970574379	https://www.genecards.org/cgi-bin/carddisp.pl?gene=H2BC3
S100G	S100 Calcium Binding Protein G	Protein Coding	P29377	47	GC0XP016668	2.970574379	https://www.genecards.org/cgi-bin/carddisp.pl?gene=S100G
HRK	Harakiri, BCL2 Interacting Protein	Protein Coding	O00198	46	GC12M116820	2.970574379	https://www.genecards.org/cgi-bin/carddisp.pl?gene=HRK
IRGM	Immunity Related GTPase M	Protein Coding	A1A4Y4	46	GC05P150846	2.970574379	https://www.genecards.org/cgi-bin/carddisp.pl?gene=IRGM
NOXA1	NADPH Oxidase Activator 1	Protein Coding	Q86UR1	46	GC09P137423	2.970574379	https://www.genecards.org/cgi-bin/carddisp.pl?gene=NOXA1
RNF114	Ring Finger Protein 114	Protein Coding	Q9Y508	46	GC20P049936	2.970574379	https://www.genecards.org/cgi-bin/carddisp.pl?gene=RNF114
ART1	ADP-Ribosyltransferase 1	Protein Coding	P52961	45	GC11P012425	2.970574379	https://www.genecards.org/cgi-bin/carddisp.pl?gene=ART1
C1QTNF9	C1q And TNF Related 9	Protein Coding	P0C862	45	GC13P024307	2.970574379	https://www.genecards.org/cgi-bin/carddisp.pl?gene=C1QTNF9
H2AC4	H2A Clustered Histone 4	Protein Coding	P04908	45	GC06M096577	2.970574379	https://www.genecards.org/cgi-bin/carddisp.pl?gene=H2AC4
RIC3	RIC3 Acetylcholine Receptor Chaperone	Protein Coding	Q7Z5B4	45	GC11M008092	2.970574379	https://www.genecards.org/cgi-bin/carddisp.pl?gene=RIC3
DELE1	DAP3 Binding Cell Death Enhancer 1	Protein Coding	Q14154	44	GC05P153919	2.970574379	https://www.genecards.org/cgi-bin/carddisp.pl?gene=DELE1
GPR78	G Protein-Coupled Receptor 78	Protein Coding	Q96P69	44	GC04P008692	2.970574379	https://www.genecards.org/cgi-bin/carddisp.pl?gene=GPR78
NUDT5	Nudix Hydrolase 5	Protein Coding	Q9UKK9	44	GC10M012165	2.970574379	https://www.genecards.org/cgi-bin/carddisp.pl?gene=NUDT5
SSUH2	Ssu-2 Homolog	Protein Coding	Q9Y2M2	44	GC03M008619	2.970574379	https://www.genecards.org/cgi-bin/carddisp.pl?gene=SSUH2
TMEM100	Transmembrane Protein 100	Protein Coding	Q9NV29	44	GC17M055719	2.970574379	https://www.genecards.org/cgi-bin/carddisp.pl?gene=TMEM100
CPEB4	Cytoplasmic Polyadenylation Element Binding Protein 4	Protein Coding	Q17RY0	43	GC05P173888	2.970574379	https://www.genecards.org/cgi-bin/carddisp.pl?gene=CPEB4
ATAT1	Alpha Tubulin Acetyltransferase 1	Protein Coding	Q5SQI0	41	GC06P030626	2.970574379	https://www.genecards.org/cgi-bin/carddisp.pl?gene=ATAT1
DNAJB12	DnaJ Heat Shock Protein Family (Hsp40) Member B12	Protein Coding	Q9NXW2	41	GC10M072332	2.970574379	https://www.genecards.org/cgi-bin/carddisp.pl?gene=DNAJB12
BATF2	Basic Leucine Zipper ATF-Like Transcription Factor 2	Protein Coding	Q8N1L9	40	GC11M064987	2.970574379	https://www.genecards.org/cgi-bin/carddisp.pl?gene=BATF2
RHBDL3	Rhomboid Like 3	Protein Coding	P58872	40	GC17P122628	2.970574379	https://www.genecards.org/cgi-bin/carddisp.pl?gene=RHBDL3
PML	PML Nuclear Body Scaffold	Protein Coding	P29590	59	GC15P073994	2.938755035	https://www.genecards.org/cgi-bin/carddisp.pl?gene=PML
RASGRF1	Ras Protein Specific Guanine Nucleotide Releasing Factor 1	Protein Coding	Q13972	53	GC15M078959	2.938755035	https://www.genecards.org/cgi-bin/carddisp.pl?gene=RASGRF1
PPP2CB	Protein Phosphatase 2 Catalytic Subunit Beta	Protein Coding	P62714	51	GC08M030906	2.938755035	https://www.genecards.org/cgi-bin/carddisp.pl?gene=PPP2CB
RASGRF2	Ras Protein Specific Guanine Nucleotide Releasing Factor 2	Protein Coding	O14827	44	GC05P080960	2.938755035	https://www.genecards.org/cgi-bin/carddisp.pl?gene=RASGRF2
NRBF2	Nuclear Receptor Binding Factor 2	Protein Coding	Q96F24	43	GC10P063133	2.938755035	https://www.genecards.org/cgi-bin/carddisp.pl?gene=NRBF2
BDNF	Brain Derived Neurotrophic Factor	Protein Coding	P23560	63	GC11M027654	2.899866104	https://www.genecards.org/cgi-bin/carddisp.pl?gene=BDNF
PRKRA	Protein Activator Of Interferon Induced Protein Kinase EIF2AK2	Protein Coding	O75569	55	GC02M178431	2.899866104	https://www.genecards.org/cgi-bin/carddisp.pl?gene=PRKRA
GAPDH	Glyceraldehyde-3-Phosphate Dehydrogenase	Protein Coding	P04406	64	GC12P042102	2.813834429	https://www.genecards.org/cgi-bin/carddisp.pl?gene=GAPDH
ACTB	Actin Beta	Protein Coding	P60709	63	GC07M005549	2.813834429	https://www.genecards.org/cgi-bin/carddisp.pl?gene=ACTB
CAD	Carbamoyl-Phosphate Synthetase 2, Aspartate Transcarbamylase, And Dihydroorotase	Protein Coding	P27708	62	GC02P027217	2.813834429	https://www.genecards.org/cgi-bin/carddisp.pl?gene=CAD
EPHA3	EPH Receptor A3	Protein Coding	P29320	60	GC03P089077	2.813834429	https://www.genecards.org/cgi-bin/carddisp.pl?gene=EPHA3
HNRNPA2B1	Heterogeneous Nuclear Ribonucleoprotein A2/B1	Protein Coding	P22626	59	GC07M026174	2.813834429	https://www.genecards.org/cgi-bin/carddisp.pl?gene=HNRNPA2B1
ELAVL1	ELAV Like RNA Binding Protein 1	Protein Coding	Q15717	55	GC19M007958	2.813834429	https://www.genecards.org/cgi-bin/carddisp.pl?gene=ELAVL1
RPL19	Ribosomal Protein L19	Protein Coding	P84098	52	GC17P039200	2.813834429	https://www.genecards.org/cgi-bin/carddisp.pl?gene=RPL19
UBR4	Ubiquitin Protein Ligase E3 Component N-Recognin 4	Protein Coding	Q5T4S7	52	GC01M019074	2.813834429	https://www.genecards.org/cgi-bin/carddisp.pl?gene=UBR4
RGS16	Regulator Of G Protein Signaling 16	Protein Coding	O15492	51	GC01M182598	2.813834429	https://www.genecards.org/cgi-bin/carddisp.pl?gene=RGS16
RPL23	Ribosomal Protein L23	Protein Coding	P62829	51	GC17M038847	2.813834429	https://www.genecards.org/cgi-bin/carddisp.pl?gene=RPL23
VIL1	Villin 1	Protein Coding	P09327	51	GC02P218419	2.813834429	https://www.genecards.org/cgi-bin/carddisp.pl?gene=VIL1
ILF2	Interleukin Enhancer Binding Factor 2	Protein Coding	Q12905	48	GC01M153661	2.813834429	https://www.genecards.org/cgi-bin/carddisp.pl?gene=ILF2
STK38	Serine/Threonine Kinase 38	Protein Coding	Q15208	48	GC06M036493	2.813834429	https://www.genecards.org/cgi-bin/carddisp.pl?gene=STK38
CHERP	Calcium Homeostasis Endoplasmic Reticulum Protein	Protein Coding	Q8IWX8	47	GC19M016517	2.813834429	https://www.genecards.org/cgi-bin/carddisp.pl?gene=CHERP
TANGO2	Transport And Golgi Organization 2 Homolog	Protein Coding	Q6ICL3	47	GC22P020017	2.811694622	https://www.genecards.org/cgi-bin/carddisp.pl?gene=TANGO2
COMP	Cartilage Oligomeric Matrix Protein	Protein Coding	P49747	59	GC19M096524	2.810275793	https://www.genecards.org/cgi-bin/carddisp.pl?gene=COMP
MAP1LC3A	Microtubule Associated Protein 1 Light Chain 3 Alpha	Protein Coding	Q9H492	54	GC20P034546	2.796717644	https://www.genecards.org/cgi-bin/carddisp.pl?gene=MAP1LC3A
COL4A2	Collagen Type IV Alpha 2 Chain	Protein Coding	P08572	59	GC13P110305	2.789439917	https://www.genecards.org/cgi-bin/carddisp.pl?gene=COL4A2
ARCN1	Archain 1	Protein Coding	P48444	55	GC11P118572	2.747796297	https://www.genecards.org/cgi-bin/carddisp.pl?gene=ARCN1
CDK6	Cyclin Dependent Kinase 6	Protein Coding	Q00534	64	GC07M092604	2.701715946	https://www.genecards.org/cgi-bin/carddisp.pl?gene=CDK6
TLR3	Toll Like Receptor 3	Protein Coding	O15455	64	GC04P186059	2.701715946	https://www.genecards.org/cgi-bin/carddisp.pl?gene=TLR3
PGR	Progesterone Receptor	Protein Coding	P06401	63	GC11M129695	2.701715946	https://www.genecards.org/cgi-bin/carddisp.pl?gene=PGR
CASP1	Caspase 1	Protein Coding	P29466	62	GC11M105025	2.701715946	https://www.genecards.org/cgi-bin/carddisp.pl?gene=CASP1
CASP6	Caspase 6	Protein Coding	P55212	62	GC04M109688	2.701715946	https://www.genecards.org/cgi-bin/carddisp.pl?gene=CASP6
TRPV1	Transient Receptor Potential Cation Channel Subfamily V Member 1	Protein Coding	Q8NER1	61	GC17M003565	2.701715946	https://www.genecards.org/cgi-bin/carddisp.pl?gene=TRPV1
CCND3	Cyclin D3	Protein Coding	P30281	60	GC06M041934	2.701715946	https://www.genecards.org/cgi-bin/carddisp.pl?gene=CCND3
CCNA2	Cyclin A2	Protein Coding	P20248	59	GC04M121816	2.701715946	https://www.genecards.org/cgi-bin/carddisp.pl?gene=CCNA2
CNR1	Cannabinoid Receptor 1	Protein Coding	P21554	59	GC06M088139	2.701715946	https://www.genecards.org/cgi-bin/carddisp.pl?gene=CNR1
FAH	Fumarylacetoacetate Hydrolase	Protein Coding	P16930	59	GC15P080152	2.701715946	https://www.genecards.org/cgi-bin/carddisp.pl?gene=FAH
H2AX	H2A.X Variant Histone	Protein Coding	P16104	58	GC11M130186	2.701715946	https://www.genecards.org/cgi-bin/carddisp.pl?gene=H2AX
INHA	Inhibin Subunit Alpha	Protein Coding	P05111	56	GC02P219569	2.701715946	https://www.genecards.org/cgi-bin/carddisp.pl?gene=INHA
LGALS1	Galectin 1	Protein Coding	P09382	56	GC22P037675	2.701715946	https://www.genecards.org/cgi-bin/carddisp.pl?gene=LGALS1
MGP	Matrix Gla Protein	Protein Coding	P08493	56	GC12M030917	2.701715946	https://www.genecards.org/cgi-bin/carddisp.pl?gene=MGP
IGF2BP3	Insulin Like Growth Factor 2 MRNA Binding Protein 3	Protein Coding	O00425	55	GC07M023633	2.701715946	https://www.genecards.org/cgi-bin/carddisp.pl?gene=IGF2BP3
ID1	Inhibitor Of DNA Binding 1	Protein Coding	P41134	54	GC20P031605	2.701715946	https://www.genecards.org/cgi-bin/carddisp.pl?gene=ID1
TNFRSF12A	TNF Receptor Superfamily Member 12A	Protein Coding	Q9NP84	53	GC16P003018	2.701715946	https://www.genecards.org/cgi-bin/carddisp.pl?gene=TNFRSF12A
MAN1A2	Mannosidase Alpha Class 1A Member 2	Protein Coding	O60476	51	GC01P117367	2.701715946	https://www.genecards.org/cgi-bin/carddisp.pl?gene=MAN1A2
GZMK	Granzyme K	Protein Coding	P49863	48	GC05P055024	2.701715946	https://www.genecards.org/cgi-bin/carddisp.pl?gene=GZMK
RBM3	RNA Binding Motif Protein 3	Protein Coding	P98179	48	GC0XP048574	2.701715946	https://www.genecards.org/cgi-bin/carddisp.pl?gene=RBM3
VMA21	Vacuolar ATPase Assembly Factor VMA21	Protein Coding	Q3ZAQ7	48	GC0XP151396	2.701715946	https://www.genecards.org/cgi-bin/carddisp.pl?gene=VMA21
ILF3	Interleukin Enhancer Binding Factor 3	Protein Coding	Q12906	47	GC19P122295	2.701715946	https://www.genecards.org/cgi-bin/carddisp.pl?gene=ILF3
CTNNB1	Catenin Beta 1	Protein Coding	P35222	66	GC03P041194	2.684327364	https://www.genecards.org/cgi-bin/carddisp.pl?gene=CTNNB1
HLA-B	Major Histocompatibility Complex, Class I, B	Protein Coding	P01889	59	GC06M097059	2.675268173	https://www.genecards.org/cgi-bin/carddisp.pl?gene=HLA-B
LPCAT3	Lysophosphatidylcholine Acyltransferase 3	Protein Coding	Q6P1A2	50	GC12M006976	2.669896603	https://www.genecards.org/cgi-bin/carddisp.pl?gene=LPCAT3
UCHL1	Ubiquitin C-Terminal Hydrolase L1	Protein Coding	P09936	66	GC04P041256	2.620429039	https://www.genecards.org/cgi-bin/carddisp.pl?gene=UCHL1
DNM1L	Dynamin 1 Like	Protein Coding	O00429	61	GC12P032679	2.620429039	https://www.genecards.org/cgi-bin/carddisp.pl?gene=DNM1L
OSGEP	O-Sialoglycoprotein Endopeptidase	Protein Coding	Q9NPF4	54	GC14M020446	2.620429039	https://www.genecards.org/cgi-bin/carddisp.pl?gene=OSGEP
TP53RK	TP53 Regulating Kinase	Protein Coding	Q96S44	54	GC20M046684	2.620429039	https://www.genecards.org/cgi-bin/carddisp.pl?gene=TP53RK
TPRKB	TP53RK Binding Protein	Protein Coding	Q9Y3C4	51	GC02M073730	2.620429039	https://www.genecards.org/cgi-bin/carddisp.pl?gene=TPRKB
LAGE3	L Antigen Family Member 3	Protein Coding	Q14657	48	GC0XM154477	2.620429039	https://www.genecards.org/cgi-bin/carddisp.pl?gene=LAGE3
ULK1	Unc-51 Like Autophagy Activating Kinase 1	Protein Coding	O75385	58	GC12P131894	2.589236736	https://www.genecards.org/cgi-bin/carddisp.pl?gene=ULK1
AMFR	Autocrine Motility Factor Receptor	Protein Coding	Q9UKV5	55	GC16M056361	2.477118254	https://www.genecards.org/cgi-bin/carddisp.pl?gene=AMFR
SEC23B	SEC23 Homolog B, COPII Coat Complex Component	Protein Coding	Q15437	54	GC20P018507	2.477118254	https://www.genecards.org/cgi-bin/carddisp.pl?gene=SEC23B
SEC61A1	SEC61 Translocon Subunit Alpha 1	Protein Coding	P61619	54	GC03P128051	2.477118254	https://www.genecards.org/cgi-bin/carddisp.pl?gene=SEC61A1
ATL3	Atlastin GTPase 3	Protein Coding	Q6DD88	51	GC11M063624	2.461869478	https://www.genecards.org/cgi-bin/carddisp.pl?gene=ATL3
CHEK2	Checkpoint Kinase 2	Protein Coding	O96017	67	GC22M028687	2.431037903	https://www.genecards.org/cgi-bin/carddisp.pl?gene=CHEK2
MDM2	MDM2 Proto-Oncogene	Protein Coding	Q00987	67	GC12P068808	2.431037903	https://www.genecards.org/cgi-bin/carddisp.pl?gene=MDM2
RAF1	Raf-1 Proto-Oncogene, Serine/Threonine Kinase	Protein Coding	P04049	67	GC03M012583	2.431037903	https://www.genecards.org/cgi-bin/carddisp.pl?gene=RAF1
PIK3CD	Phosphatidylinositol-4,5-Bisphosphate 3-Kinase Catalytic Subunit Delta	Protein Coding	O00329	66	GC01P051042	2.431037903	https://www.genecards.org/cgi-bin/carddisp.pl?gene=PIK3CD
BCR	BCR Activator Of RhoGEF And GTPase	Protein Coding	P11274	65	GC22P023179	2.431037903	https://www.genecards.org/cgi-bin/carddisp.pl?gene=BCR
CBS	Cystathionine Beta-Synthase	Protein Coding	P35520	64	GC21M043053	2.431037903	https://www.genecards.org/cgi-bin/carddisp.pl?gene=CBS
TF	Transferrin	Protein Coding	P02787	64	GC03P140082	2.431037903	https://www.genecards.org/cgi-bin/carddisp.pl?gene=TF
DNM2	Dynamin 2	Protein Coding	P50570	63	GC19P010718	2.431037903	https://www.genecards.org/cgi-bin/carddisp.pl?gene=DNM2
GJA1	Gap Junction Protein Alpha 1	Protein Coding	P17302	63	GC06P146071	2.431037903	https://www.genecards.org/cgi-bin/carddisp.pl?gene=GJA1
MMP3	Matrix Metallopeptidase 3	Protein Coding	P08254	63	GC11M102835	2.431037903	https://www.genecards.org/cgi-bin/carddisp.pl?gene=MMP3
PRKCG	Protein Kinase C Gamma	Protein Coding	P05129	63	GC19P053879	2.431037903	https://www.genecards.org/cgi-bin/carddisp.pl?gene=PRKCG
RPS6KB1	Ribosomal Protein S6 Kinase B1	Protein Coding	P23443	63	GC17P059893	2.431037903	https://www.genecards.org/cgi-bin/carddisp.pl?gene=RPS6KB1
JUP	Junction Plakoglobin	Protein Coding	P14923	62	GC17M041754	2.431037903	https://www.genecards.org/cgi-bin/carddisp.pl?gene=JUP
SLC12A2	Solute Carrier Family 12 Member 2	Protein Coding	P55011	62	GC05P128083	2.431037903	https://www.genecards.org/cgi-bin/carddisp.pl?gene=SLC12A2
TNFAIP3	TNF Alpha Induced Protein 3	Protein Coding	P21580	62	GC06P137866	2.431037903	https://www.genecards.org/cgi-bin/carddisp.pl?gene=TNFAIP3
WEE1	WEE1 G2 Checkpoint Kinase	Protein Coding	P30291	61	GC11P009573	2.431037903	https://www.genecards.org/cgi-bin/carddisp.pl?gene=WEE1
IMPA1	Inositol Monophosphatase 1	Protein Coding	P29218	60	GC08M081656	2.431037903	https://www.genecards.org/cgi-bin/carddisp.pl?gene=IMPA1
IRF1	Interferon Regulatory Factor 1	Protein Coding	P10914	60	GC05M132440	2.431037903	https://www.genecards.org/cgi-bin/carddisp.pl?gene=IRF1
NQO1	NAD(P)H Quinone Dehydrogenase 1	Protein Coding	P15559	60	GC16M069706	2.431037903	https://www.genecards.org/cgi-bin/carddisp.pl?gene=NQO1
SLC2A4	Solute Carrier Family 2 Member 4	Protein Coding	P14672	60	GC17P121899	2.431037903	https://www.genecards.org/cgi-bin/carddisp.pl?gene=SLC2A4
TFAP2A	Transcription Factor AP-2 Alpha	Protein Coding	P05549	60	GC06M010393	2.431037903	https://www.genecards.org/cgi-bin/carddisp.pl?gene=TFAP2A
TTN	Titin	Protein Coding	Q8WZ42	60	GC02M178525	2.431037903	https://www.genecards.org/cgi-bin/carddisp.pl?gene=TTN
WNT1	Wnt Family Member 1	Protein Coding	P04628	60	GC12P061632	2.431037903	https://www.genecards.org/cgi-bin/carddisp.pl?gene=WNT1
MAPK13	Mitogen-Activated Protein Kinase 13	Protein Coding	O15264	59	GC06P144903	2.431037903	https://www.genecards.org/cgi-bin/carddisp.pl?gene=MAPK13
MEF2A	Myocyte Enhancer Factor 2A	Protein Coding	Q02078	59	GC15P099565	2.431037903	https://www.genecards.org/cgi-bin/carddisp.pl?gene=MEF2A
P2RX7	Purinergic Receptor P2X 7	Protein Coding	Q99572	59	GC12P134699	2.431037903	https://www.genecards.org/cgi-bin/carddisp.pl?gene=P2RX7
RUNX2	RUNX Family Transcription Factor 2	Protein Coding	Q13950	59	GC06P144988	2.431037903	https://www.genecards.org/cgi-bin/carddisp.pl?gene=RUNX2
SLC6A2	Solute Carrier Family 6 Member 2	Protein Coding	P23975	59	GC16P097304	2.431037903	https://www.genecards.org/cgi-bin/carddisp.pl?gene=SLC6A2
TRAF3	TNF Receptor Associated Factor 3	Protein Coding	Q13114	59	GC14P116951	2.431037903	https://www.genecards.org/cgi-bin/carddisp.pl?gene=TRAF3
AHSG	Alpha 2-HS Glycoprotein	Protein Coding	P02765	58	GC03P186658	2.431037903	https://www.genecards.org/cgi-bin/carddisp.pl?gene=AHSG
CHRNE	Cholinergic Receptor Nicotinic Epsilon Subunit	Protein Coding	Q04844	58	GC17M004897	2.431037903	https://www.genecards.org/cgi-bin/carddisp.pl?gene=CHRNE
IL10RA	Interleukin 10 Receptor Subunit Alpha	Protein Coding	Q13651	58	GC11P118000	2.431037903	https://www.genecards.org/cgi-bin/carddisp.pl?gene=IL10RA
IL12B	Interleukin 12B	Protein Coding	P29460	58	GC05M159314	2.431037903	https://www.genecards.org/cgi-bin/carddisp.pl?gene=IL12B
KRT19	Keratin 19	Protein Coding	P08727	58	GC17M041523	2.431037903	https://www.genecards.org/cgi-bin/carddisp.pl?gene=KRT19
POLR1C	RNA Polymerase I And III Subunit C	Protein Coding	O15160	58	GC06P144971	2.431037903	https://www.genecards.org/cgi-bin/carddisp.pl?gene=POLR1C
TIMP1	TIMP Metallopeptidase Inhibitor 1	Protein Coding	P01033	58	GC0XP058331	2.431037903	https://www.genecards.org/cgi-bin/carddisp.pl?gene=TIMP1
TRRAP	Transformation/Transcription Domain Associated Protein	Protein Coding	Q9Y4A5	58	GC07P098877	2.431037903	https://www.genecards.org/cgi-bin/carddisp.pl?gene=TRRAP
BMP6	Bone Morphogenetic Protein 6	Protein Coding	P22004	57	GC06P007726	2.431037903	https://www.genecards.org/cgi-bin/carddisp.pl?gene=BMP6
CPOX	Coproporphyrinogen Oxidase	Protein Coding	P36551	57	GC03M098576	2.431037903	https://www.genecards.org/cgi-bin/carddisp.pl?gene=CPOX
EEF2K	Eukaryotic Elongation Factor 2 Kinase	Protein Coding	O00418	57	GC16P096357	2.431037903	https://www.genecards.org/cgi-bin/carddisp.pl?gene=EEF2K
IL12A	Interleukin 12A	Protein Coding	P29459	57	GC03P159988	2.431037903	https://www.genecards.org/cgi-bin/carddisp.pl?gene=IL12A
POMT1	Protein O-Mannosyltransferase 1	Protein Coding	Q9Y6A1	57	GC09P131502	2.431037903	https://www.genecards.org/cgi-bin/carddisp.pl?gene=POMT1
ACO1	Aconitase 1	Protein Coding	P21399	56	GC09P032374	2.431037903	https://www.genecards.org/cgi-bin/carddisp.pl?gene=ACO1
CALCA	Calcitonin Related Polypeptide Alpha	Protein Coding	P06881	56	GC11M014966	2.431037903	https://www.genecards.org/cgi-bin/carddisp.pl?gene=CALCA
ENDOG	Endonuclease G	Protein Coding	Q14249	56	GC09P128818	2.431037903	https://www.genecards.org/cgi-bin/carddisp.pl?gene=ENDOG
FBXO7	F-Box Protein 7	Protein Coding	Q9Y3I1	56	GC22P032474	2.431037903	https://www.genecards.org/cgi-bin/carddisp.pl?gene=FBXO7
H6PD	Hexose-6-Phosphate Dehydrogenase/Glucose 1-Dehydrogenase	Protein Coding	O95479	56	GC01P009234	2.431037903	https://www.genecards.org/cgi-bin/carddisp.pl?gene=H6PD
FABP5	Fatty Acid Binding Protein 5	Protein Coding	Q01469	55	GC08P081282	2.431037903	https://www.genecards.org/cgi-bin/carddisp.pl?gene=FABP5
FOSL2	FOS Like 2, AP-1 Transcription Factor Subunit	Protein Coding	P15408	55	GC02P028392	2.431037903	https://www.genecards.org/cgi-bin/carddisp.pl?gene=FOSL2
NPHS2	NPHS2 Stomatin Family Member, Podocin	Protein Coding	Q9NP85	55	GC01M179554	2.431037903	https://www.genecards.org/cgi-bin/carddisp.pl?gene=NPHS2
PPP2R5C	Protein Phosphatase 2 Regulatory Subunit B'Gamma	Protein Coding	Q13362	55	GC14P117999	2.431037903	https://www.genecards.org/cgi-bin/carddisp.pl?gene=PPP2R5C
RBP3	Retinol Binding Protein 3	Protein Coding	P10745	55	GC10P047348	2.431037903	https://www.genecards.org/cgi-bin/carddisp.pl?gene=RBP3
ATXN7	Ataxin 7	Protein Coding	O15265	54	GC03P063886	2.431037903	https://www.genecards.org/cgi-bin/carddisp.pl?gene=ATXN7
CDIPT	CDP-Diacylglycerol--Inositol 3-Phosphatidyltransferase	Protein Coding	O14735	54	GC16M044857	2.431037903	https://www.genecards.org/cgi-bin/carddisp.pl?gene=CDIPT
CDKN3	Cyclin Dependent Kinase Inhibitor 3	Protein Coding	Q16667	54	GC14P054401	2.431037903	https://www.genecards.org/cgi-bin/carddisp.pl?gene=CDKN3
ELOC	Elongin C	Protein Coding	Q15369	54	GC08M073939	2.431037903	https://www.genecards.org/cgi-bin/carddisp.pl?gene=ELOC
RBM8A	RNA Binding Motif Protein 8A	Protein Coding	Q9Y5S9	54	GC01M145921	2.431037903	https://www.genecards.org/cgi-bin/carddisp.pl?gene=RBM8A
UBE3C	Ubiquitin Protein Ligase E3C	Protein Coding	Q15386	54	GC07P157138	2.431037903	https://www.genecards.org/cgi-bin/carddisp.pl?gene=UBE3C
CHM	CHM Rab Escort Protein	Protein Coding	P24386	53	GC0XM085861	2.431037903	https://www.genecards.org/cgi-bin/carddisp.pl?gene=CHM
TAF6	TATA-Box Binding Protein Associated Factor 6	Protein Coding	P49848	53	GC07M105741	2.431037903	https://www.genecards.org/cgi-bin/carddisp.pl?gene=TAF6
CHMP1A	Charged Multivesicular Body Protein 1A	Protein Coding	Q9HD42	52	GC16M089644	2.431037903	https://www.genecards.org/cgi-bin/carddisp.pl?gene=CHMP1A
CXCL2	C-X-C Motif Chemokine Ligand 2	Protein Coding	P19875	52	GC04M074097	2.431037903	https://www.genecards.org/cgi-bin/carddisp.pl?gene=CXCL2
DAP3	Death Associated Protein 3	Protein Coding	P51398	52	GC01P167326	2.431037903	https://www.genecards.org/cgi-bin/carddisp.pl?gene=DAP3
HSPB2	Heat Shock Protein Family B (Small) Member 2	Protein Coding	Q16082	52	GC11P112605	2.431037903	https://www.genecards.org/cgi-bin/carddisp.pl?gene=HSPB2
MOV10	Mov10 RNA Helicase	Protein Coding	Q9HCE1	52	GC01P112673	2.431037903	https://www.genecards.org/cgi-bin/carddisp.pl?gene=MOV10
SF3B3	Splicing Factor 3b Subunit 3	Protein Coding	Q15393	52	GC16P070523	2.431037903	https://www.genecards.org/cgi-bin/carddisp.pl?gene=SF3B3
TAF2	TATA-Box Binding Protein Associated Factor 2	Protein Coding	Q6P1X5	52	GC08M119730	2.431037903	https://www.genecards.org/cgi-bin/carddisp.pl?gene=TAF2
UBE2J2	Ubiquitin Conjugating Enzyme E2 J2	Protein Coding	Q8N2K1	52	GC01M015005	2.431037903	https://www.genecards.org/cgi-bin/carddisp.pl?gene=UBE2J2
KLRG1	Killer Cell Lectin Like Receptor G1	Protein Coding	Q96E93	51	GC12P008950	2.431037903	https://www.genecards.org/cgi-bin/carddisp.pl?gene=KLRG1
MRPL12	Mitochondrial Ribosomal Protein L12	Protein Coding	P52815	51	GC17P124112	2.431037903	https://www.genecards.org/cgi-bin/carddisp.pl?gene=MRPL12
PSMD10	Proteasome 26S Subunit, Non-ATPase 10	Protein Coding	O75832	51	GC0XM108084	2.431037903	https://www.genecards.org/cgi-bin/carddisp.pl?gene=PSMD10
SERPINB7	Serpin Family B Member 7	Protein Coding	O75635	51	GC18P063752	2.431037903	https://www.genecards.org/cgi-bin/carddisp.pl?gene=SERPINB7
GIMAP5	GTPase, IMAP Family Member 5	Protein Coding	Q96F15	50	GC07P150722	2.431037903	https://www.genecards.org/cgi-bin/carddisp.pl?gene=GIMAP5
GLRX3	Glutaredoxin 3	Protein Coding	O76003	50	GC10P130136	2.431037903	https://www.genecards.org/cgi-bin/carddisp.pl?gene=GLRX3
NFKBIZ	NFKB Inhibitor Zeta	Protein Coding	Q9BYH8	50	GC03P101827	2.431037903	https://www.genecards.org/cgi-bin/carddisp.pl?gene=NFKBIZ
POMGNT2	Protein O-Linked Mannose N-Acetylglucosaminyltransferase 2 (Beta 1,4-)	Protein Coding	Q8NAT1	50	GC03M043121	2.431037903	https://www.genecards.org/cgi-bin/carddisp.pl?gene=POMGNT2
TAF10	TATA-Box Binding Protein Associated Factor 10	Protein Coding	Q12962	50	GC11M012787	2.431037903	https://www.genecards.org/cgi-bin/carddisp.pl?gene=TAF10
TAF12	TATA-Box Binding Protein Associated Factor 12	Protein Coding	Q16514	50	GC01M031847	2.431037903	https://www.genecards.org/cgi-bin/carddisp.pl?gene=TAF12
TAF9	TATA-Box Binding Protein Associated Factor 9	Protein Coding	Q16594	50	GC05M078702	2.431037903	https://www.genecards.org/cgi-bin/carddisp.pl?gene=TAF9
UBE2G1	Ubiquitin Conjugating Enzyme E2 G1	Protein Coding	P62253	50	GC17M083986	2.431037903	https://www.genecards.org/cgi-bin/carddisp.pl?gene=UBE2G1
USP34	Ubiquitin Specific Peptidase 34	Protein Coding	Q70CQ2	50	GC02M061187	2.431037903	https://www.genecards.org/cgi-bin/carddisp.pl?gene=USP34
FAM120A	Family With Sequence Similarity 120 Member A	Protein Coding	Q9NZB2	49	GC09P102091	2.431037903	https://www.genecards.org/cgi-bin/carddisp.pl?gene=FAM120A
G6PC2	Glucose-6-Phosphatase Catalytic Subunit 2	Protein Coding	Q9NQR9	49	GC02P168901	2.431037903	https://www.genecards.org/cgi-bin/carddisp.pl?gene=G6PC2
RO60	Ro60, Y RNA Binding Protein	Protein Coding	P10155	49	GC01P193059	2.431037903	https://www.genecards.org/cgi-bin/carddisp.pl?gene=RO60
SERPINB4	Serpin Family B Member 4	Protein Coding	P48594	49	GC18M063637	2.431037903	https://www.genecards.org/cgi-bin/carddisp.pl?gene=SERPINB4
KDELR1	KDEL Endoplasmic Reticulum Protein Retention Receptor 1	Protein Coding	P24390	48	GC19M048382	2.431037903	https://www.genecards.org/cgi-bin/carddisp.pl?gene=KDELR1
MRPS28	Mitochondrial Ribosomal Protein S28	Protein Coding	Q9Y2Q9	48	GC08M079982	2.431037903	https://www.genecards.org/cgi-bin/carddisp.pl?gene=MRPS28
NCBP2	Nuclear Cap Binding Protein Subunit 2	Protein Coding	P52298	48	GC03M196935	2.431037903	https://www.genecards.org/cgi-bin/carddisp.pl?gene=NCBP2
PDCD6	Programmed Cell Death 6	Protein Coding	O75340	48	GC05P003802	2.431037903	https://www.genecards.org/cgi-bin/carddisp.pl?gene=PDCD6
TAF5L	TATA-Box Binding Protein Associated Factor 5 Like	Protein Coding	O75529	48	GC01M229593	2.431037903	https://www.genecards.org/cgi-bin/carddisp.pl?gene=TAF5L
DNAJA2	DnaJ Heat Shock Protein Family (Hsp40) Member A2	Protein Coding	O60884	47	GC16M046955	2.431037903	https://www.genecards.org/cgi-bin/carddisp.pl?gene=DNAJA2
MAGOH	Mago Homolog, Exon Junction Complex Subunit	Protein Coding	P61326	47	GC01M053226	2.431037903	https://www.genecards.org/cgi-bin/carddisp.pl?gene=MAGOH
MRPS9	Mitochondrial Ribosomal Protein S9	Protein Coding	P82933	47	GC02P105045	2.431037903	https://www.genecards.org/cgi-bin/carddisp.pl?gene=MRPS9
SUPT3H	SPT3 Homolog, SAGA And STAGA Complex Component	Protein Coding	O75486	47	GC06M097394	2.431037903	https://www.genecards.org/cgi-bin/carddisp.pl?gene=SUPT3H
TAF8	TATA-Box Binding Protein Associated Factor 8	Protein Coding	Q7Z7C8	47	GC06P042050	2.431037903	https://www.genecards.org/cgi-bin/carddisp.pl?gene=TAF8
TMEM94	Transmembrane Protein 94	Protein Coding	Q12767	47	GC17P123865	2.431037903	https://www.genecards.org/cgi-bin/carddisp.pl?gene=TMEM94
AP1G2	Adaptor Related Protein Complex 1 Subunit Gamma 2	Protein Coding	O75843	46	GC14M023559	2.431037903	https://www.genecards.org/cgi-bin/carddisp.pl?gene=AP1G2
ELAVL2	ELAV Like RNA Binding Protein 2	Protein Coding	Q12926	46	GC09M023690	2.431037903	https://www.genecards.org/cgi-bin/carddisp.pl?gene=ELAVL2
UBR3	Ubiquitin Protein Ligase E3 Component N-Recognin 3	Protein Coding	Q6ZT12	46	GC02P169827	2.431037903	https://www.genecards.org/cgi-bin/carddisp.pl?gene=UBR3
H4C16	H4 Histone 16	Protein Coding	P62805	45	GC12M031290	2.431037903	https://www.genecards.org/cgi-bin/carddisp.pl?gene=H4C16
MRPS31	Mitochondrial Ribosomal Protein S31	Protein Coding	Q92665	45	GC13M040729	2.431037903	https://www.genecards.org/cgi-bin/carddisp.pl?gene=MRPS31
PTCD1	Pentatricopeptide Repeat Domain 1	Protein Coding	O75127	45	GC07M100057	2.431037903	https://www.genecards.org/cgi-bin/carddisp.pl?gene=PTCD1
SF3B5	Splicing Factor 3b Subunit 5	Protein Coding	Q9BWJ5	45	GC06M144094	2.431037903	https://www.genecards.org/cgi-bin/carddisp.pl?gene=SF3B5
TAF5	TATA-Box Binding Protein Associated Factor 5	Protein Coding	Q15542	45	GC10P113194	2.431037903	https://www.genecards.org/cgi-bin/carddisp.pl?gene=TAF5
ENY2	ENY2 Transcription And Export Complex 2 Subunit	Protein Coding	Q9NPA8	44	GC08P109334	2.431037903	https://www.genecards.org/cgi-bin/carddisp.pl?gene=ENY2
KIF27	Kinesin Family Member 27	Protein Coding	Q86VH2	44	GC09M111064	2.431037903	https://www.genecards.org/cgi-bin/carddisp.pl?gene=KIF27
MRPL1	Mitochondrial Ribosomal Protein L1	Protein Coding	Q9BYD6	44	GC04P077862	2.431037903	https://www.genecards.org/cgi-bin/carddisp.pl?gene=MRPL1
TADA2B	Transcriptional Adaptor 2B	Protein Coding	Q86TJ2	44	GC04P007925	2.431037903	https://www.genecards.org/cgi-bin/carddisp.pl?gene=TADA2B
TADA3	Transcriptional Adaptor 3	Protein Coding	O75528	44	GC03M009779	2.431037903	https://www.genecards.org/cgi-bin/carddisp.pl?gene=TADA3
ATXN7L3	Ataxin 7 Like 3	Protein Coding	Q14CW9	43	GC17M044191	2.431037903	https://www.genecards.org/cgi-bin/carddisp.pl?gene=ATXN7L3
MRPS18B	Mitochondrial Ribosomal Protein S18B	Protein Coding	Q9Y676	43	GC06P030617	2.431037903	https://www.genecards.org/cgi-bin/carddisp.pl?gene=MRPS18B
MRPS6	Mitochondrial Ribosomal Protein S6	Protein Coding	P82932	43	GC21P034267	2.431037903	https://www.genecards.org/cgi-bin/carddisp.pl?gene=MRPS6
RALYL	RALY RNA Binding Protein Like	Protein Coding	Q86SE5	43	GC08P084182	2.431037903	https://www.genecards.org/cgi-bin/carddisp.pl?gene=RALYL
ZACN	Zinc Activated Ion Channel	Protein Coding	Q401N2	43	GC17P076071	2.431037903	https://www.genecards.org/cgi-bin/carddisp.pl?gene=ZACN
CASC3	CASC3 Exon Junction Complex Subunit	Protein Coding	O15234	42	GC17P040140	2.431037903	https://www.genecards.org/cgi-bin/carddisp.pl?gene=CASC3
TAF6L	TATA-Box Binding Protein Associated Factor 6 Like	Protein Coding	Q9Y6J9	42	GC11P062771	2.431037903	https://www.genecards.org/cgi-bin/carddisp.pl?gene=TAF6L
WDR74	WD Repeat Domain 74	Protein Coding	Q6RFH5	42	GC11M062832	2.431037903	https://www.genecards.org/cgi-bin/carddisp.pl?gene=WDR74
FLYWCH2	FLYWCH Family Member 2	Protein Coding	Q96CP2	41	GC16P095835	2.431037903	https://www.genecards.org/cgi-bin/carddisp.pl?gene=FLYWCH2
KLHDC10	Kelch Domain Containing 10	Protein Coding	Q6PID8	41	GC07P130070	2.431037903	https://www.genecards.org/cgi-bin/carddisp.pl?gene=KLHDC10
SUPT7L	SPT7 Like, STAGA Complex Subunit Gamma	Protein Coding	O94864	41	GC02M028983	2.431037903	https://www.genecards.org/cgi-bin/carddisp.pl?gene=SUPT7L
ZCCHC3	Zinc Finger CCHC-Type Containing 3	Protein Coding	Q9NUD5	41	GC20P000297	2.431037903	https://www.genecards.org/cgi-bin/carddisp.pl?gene=ZCCHC3
RPL39	Ribosomal Protein L39	Protein Coding	P62891	40	GC0XM119786	2.431037903	https://www.genecards.org/cgi-bin/carddisp.pl?gene=RPL39
TADA1	Transcriptional Adaptor 1	Protein Coding	Q96BN2	40	GC01M166826	2.431037903	https://www.genecards.org/cgi-bin/carddisp.pl?gene=TADA1
CDV3	CDV3 Homolog	Protein Coding	Q9UKY7	39	GC03P133573	2.431037903	https://www.genecards.org/cgi-bin/carddisp.pl?gene=CDV3
DDX60L	DExD/H-Box 60 Like	Protein Coding	Q5H9U9	39	GC04M168356	2.431037903	https://www.genecards.org/cgi-bin/carddisp.pl?gene=DDX60L
MRPL52	Mitochondrial Ribosomal Protein L52	Protein Coding	Q86TS9	39	GC14P022829	2.431037903	https://www.genecards.org/cgi-bin/carddisp.pl?gene=MRPL52
CDKN2AIPNL	CDKN2A Interacting Protein N-Terminal Like	Protein Coding	Q96HQ2	38	GC05M134402	2.431037903	https://www.genecards.org/cgi-bin/carddisp.pl?gene=CDKN2AIPNL
BCL2L15	BCL2 Like 15	Protein Coding	Q5TBC7	37	GC01M113876	2.431037903	https://www.genecards.org/cgi-bin/carddisp.pl?gene=BCL2L15
C3orf70	Chromosome 3 Open Reading Frame 70	Protein Coding	A6NLC5	36	GC03M185078	2.431037903	https://www.genecards.org/cgi-bin/carddisp.pl?gene=C3orf70
MSBP2	Minisatellite Binding Protein 2	Protein Coding		5	GC00U990214	2.431037903	https://www.genecards.org/cgi-bin/carddisp.pl?gene=MSBP2
CEL	Carboxyl Ester Lipase	Protein Coding	P19835	57	GC09P133061	2.426042795	https://www.genecards.org/cgi-bin/carddisp.pl?gene=CEL
PRSS1	Serine Protease 1	Protein Coding	P07477	57	GC07P159683	2.426042795	https://www.genecards.org/cgi-bin/carddisp.pl?gene=PRSS1
IL6	Interleukin 6	Protein Coding	P05231	64	GC07P022725	2.40333271	https://www.genecards.org/cgi-bin/carddisp.pl?gene=IL6
CYP2E1	Cytochrome P450 Family 2 Subfamily E Member 1	Protein Coding	P05181	59	GC10P133520	2.40333271	https://www.genecards.org/cgi-bin/carddisp.pl?gene=CYP2E1
VAPB	VAMP Associated Protein B And C	Protein Coding	O95292	57	GC20P058389	2.40333271	https://www.genecards.org/cgi-bin/carddisp.pl?gene=VAPB
PAWR	Pro-Apoptotic WT1 Regulator	Protein Coding	Q96IZ0	54	GC12M079574	2.40333271	https://www.genecards.org/cgi-bin/carddisp.pl?gene=PAWR
ALOX5	Arachidonate 5-Lipoxygenase	Protein Coding	P09917	62	GC10P045374	2.399218559	https://www.genecards.org/cgi-bin/carddisp.pl?gene=ALOX5
PIK3R2	Phosphoinositide-3-Kinase Regulatory Subunit 2	Protein Coding	O00459	62	GC19P018153	2.399218559	https://www.genecards.org/cgi-bin/carddisp.pl?gene=PIK3R2
ALOX15	Arachidonate 15-Lipoxygenase	Protein Coding	P16050	58	GC17M004630	2.399218559	https://www.genecards.org/cgi-bin/carddisp.pl?gene=ALOX15
KCNJ8	Potassium Inwardly Rectifying Channel Subfamily J Member 8	Protein Coding	Q15842	56	GC12M021764	2.399218559	https://www.genecards.org/cgi-bin/carddisp.pl?gene=KCNJ8
MAP3K20	Mitogen-Activated Protein Kinase Kinase Kinase 20	Protein Coding	Q9NYL2	56	GC02P173076	2.399218559	https://www.genecards.org/cgi-bin/carddisp.pl?gene=MAP3K20
AFF4	ALF Transcription Elongation Factor 4	Protein Coding	Q9UHB7	55	GC05M132875	2.399218559	https://www.genecards.org/cgi-bin/carddisp.pl?gene=AFF4
CERT1	Ceramide Transporter 1	Protein Coding	Q9Y5P4	54	GC05M075356	2.399218559	https://www.genecards.org/cgi-bin/carddisp.pl?gene=CERT1
STC2	Stanniocalcin 2	Protein Coding	O76061	54	GC05M173314	2.399218559	https://www.genecards.org/cgi-bin/carddisp.pl?gene=STC2
ELAVL4	ELAV Like RNA Binding Protein 4	Protein Coding	P26378	51	GC01P055675	2.399218559	https://www.genecards.org/cgi-bin/carddisp.pl?gene=ELAVL4
MARCKS	Myristoylated Alanine Rich Protein Kinase C Substrate	Protein Coding	P29966	51	GC06P113857	2.399218559	https://www.genecards.org/cgi-bin/carddisp.pl?gene=MARCKS
SERINC3	Serine Incorporator 3	Protein Coding	Q13530	50	GC20M044496	2.399218559	https://www.genecards.org/cgi-bin/carddisp.pl?gene=SERINC3
USP19	Ubiquitin Specific Peptidase 19	Protein Coding	O94966	48	GC03M053992	2.399218559	https://www.genecards.org/cgi-bin/carddisp.pl?gene=USP19
SRPX	Sushi Repeat Containing Protein X-Linked	Protein Coding	P78539	47	GC0XM038149	2.399218559	https://www.genecards.org/cgi-bin/carddisp.pl?gene=SRPX
TMED2	Transmembrane P24 Trafficking Protein 2	Protein Coding	Q15363	47	GC12P123584	2.399218559	https://www.genecards.org/cgi-bin/carddisp.pl?gene=TMED2
SELENOK	Selenoprotein K	Protein Coding	Q9Y6D0	39	GC03M053884	2.399218559	https://www.genecards.org/cgi-bin/carddisp.pl?gene=SELENOK
LOC122513141	Ring Finger Protein-Like	Protein Coding		10	GC09P144389	2.399218559	https://www.genecards.org/cgi-bin/carddisp.pl?gene=LOC122513141
CDK5	Cyclin Dependent Kinase 5	Protein Coding	Q00535	66	GC07M151053	2.368274212	https://www.genecards.org/cgi-bin/carddisp.pl?gene=CDK5
PPIB	Peptidylprolyl Isomerase B	Protein Coding	P23284	63	GC15M064155	2.349750996	https://www.genecards.org/cgi-bin/carddisp.pl?gene=PPIB
KL	Klotho	Protein Coding	Q9UEF7	60	GC13P033016	2.349750996	https://www.genecards.org/cgi-bin/carddisp.pl?gene=KL
SERPINH1	Serpin Family H Member 1	Protein Coding	P50454	59	GC11P075562	2.349750996	https://www.genecards.org/cgi-bin/carddisp.pl?gene=SERPINH1
RPLP0	Ribosomal Protein Lateral Stalk Subunit P0	Protein Coding	P05388	54	GC12M120196	2.349750996	https://www.genecards.org/cgi-bin/carddisp.pl?gene=RPLP0
COPA	COPI Coat Complex Subunit Alpha	Protein Coding	P53621	55	GC01M160288	2.321588993	https://www.genecards.org/cgi-bin/carddisp.pl?gene=COPA
SRP54	Signal Recognition Particle 54	Protein Coding	P61011	55	GC14P034981	2.321588993	https://www.genecards.org/cgi-bin/carddisp.pl?gene=SRP54
POMP	Proteasome Maturation Protein	Protein Coding	Q9Y244	51	GC13P028659	2.321588993	https://www.genecards.org/cgi-bin/carddisp.pl?gene=POMP
TEX264	Testis Expressed 264, ER-Phagy Receptor	Protein Coding	Q9Y6I9	42	GC03P059953	2.321588993	https://www.genecards.org/cgi-bin/carddisp.pl?gene=TEX264
BIRC5	Baculoviral IAP Repeat Containing 5	Protein Coding	O15392	59	GC17P078214	2.317301035	https://www.genecards.org/cgi-bin/carddisp.pl?gene=BIRC5
TXNDC5	Thioredoxin Domain Containing 5	Protein Coding	Q8NBS9	48	GC06M007893	2.317301035	https://www.genecards.org/cgi-bin/carddisp.pl?gene=TXNDC5
ATF5	Activating Transcription Factor 5	Protein Coding	Q9Y2D1	48	GC19P123451	2.305129528	https://www.genecards.org/cgi-bin/carddisp.pl?gene=ATF5
EP300	E1A Binding Protein P300	Protein Coding	Q09472	65	GC22P076143	2.304375887	https://www.genecards.org/cgi-bin/carddisp.pl?gene=EP300
ELANE	Elastase, Neutrophil Expressed	Protein Coding	P08246	64	GC19P121813	2.304375887	https://www.genecards.org/cgi-bin/carddisp.pl?gene=ELANE
TPT1	Tumor Protein, Translationally-Controlled 1	Protein Coding	P13693	60	GC13M045333	2.304375887	https://www.genecards.org/cgi-bin/carddisp.pl?gene=TPT1
PNLIPRP2	Pancreatic Lipase Related Protein 2 (Gene/Pseudogene)	Protein Coding	P54317	41	GC10P116620	2.304375887	https://www.genecards.org/cgi-bin/carddisp.pl?gene=PNLIPRP2
UBE2D2	Ubiquitin Conjugating Enzyme E2 D2	Protein Coding	P62837	55	GC05P139526	2.231847763	https://www.genecards.org/cgi-bin/carddisp.pl?gene=UBE2D2
COL10A1	Collagen Type X Alpha 1 Chain	Protein Coding	Q03692	53	GC06M116118	2.231847763	https://www.genecards.org/cgi-bin/carddisp.pl?gene=COL10A1
UBE4B	Ubiquitination Factor E4B	Protein Coding	O95155	52	GC01P010032	2.231847763	https://www.genecards.org/cgi-bin/carddisp.pl?gene=UBE4B
SLC22A13	Solute Carrier Family 22 Member 13	Protein Coding	Q9Y226	48	GC03P038265	2.231847763	https://www.genecards.org/cgi-bin/carddisp.pl?gene=SLC22A13
VMP1	Vacuole Membrane Protein 1	Protein Coding	Q96GC9	48	GC17P059707	2.231847763	https://www.genecards.org/cgi-bin/carddisp.pl?gene=VMP1
MYC	MYC Proto-Oncogene, BHLH Transcription Factor	Protein Coding	P01106	66	GC08P127735	2.205182552	https://www.genecards.org/cgi-bin/carddisp.pl?gene=MYC
PCSK1	Proprotein Convertase Subtilisin/Kexin Type 1	Protein Coding	P29120	62	GC05M096391	2.205182552	https://www.genecards.org/cgi-bin/carddisp.pl?gene=PCSK1
DDOST	Dolichyl-Diphosphooligosaccharide--Protein Glycosyltransferase Non-Catalytic Subunit	Protein Coding	P39656	58	GC01M020651	2.205182552	https://www.genecards.org/cgi-bin/carddisp.pl?gene=DDOST
ORAI1	ORAI Calcium Release-Activated Calcium Modulator 1	Protein Coding	Q96D31	58	GC12P134704	2.205182552	https://www.genecards.org/cgi-bin/carddisp.pl?gene=ORAI1
RPS3	Ribosomal Protein S3	Protein Coding	P23396	53	GC11P095320	2.205182552	https://www.genecards.org/cgi-bin/carddisp.pl?gene=RPS3
YBX1	Y-Box Binding Protein 1	Protein Coding	P67809	53	GC01P042682	2.205182552	https://www.genecards.org/cgi-bin/carddisp.pl?gene=YBX1
OSBPL8	Oxysterol Binding Protein Like 8	Protein Coding	Q9BZF1	50	GC12M076354	2.205182552	https://www.genecards.org/cgi-bin/carddisp.pl?gene=OSBPL8
NFE2L1	NFE2 Like BZIP Transcription Factor 1	Protein Coding	Q14494	54	GC17P123278	2.202559471	https://www.genecards.org/cgi-bin/carddisp.pl?gene=NFE2L1
TRB	T Cell Receptor Beta Locus	Protein Coding	P0DSE2	29	GC07P161101	2.202559471	https://www.genecards.org/cgi-bin/carddisp.pl?gene=TRB
KDR	Kinase Insert Domain Receptor	Protein Coding	P35968	67	GC04M055078	2.145816326	https://www.genecards.org/cgi-bin/carddisp.pl?gene=KDR
NOTCH1	Notch Receptor 1	Protein Coding	P46531	66	GC09M138850	2.145816326	https://www.genecards.org/cgi-bin/carddisp.pl?gene=NOTCH1
CSNK2A1	Casein Kinase 2 Alpha 1	Protein Coding	P68400	63	GC20M000472	2.145816326	https://www.genecards.org/cgi-bin/carddisp.pl?gene=CSNK2A1
PHB1	Prohibitin 1	Protein Coding	P35232	59	GC17M085589	2.145816326	https://www.genecards.org/cgi-bin/carddisp.pl?gene=PHB1
TXNRD1	Thioredoxin Reductase 1	Protein Coding	Q16881	55	GC12P104215	2.145816326	https://www.genecards.org/cgi-bin/carddisp.pl?gene=TXNRD1
TGM6	Transglutaminase 6	Protein Coding	O95932	52	GC20P002380	2.145816326	https://www.genecards.org/cgi-bin/carddisp.pl?gene=TGM6
PCMT1	Protein-L-Isoaspartate (D-Aspartate) O-Methyltransferase	Protein Coding	P22061	51	GC06P149749	2.145816326	https://www.genecards.org/cgi-bin/carddisp.pl?gene=PCMT1
RNF5	Ring Finger Protein 5	Protein Coding	Q99942	51	GC06P144791	2.145816326	https://www.genecards.org/cgi-bin/carddisp.pl?gene=RNF5
CLIC1	Chloride Intracellular Channel 1	Protein Coding	O00299	48	GC06M097119	2.145816326	https://www.genecards.org/cgi-bin/carddisp.pl?gene=CLIC1
CAV1	Caveolin 1	Protein Coding	Q03135	62	GC07P116524	2.144790888	https://www.genecards.org/cgi-bin/carddisp.pl?gene=CAV1
BRCA1	BRCA1 DNA Repair Associated	Protein Coding	P38398	63	GC17M043044	2.080892563	https://www.genecards.org/cgi-bin/carddisp.pl?gene=BRCA1
CORIN	Corin, Serine Peptidase	Protein Coding	Q9Y5Q5	56	GC04M047596	2.080892563	https://www.genecards.org/cgi-bin/carddisp.pl?gene=CORIN
NSFL1C	NSFL1 Cofactor	Protein Coding	Q9UNZ2	49	GC20M001442	2.080892563	https://www.genecards.org/cgi-bin/carddisp.pl?gene=NSFL1C
FOXO3	Forkhead Box O3	Protein Coding	O43524	60	GC06P108559	2.079072952	https://www.genecards.org/cgi-bin/carddisp.pl?gene=FOXO3
TUBB4A	Tubulin Beta 4A Class IVa	Protein Coding	P04350	60	GC19M095996	2.079072952	https://www.genecards.org/cgi-bin/carddisp.pl?gene=TUBB4A
UBE2N	Ubiquitin Conjugating Enzyme E2 N	Protein Coding	P61088	59	GC12M093406	2.079072952	https://www.genecards.org/cgi-bin/carddisp.pl?gene=UBE2N
GANAB	Glucosidase II Alpha Subunit	Protein Coding	Q14697	58	GC11M128851	2.079072952	https://www.genecards.org/cgi-bin/carddisp.pl?gene=GANAB
GNE	Glucosamine (UDP-N-Acetyl)-2-Epimerase/N-Acetylmannosamine Kinase	Protein Coding	Q9Y223	55	GC09M036214	2.079072952	https://www.genecards.org/cgi-bin/carddisp.pl?gene=GNE
USP14	Ubiquitin Specific Peptidase 14	Protein Coding	P54578	55	GC18P000158	2.079072952	https://www.genecards.org/cgi-bin/carddisp.pl?gene=USP14
GABARAP	GABA Type A Receptor-Associated Protein	Protein Coding	O95166	54	GC17M007240	2.079072952	https://www.genecards.org/cgi-bin/carddisp.pl?gene=GABARAP
CDKAL1	CDK5 Regulatory Subunit Associated Protein 1 Like 1	Protein Coding	Q5VV42	52	GC06P020534	2.079072952	https://www.genecards.org/cgi-bin/carddisp.pl?gene=CDKAL1
CCDC47	Coiled-Coil Domain Containing 47	Protein Coding	Q96A33	50	GC17M063745	2.079072952	https://www.genecards.org/cgi-bin/carddisp.pl?gene=CCDC47
ATG14	Autophagy Related 14	Protein Coding	Q6ZNE5	49	GC14M055366	2.079072952	https://www.genecards.org/cgi-bin/carddisp.pl?gene=ATG14
CKAP4	Cytoskeleton Associated Protein 4	Protein Coding	Q07065	48	GC12M106237	2.079072952	https://www.genecards.org/cgi-bin/carddisp.pl?gene=CKAP4
PARP16	Poly(ADP-Ribose) Polymerase Family Member 16	Protein Coding	Q8N5Y8	41	GC15M151655	2.079072952	https://www.genecards.org/cgi-bin/carddisp.pl?gene=PARP16
HDAC4	Histone Deacetylase 4	Protein Coding	P56524	65	GC02M239048	2.033697844	https://www.genecards.org/cgi-bin/carddisp.pl?gene=HDAC4
MAP3K7	Mitogen-Activated Protein Kinase Kinase Kinase 7	Protein Coding	O43318	64	GC06M090513	2.033697844	https://www.genecards.org/cgi-bin/carddisp.pl?gene=MAP3K7
NOTCH3	Notch Receptor 3	Protein Coding	Q9UM47	64	GC19M015159	2.033697844	https://www.genecards.org/cgi-bin/carddisp.pl?gene=NOTCH3
VIM	Vimentin	Protein Coding	P08670	64	GC10P017227	2.033697844	https://www.genecards.org/cgi-bin/carddisp.pl?gene=VIM
KCNH2	Potassium Voltage-Gated Channel Subfamily H Member 2	Protein Coding	Q12809	63	GC07M150944	2.033697844	https://www.genecards.org/cgi-bin/carddisp.pl?gene=KCNH2
PKM	Pyruvate Kinase M1/2	Protein Coding	P14618	63	GC15M072199	2.033697844	https://www.genecards.org/cgi-bin/carddisp.pl?gene=PKM
TNFSF11	TNF Superfamily Member 11	Protein Coding	O14788	62	GC13P042562	2.033697844	https://www.genecards.org/cgi-bin/carddisp.pl?gene=TNFSF11
ENO1	Enolase 1	Protein Coding	P06733	60	GC01M008861	2.033697844	https://www.genecards.org/cgi-bin/carddisp.pl?gene=ENO1
GJB1	Gap Junction Protein Beta 1	Protein Coding	P08034	60	GC0XP071212	2.033697844	https://www.genecards.org/cgi-bin/carddisp.pl?gene=GJB1
CETP	Cholesteryl Ester Transfer Protein	Protein Coding	P11597	59	GC16P056961	2.033697844	https://www.genecards.org/cgi-bin/carddisp.pl?gene=CETP
PINK1	PTEN Induced Kinase 1	Protein Coding	Q9BXM7	59	GC01P051861	2.033697844	https://www.genecards.org/cgi-bin/carddisp.pl?gene=PINK1
PRDX2	Peroxiredoxin 2	Protein Coding	P32119	59	GC19M012796	2.033697844	https://www.genecards.org/cgi-bin/carddisp.pl?gene=PRDX2
SPTLC2	Serine Palmitoyltransferase Long Chain Base Subunit 2	Protein Coding	O15270	59	GC14M077505	2.033697844	https://www.genecards.org/cgi-bin/carddisp.pl?gene=SPTLC2
SPHK1	Sphingosine Kinase 1	Protein Coding	Q9NYA1	58	GC17P076376	2.033697844	https://www.genecards.org/cgi-bin/carddisp.pl?gene=SPHK1
LGR5	Leucine Rich Repeat Containing G Protein-Coupled Receptor 5	Protein Coding	O75473	56	GC12P071439	2.033697844	https://www.genecards.org/cgi-bin/carddisp.pl?gene=LGR5
UBC	Ubiquitin C	Protein Coding	P0CG48	56	GC12M124911	2.033697844	https://www.genecards.org/cgi-bin/carddisp.pl?gene=UBC
SPINK1	Serine Peptidase Inhibitor Kazal Type 1	Protein Coding	P00995	55	GC05M147825	2.033697844	https://www.genecards.org/cgi-bin/carddisp.pl?gene=SPINK1
AHSA1	Activator Of HSP90 ATPase Activity 1	Protein Coding	O95433	52	GC14P077457	2.033697844	https://www.genecards.org/cgi-bin/carddisp.pl?gene=AHSA1
TRDMT1	TRNA Aspartic Acid Methyltransferase 1	Protein Coding	O14717	52	GC10M017138	2.033697844	https://www.genecards.org/cgi-bin/carddisp.pl?gene=TRDMT1
APLN	Apelin	Protein Coding	Q9ULZ1	50	GC0XM129645	2.033697844	https://www.genecards.org/cgi-bin/carddisp.pl?gene=APLN
WASF3	WASP Family Member 3	Protein Coding	Q9UPY6	50	GC13P027697	2.033697844	https://www.genecards.org/cgi-bin/carddisp.pl?gene=WASF3
PSMB8	Proteasome 20S Subunit Beta 8	Protein Coding	P28062	63	GC06M032840	2.008364677	https://www.genecards.org/cgi-bin/carddisp.pl?gene=PSMB8
TCF7L2	Transcription Factor 7 Like 2	Protein Coding	Q9NQB0	59	GC10P112950	2.008364677	https://www.genecards.org/cgi-bin/carddisp.pl?gene=TCF7L2
TRIM25	Tripartite Motif Containing 25	Protein Coding	Q14258	58	GC17M056836	2.008364677	https://www.genecards.org/cgi-bin/carddisp.pl?gene=TRIM25
VDAC2	Voltage Dependent Anion Channel 2	Protein Coding	P45880	55	GC10P075210	2.008364677	https://www.genecards.org/cgi-bin/carddisp.pl?gene=VDAC2
UBXN4	UBX Domain Protein 4	Protein Coding	Q92575	45	GC02P135741	2.008364677	https://www.genecards.org/cgi-bin/carddisp.pl?gene=UBXN4
G6PC3	Glucose-6-Phosphatase Catalytic Subunit 3	Protein Coding	Q9BUM1	55	GC17P044070	1.937656164	https://www.genecards.org/cgi-bin/carddisp.pl?gene=G6PC3
DAPK1	Death Associated Protein Kinase 1	Protein Coding	P53355	62	GC09P087497	1.934504509	https://www.genecards.org/cgi-bin/carddisp.pl?gene=DAPK1
LIPA	Lipase A, Lysosomal Acid Type	Protein Coding	P38571	61	GC10M089213	1.934504509	https://www.genecards.org/cgi-bin/carddisp.pl?gene=LIPA
SIRT3	Sirtuin 3	Protein Coding	Q9NTG7	60	GC11M000215	1.934504509	https://www.genecards.org/cgi-bin/carddisp.pl?gene=SIRT3
PLA2G6	Phospholipase A2 Group VI	Protein Coding	O60733	59	GC22M080968	1.934504509	https://www.genecards.org/cgi-bin/carddisp.pl?gene=PLA2G6
ATP13A2	ATPase Cation Transporting 13A2	Protein Coding	Q9NQ11	56	GC01M016985	1.934504509	https://www.genecards.org/cgi-bin/carddisp.pl?gene=ATP13A2
SEMA4A	Semaphorin 4A	Protein Coding	Q9H3S1	56	GC01P156147	1.934504509	https://www.genecards.org/cgi-bin/carddisp.pl?gene=SEMA4A
TFG	Trafficking From ER To Golgi Regulator	Protein Coding	Q92734	56	GC03P100709	1.934504509	https://www.genecards.org/cgi-bin/carddisp.pl?gene=TFG
RUVBL2	RuvB Like AAA ATPase 2	Protein Coding	Q9Y230	55	GC19P048993	1.934504509	https://www.genecards.org/cgi-bin/carddisp.pl?gene=RUVBL2
STIP1	Stress Induced Phosphoprotein 1	Protein Coding	P31948	55	GC11P094477	1.934504509	https://www.genecards.org/cgi-bin/carddisp.pl?gene=STIP1
CHST6	Carbohydrate Sulfotransferase 6	Protein Coding	Q9GZX3	54	GC16M075472	1.934504509	https://www.genecards.org/cgi-bin/carddisp.pl?gene=CHST6
SLC39A7	Solute Carrier Family 39 Member 7	Protein Coding	Q92504	54	GC06P033200	1.934504509	https://www.genecards.org/cgi-bin/carddisp.pl?gene=SLC39A7
SIRT7	Sirtuin 7	Protein Coding	Q9NRC8	53	GC17M081911	1.934504509	https://www.genecards.org/cgi-bin/carddisp.pl?gene=SIRT7
COG5	Component Of Oligomeric Golgi Complex 5	Protein Coding	Q9UP83	52	GC07M107201	1.934504509	https://www.genecards.org/cgi-bin/carddisp.pl?gene=COG5
GABARAPL1	GABA Type A Receptor Associated Protein Like 1	Protein Coding	Q9H0R8	52	GC12P010212	1.934504509	https://www.genecards.org/cgi-bin/carddisp.pl?gene=GABARAPL1
PRDX4	Peroxiredoxin 4	Protein Coding	Q13162	51	GC0XP023665	1.934504509	https://www.genecards.org/cgi-bin/carddisp.pl?gene=PRDX4
SDF4	Stromal Cell Derived Factor 4	Protein Coding	Q9BRK5	51	GC01M001216	1.934504509	https://www.genecards.org/cgi-bin/carddisp.pl?gene=SDF4
UFSP2	UFM1 Specific Peptidase 2	Protein Coding	Q9NUQ7	51	GC04M185399	1.934504509	https://www.genecards.org/cgi-bin/carddisp.pl?gene=UFSP2
GPX8	Glutathione Peroxidase 8 (Putative)	Protein Coding	Q8TED1	50	GC05P055160	1.934504509	https://www.genecards.org/cgi-bin/carddisp.pl?gene=GPX8
CLCC1	Chloride Channel CLIC Like 1	Protein Coding	Q96S66	49	GC01M108881	1.934504509	https://www.genecards.org/cgi-bin/carddisp.pl?gene=CLCC1
UGGT1	UDP-Glucose Glycoprotein Glucosyltransferase 1	Protein Coding	Q9NYU2	49	GC02P128091	1.934504509	https://www.genecards.org/cgi-bin/carddisp.pl?gene=UGGT1
ZFYVE27	Zinc Finger FYVE-Type Containing 27	Protein Coding	Q5T4F4	49	GC10P112884	1.934504509	https://www.genecards.org/cgi-bin/carddisp.pl?gene=ZFYVE27
JAGN1	Jagunal Homolog 1	Protein Coding	Q8N5M9	47	GC03P009890	1.934504509	https://www.genecards.org/cgi-bin/carddisp.pl?gene=JAGN1
EIF3D	Eukaryotic Translation Initiation Factor 3 Subunit D	Protein Coding	O15371	45	GC22M036510	1.934504509	https://www.genecards.org/cgi-bin/carddisp.pl?gene=EIF3D
RPL30	Ribosomal Protein L30	Protein Coding	P62888	45	GC08M098024	1.934504509	https://www.genecards.org/cgi-bin/carddisp.pl?gene=RPL30
RNFT1	Ring Finger Protein, Transmembrane 1	Protein Coding	Q5M7Z0	43	GC17M059952	1.934504509	https://www.genecards.org/cgi-bin/carddisp.pl?gene=RNFT1
USF3	Upstream Transcription Factor Family Member 3	Protein Coding	Q68DE3	39	GC03M113649	1.934504509	https://www.genecards.org/cgi-bin/carddisp.pl?gene=USF3
SMIM14	Small Integral Membrane Protein 14	Protein Coding	Q96QK8	37	GC04M039546	1.934504509	https://www.genecards.org/cgi-bin/carddisp.pl?gene=SMIM14
PIGBOS1	PIGB Opposite Strand 1	Protein Coding	A0A0B4J2F0	20	GC15M055317	1.934504509	https://www.genecards.org/cgi-bin/carddisp.pl?gene=PIGBOS1
CAT	Catalase	Protein Coding	P04040	64	GC11P034460	1.922333002	https://www.genecards.org/cgi-bin/carddisp.pl?gene=CAT
GRIN1	Glutamate Ionotropic Receptor NMDA Type Subunit 1	Protein Coding	Q05586	63	GC09P137138	1.922333002	https://www.genecards.org/cgi-bin/carddisp.pl?gene=GRIN1
HDAC1	Histone Deacetylase 1	Protein Coding	Q13547	63	GC01P032292	1.922333002	https://www.genecards.org/cgi-bin/carddisp.pl?gene=HDAC1
HSPD1	Heat Shock Protein Family D (Hsp60) Member 1	Protein Coding	P10809	62	GC02M197486	1.922333002	https://www.genecards.org/cgi-bin/carddisp.pl?gene=HSPD1
IDE	Insulin Degrading Enzyme	Protein Coding	P14735	61	GC10M092451	1.922333002	https://www.genecards.org/cgi-bin/carddisp.pl?gene=IDE
ATF2	Activating Transcription Factor 2	Protein Coding	P15336	60	GC02M175072	1.922333002	https://www.genecards.org/cgi-bin/carddisp.pl?gene=ATF2
KRT14	Keratin 14	Protein Coding	P02533	60	GC17M041582	1.922333002	https://www.genecards.org/cgi-bin/carddisp.pl?gene=KRT14
YWHAB	Tyrosine 3-Monooxygenase/Tryptophan 5-Monooxygenase Activation Protein Beta	Protein Coding	P31946	59	GC20P044885	1.922333002	https://www.genecards.org/cgi-bin/carddisp.pl?gene=YWHAB
ATG5	Autophagy Related 5	Protein Coding	Q9H1Y0	58	GC06M106045	1.922333002	https://www.genecards.org/cgi-bin/carddisp.pl?gene=ATG5
ETFA	Electron Transfer Flavoprotein Subunit Alpha	Protein Coding	P13804	58	GC15M151951	1.922333002	https://www.genecards.org/cgi-bin/carddisp.pl?gene=ETFA
DHCR24	24-Dehydrocholesterol Reductase	Protein Coding	Q15392	57	GC01M054849	1.922333002	https://www.genecards.org/cgi-bin/carddisp.pl?gene=DHCR24
DHX9	DExH-Box Helicase 9	Protein Coding	Q08211	56	GC01P182839	1.922333002	https://www.genecards.org/cgi-bin/carddisp.pl?gene=DHX9
NR5A2	Nuclear Receptor Subfamily 5 Group A Member 2	Protein Coding	O00482	56	GC01P199996	1.922333002	https://www.genecards.org/cgi-bin/carddisp.pl?gene=NR5A2
PLN	Phospholamban	Protein Coding	P26678	56	GC06P118548	1.922333002	https://www.genecards.org/cgi-bin/carddisp.pl?gene=PLN
HNRNPC	Heterogeneous Nuclear Ribonucleoprotein C	Protein Coding	P07910	55	GC14M027381	1.922333002	https://www.genecards.org/cgi-bin/carddisp.pl?gene=HNRNPC
PNPLA3	Patatin Like Phospholipase Domain Containing 3	Protein Coding	Q9NST1	55	GC22P043923	1.922333002	https://www.genecards.org/cgi-bin/carddisp.pl?gene=PNPLA3
DDIT4	DNA Damage Inducible Transcript 4	Protein Coding	Q9NX09	54	GC10P072273	1.922333002	https://www.genecards.org/cgi-bin/carddisp.pl?gene=DDIT4
EDEM1	ER Degradation Enhancing Alpha-Mannosidase Like Protein 1	Protein Coding	Q92611	54	GC03P005187	1.922333002	https://www.genecards.org/cgi-bin/carddisp.pl?gene=EDEM1
NUDT1	Nudix Hydrolase 1	Protein Coding	P36639	54	GC07P002242	1.922333002	https://www.genecards.org/cgi-bin/carddisp.pl?gene=NUDT1
PITRM1	Pitrilysin Metallopeptidase 1	Protein Coding	Q5JRX3	54	GC10M003138	1.922333002	https://www.genecards.org/cgi-bin/carddisp.pl?gene=PITRM1
LRBA	LPS Responsive Beige-Like Anchor Protein	Protein Coding	P50851	52	GC04M150264	1.922333002	https://www.genecards.org/cgi-bin/carddisp.pl?gene=LRBA
OLA1	Obg Like ATPase 1	Protein Coding	Q9NTK5	51	GC02M174072	1.922333002	https://www.genecards.org/cgi-bin/carddisp.pl?gene=OLA1
MAN2C1	Mannosidase Alpha Class 2C Member 1	Protein Coding	Q9NTJ4	50	GC15M075355	1.922333002	https://www.genecards.org/cgi-bin/carddisp.pl?gene=MAN2C1
NINJ1	Ninjurin 1	Protein Coding	Q92982	50	GC09M093121	1.922333002	https://www.genecards.org/cgi-bin/carddisp.pl?gene=NINJ1
ERVW-1	Endogenous Retrovirus Group W Member 1, Envelope	Protein Coding	Q9UQF0	47	GC07M092468	1.922333002	https://www.genecards.org/cgi-bin/carddisp.pl?gene=ERVW-1
FNDC3B	Fibronectin Type III Domain Containing 3B	Protein Coding	Q53EP0	46	GC03P172039	1.922333002	https://www.genecards.org/cgi-bin/carddisp.pl?gene=FNDC3B
PGAM5	PGAM Family Member 5, Mitochondrial Serine/Threonine Protein Phosphatase	Protein Coding	Q96HS1	44	GC12P132710	1.922333002	https://www.genecards.org/cgi-bin/carddisp.pl?gene=PGAM5
SVIP	Small VCP Interacting Protein	Protein Coding	Q8NHG7	41	GC11M022799	1.922333002	https://www.genecards.org/cgi-bin/carddisp.pl?gene=SVIP
EPHB4	EPH Receptor B4	Protein Coding	P54760	66	GC07M105793	1.81021452	https://www.genecards.org/cgi-bin/carddisp.pl?gene=EPHB4
HDAC2	Histone Deacetylase 2	Protein Coding	Q92769	66	GC06M113933	1.81021452	https://www.genecards.org/cgi-bin/carddisp.pl?gene=HDAC2
AR	Androgen Receptor	Protein Coding	P10275	64	GC0XP067544	1.81021452	https://www.genecards.org/cgi-bin/carddisp.pl?gene=AR
CBL	Cbl Proto-Oncogene	Protein Coding	P22681	64	GC11P119206	1.81021452	https://www.genecards.org/cgi-bin/carddisp.pl?gene=CBL
CDH2	Cadherin 2	Protein Coding	P19022	64	GC18M035096	1.81021452	https://www.genecards.org/cgi-bin/carddisp.pl?gene=CDH2
PPP3CA	Protein Phosphatase 3 Catalytic Subunit Alpha	Protein Coding	Q08209	64	GC04M101024	1.81021452	https://www.genecards.org/cgi-bin/carddisp.pl?gene=PPP3CA
PRKCA	Protein Kinase C Alpha	Protein Coding	P17252	64	GC17P066302	1.81021452	https://www.genecards.org/cgi-bin/carddisp.pl?gene=PRKCA
CAPN1	Calpain 1	Protein Coding	P07384	63	GC11P094604	1.81021452	https://www.genecards.org/cgi-bin/carddisp.pl?gene=CAPN1
LEPR	Leptin Receptor	Protein Coding	P48357	63	GC01P065444	1.81021452	https://www.genecards.org/cgi-bin/carddisp.pl?gene=LEPR
NPM1	Nucleophosmin 1	Protein Coding	P06748	63	GC05P171387	1.81021452	https://www.genecards.org/cgi-bin/carddisp.pl?gene=NPM1
PRKDC	Protein Kinase, DNA-Activated, Catalytic Subunit	Protein Coding	P78527	63	GC08M047773	1.81021452	https://www.genecards.org/cgi-bin/carddisp.pl?gene=PRKDC
ABCA1	ATP Binding Cassette Subfamily A Member 1	Protein Coding	O95477	62	GC09M104781	1.81021452	https://www.genecards.org/cgi-bin/carddisp.pl?gene=ABCA1
GGT1	Gamma-Glutamyltransferase 1	Protein Coding	P19440	62	GC22P024583	1.81021452	https://www.genecards.org/cgi-bin/carddisp.pl?gene=GGT1
PGK1	Phosphoglycerate Kinase 1	Protein Coding	P00558	62	GC0XP078190	1.81021452	https://www.genecards.org/cgi-bin/carddisp.pl?gene=PGK1
DUSP6	Dual Specificity Phosphatase 6	Protein Coding	Q16828	61	GC12M089347	1.81021452	https://www.genecards.org/cgi-bin/carddisp.pl?gene=DUSP6
F7	Coagulation Factor VII	Protein Coding	P08709	61	GC13P113105	1.81021452	https://www.genecards.org/cgi-bin/carddisp.pl?gene=F7
UBA1	Ubiquitin Like Modifier Activating Enzyme 1	Protein Coding	P22314	61	GC0XP047190	1.81021452	https://www.genecards.org/cgi-bin/carddisp.pl?gene=UBA1
USP9X	Ubiquitin Specific Peptidase 9 X-Linked	Protein Coding	Q93008	61	GC0XP041085	1.81021452	https://www.genecards.org/cgi-bin/carddisp.pl?gene=USP9X
WT1	WT1 Transcription Factor	Protein Coding	P19544	61	GC11M032365	1.81021452	https://www.genecards.org/cgi-bin/carddisp.pl?gene=WT1
DGAT1	Diacylglycerol O-Acyltransferase 1	Protein Coding	O75907	60	GC08M146799	1.81021452	https://www.genecards.org/cgi-bin/carddisp.pl?gene=DGAT1
FGF1	Fibroblast Growth Factor 1	Protein Coding	P05230	60	GC05M142555	1.81021452	https://www.genecards.org/cgi-bin/carddisp.pl?gene=FGF1
GRN	Granulin Precursor	Protein Coding	P28799	60	GC17P044345	1.81021452	https://www.genecards.org/cgi-bin/carddisp.pl?gene=GRN
NGFR	Nerve Growth Factor Receptor	Protein Coding	P08138	60	GC17P049495	1.81021452	https://www.genecards.org/cgi-bin/carddisp.pl?gene=NGFR
PRKAB1	Protein Kinase AMP-Activated Non-Catalytic Subunit Beta 1	Protein Coding	Q9Y478	60	GC12P119667	1.81021452	https://www.genecards.org/cgi-bin/carddisp.pl?gene=PRKAB1
SCARB1	Scavenger Receptor Class B Member 1	Protein Coding	Q8WTV0	60	GC12M124776	1.81021452	https://www.genecards.org/cgi-bin/carddisp.pl?gene=SCARB1
TPI1	Triosephosphate Isomerase 1	Protein Coding	P60174	60	GC12P006867	1.81021452	https://www.genecards.org/cgi-bin/carddisp.pl?gene=TPI1
ABCC6	ATP Binding Cassette Subfamily C Member 6	Protein Coding	O95255	59	GC16M026135	1.81021452	https://www.genecards.org/cgi-bin/carddisp.pl?gene=ABCC6
AKR1B1	Aldo-Keto Reductase Family 1 Member B	Protein Coding	P15121	59	GC07M134442	1.81021452	https://www.genecards.org/cgi-bin/carddisp.pl?gene=AKR1B1
ATP1B1	ATPase Na+/K+ Transporting Subunit Beta 1	Protein Coding	P05026	59	GC01P169105	1.81021452	https://www.genecards.org/cgi-bin/carddisp.pl?gene=ATP1B1
FADD	Fas Associated Via Death Domain	Protein Coding	Q13158	59	GC11P070203	1.81021452	https://www.genecards.org/cgi-bin/carddisp.pl?gene=FADD
FGF2	Fibroblast Growth Factor 2	Protein Coding	P09038	59	GC04P122826	1.81021452	https://www.genecards.org/cgi-bin/carddisp.pl?gene=FGF2
HK2	Hexokinase 2	Protein Coding	P52789	59	GC02P075073	1.81021452	https://www.genecards.org/cgi-bin/carddisp.pl?gene=HK2
LBR	Lamin B Receptor	Protein Coding	Q14739	59	GC01M225401	1.81021452	https://www.genecards.org/cgi-bin/carddisp.pl?gene=LBR
TWIST1	Twist Family BHLH Transcription Factor 1	Protein Coding	Q15672	59	GC07M019020	1.81021452	https://www.genecards.org/cgi-bin/carddisp.pl?gene=TWIST1
CBLB	Cbl Proto-Oncogene B	Protein Coding	Q13191	58	GC03M105655	1.81021452	https://www.genecards.org/cgi-bin/carddisp.pl?gene=CBLB
EHMT2	Euchromatic Histone Lysine Methyltransferase 2	Protein Coding	Q96KQ7	58	GC06M031879	1.81021452	https://www.genecards.org/cgi-bin/carddisp.pl?gene=EHMT2
HSD11B2	Hydroxysteroid 11-Beta Dehydrogenase 2	Protein Coding	P80365	58	GC16P097638	1.81021452	https://www.genecards.org/cgi-bin/carddisp.pl?gene=HSD11B2
LAMP2	Lysosomal Associated Membrane Protein 2	Protein Coding	P13473	58	GC0XM120426	1.81021452	https://www.genecards.org/cgi-bin/carddisp.pl?gene=LAMP2
LDHB	Lactate Dehydrogenase B	Protein Coding	P07195	58	GC12M021635	1.81021452	https://www.genecards.org/cgi-bin/carddisp.pl?gene=LDHB
PSMA7	Proteasome 20S Subunit Alpha 7	Protein Coding	O14818	58	GC20M062136	1.81021452	https://www.genecards.org/cgi-bin/carddisp.pl?gene=PSMA7
SHC1	SHC Adaptor Protein 1	Protein Coding	P29353	58	GC01M154962	1.81021452	https://www.genecards.org/cgi-bin/carddisp.pl?gene=SHC1
SIRPA	Signal Regulatory Protein Alpha	Protein Coding	P78324	58	GC20P001894	1.81021452	https://www.genecards.org/cgi-bin/carddisp.pl?gene=SIRPA
TNFSF13B	TNF Superfamily Member 13b	Protein Coding	Q9Y275	58	GC13P108251	1.81021452	https://www.genecards.org/cgi-bin/carddisp.pl?gene=TNFSF13B
ALOX12	Arachidonate 12-Lipoxygenase, 12S Type	Protein Coding	P18054	57	GC17P121868	1.81021452	https://www.genecards.org/cgi-bin/carddisp.pl?gene=ALOX12
ASL	Argininosuccinate Lyase	Protein Coding	P04424	57	GC07P066075	1.81021452	https://www.genecards.org/cgi-bin/carddisp.pl?gene=ASL
BGN	Biglycan	Protein Coding	P21810	57	GC0XP153494	1.81021452	https://www.genecards.org/cgi-bin/carddisp.pl?gene=BGN
DKK1	Dickkopf WNT Signaling Pathway Inhibitor 1	Protein Coding	O94907	57	GC10P052314	1.81021452	https://www.genecards.org/cgi-bin/carddisp.pl?gene=DKK1
RAD23B	RAD23 Homolog B, Nucleotide Excision Repair Protein	Protein Coding	P54727	57	GC09P107283	1.81021452	https://www.genecards.org/cgi-bin/carddisp.pl?gene=RAD23B
TNFSF13	TNF Superfamily Member 13	Protein Coding	O75888	57	GC17P007558	1.81021452	https://www.genecards.org/cgi-bin/carddisp.pl?gene=TNFSF13
TUFM	Tu Translation Elongation Factor, Mitochondrial	Protein Coding	P49411	57	GC16M044746	1.81021452	https://www.genecards.org/cgi-bin/carddisp.pl?gene=TUFM
APLNR	Apelin Receptor	Protein Coding	P35414	56	GC11M057233	1.81021452	https://www.genecards.org/cgi-bin/carddisp.pl?gene=APLNR
NCL	Nucleolin	Protein Coding	P19338	56	GC02M231453	1.81021452	https://www.genecards.org/cgi-bin/carddisp.pl?gene=NCL
PSMB5	Proteasome 20S Subunit Beta 5	Protein Coding	P28074	56	GC14M023016	1.81021452	https://www.genecards.org/cgi-bin/carddisp.pl?gene=PSMB5
SMURF2	SMAD Specific E3 Ubiquitin Protein Ligase 2	Protein Coding	Q9HAU4	56	GC17M064542	1.81021452	https://www.genecards.org/cgi-bin/carddisp.pl?gene=SMURF2
ATP2C1	ATPase Secretory Pathway Ca2+ Transporting 1	Protein Coding	P98194	55	GC03P130850	1.81021452	https://www.genecards.org/cgi-bin/carddisp.pl?gene=ATP2C1
CFP	Complement Factor Properdin	Protein Coding	P27918	55	GC0XM047623	1.81021452	https://www.genecards.org/cgi-bin/carddisp.pl?gene=CFP
DEGS1	Delta 4-Desaturase, Sphingolipid 1	Protein Coding	O15121	55	GC01P224175	1.81021452	https://www.genecards.org/cgi-bin/carddisp.pl?gene=DEGS1
EIF2B1	Eukaryotic Translation Initiation Factor 2B Subunit Alpha	Protein Coding	Q14232	55	GC12M123620	1.81021452	https://www.genecards.org/cgi-bin/carddisp.pl?gene=EIF2B1
MICU1	Mitochondrial Calcium Uptake 1	Protein Coding	Q9BPX6	55	GC10M072367	1.81021452	https://www.genecards.org/cgi-bin/carddisp.pl?gene=MICU1
POSTN	Periostin	Protein Coding	Q15063	55	GC13M037562	1.81021452	https://www.genecards.org/cgi-bin/carddisp.pl?gene=POSTN
RPL18	Ribosomal Protein L18	Protein Coding	Q07020	55	GC19M048615	1.81021452	https://www.genecards.org/cgi-bin/carddisp.pl?gene=RPL18
SHBG	Sex Hormone Binding Globulin	Protein Coding	P04278	55	GC17P007613	1.81021452	https://www.genecards.org/cgi-bin/carddisp.pl?gene=SHBG
ADRM1	ADRM1 26S Proteasome Ubiquitin Receptor	Protein Coding	Q16186	54	GC20P062302	1.81021452	https://www.genecards.org/cgi-bin/carddisp.pl?gene=ADRM1
INPP5K	Inositol Polyphosphate-5-Phosphatase K	Protein Coding	Q9BT40	54	GC17M001494	1.81021452	https://www.genecards.org/cgi-bin/carddisp.pl?gene=INPP5K
JPH3	Junctophilin 3	Protein Coding	Q8WXH2	54	GC16P087601	1.81021452	https://www.genecards.org/cgi-bin/carddisp.pl?gene=JPH3
STING1	Stimulator Of Interferon Response CGAMP Interactor 1	Protein Coding	Q86WV6	54	GC05M139495	1.81021452	https://www.genecards.org/cgi-bin/carddisp.pl?gene=STING1
PLK2	Polo Like Kinase 2	Protein Coding	Q9NYY3	53	GC05M058453	1.81021452	https://www.genecards.org/cgi-bin/carddisp.pl?gene=PLK2
UBE2S	Ubiquitin Conjugating Enzyme E2 S	Protein Coding	Q16763	53	GC19M055399	1.81021452	https://www.genecards.org/cgi-bin/carddisp.pl?gene=UBE2S
CD68	CD68 Molecule	Protein Coding	P34810	52	GC17P007579	1.81021452	https://www.genecards.org/cgi-bin/carddisp.pl?gene=CD68
CLIC4	Chloride Intracellular Channel 4	Protein Coding	Q9Y696	52	GC01P024745	1.81021452	https://www.genecards.org/cgi-bin/carddisp.pl?gene=CLIC4
MBOAT7	Membrane Bound O-Acyltransferase Domain Containing 7	Protein Coding	Q96N66	52	GC19M054173	1.81021452	https://www.genecards.org/cgi-bin/carddisp.pl?gene=MBOAT7
PRPH2	Peripherin 2	Protein Coding	P23942	52	GC06M097344	1.81021452	https://www.genecards.org/cgi-bin/carddisp.pl?gene=PRPH2
SENP1	SUMO Specific Peptidase 1	Protein Coding	Q9P0U3	52	GC12M048042	1.81021452	https://www.genecards.org/cgi-bin/carddisp.pl?gene=SENP1
SERPINA12	Serpin Family A Member 12	Protein Coding	Q8IW75	52	GC14M094487	1.81021452	https://www.genecards.org/cgi-bin/carddisp.pl?gene=SERPINA12
SRSF6	Serine And Arginine Rich Splicing Factor 6	Protein Coding	Q13247	52	GC20P043457	1.81021452	https://www.genecards.org/cgi-bin/carddisp.pl?gene=SRSF6
DBF4	DBF4-CDC7 Kinase Regulatory Subunit	Protein Coding	Q9UBU7	51	GC07P088773	1.81021452	https://www.genecards.org/cgi-bin/carddisp.pl?gene=DBF4
DSPP	Dentin Sialophosphoprotein	Protein Coding	Q9NZW4	51	GC04P087608	1.81021452	https://www.genecards.org/cgi-bin/carddisp.pl?gene=DSPP
EIF5B	Eukaryotic Translation Initiation Factor 5B	Protein Coding	O60841	51	GC02P099337	1.81021452	https://www.genecards.org/cgi-bin/carddisp.pl?gene=EIF5B
INSIG1	Insulin Induced Gene 1	Protein Coding	O15503	51	GC07P155297	1.81021452	https://www.genecards.org/cgi-bin/carddisp.pl?gene=INSIG1
MICA	MHC Class I Polypeptide-Related Sequence A	Protein Coding	Q29983	51	GC06P031399	1.81021452	https://www.genecards.org/cgi-bin/carddisp.pl?gene=MICA
QSOX1	Quiescin Sulfhydryl Oxidase 1	Protein Coding	O00391	51	GC01P180154	1.81021452	https://www.genecards.org/cgi-bin/carddisp.pl?gene=QSOX1
RPL13	Ribosomal Protein L13	Protein Coding	P26373	51	GC16P098840	1.81021452	https://www.genecards.org/cgi-bin/carddisp.pl?gene=RPL13
RPL6	Ribosomal Protein L6	Protein Coding	Q02878	51	GC12M112320	1.81021452	https://www.genecards.org/cgi-bin/carddisp.pl?gene=RPL6
RPL7A	Ribosomal Protein L7a	Protein Coding	P62424	51	GC09P133348	1.81021452	https://www.genecards.org/cgi-bin/carddisp.pl?gene=RPL7A
RPL8	Ribosomal Protein L8	Protein Coding	P62917	51	GC08M146838	1.81021452	https://www.genecards.org/cgi-bin/carddisp.pl?gene=RPL8
BAG2	BAG Cochaperone 2	Protein Coding	O95816	50	GC06P057172	1.81021452	https://www.genecards.org/cgi-bin/carddisp.pl?gene=BAG2
HNRNPM	Heterogeneous Nuclear Ribonucleoprotein M	Protein Coding	P52272	50	GC19P008444	1.81021452	https://www.genecards.org/cgi-bin/carddisp.pl?gene=HNRNPM
INSIG2	Insulin Induced Gene 2	Protein Coding	Q9Y5U4	50	GC02P118088	1.81021452	https://www.genecards.org/cgi-bin/carddisp.pl?gene=INSIG2
MAP1A	Microtubule Associated Protein 1A	Protein Coding	P78559	50	GC15P166199	1.81021452	https://www.genecards.org/cgi-bin/carddisp.pl?gene=MAP1A
NDRG2	NDRG Family Member 2	Protein Coding	Q9UN36	50	GC14M021016	1.81021452	https://www.genecards.org/cgi-bin/carddisp.pl?gene=NDRG2
RPL7	Ribosomal Protein L7	Protein Coding	P18124	50	GC08M073290	1.81021452	https://www.genecards.org/cgi-bin/carddisp.pl?gene=RPL7
TES	Testin LIM Domain Protein	Protein Coding	Q9UGI8	50	GC07P116210	1.81021452	https://www.genecards.org/cgi-bin/carddisp.pl?gene=TES
UCHL5	Ubiquitin C-Terminal Hydrolase L5	Protein Coding	Q9Y5K5	50	GC01M193012	1.81021452	https://www.genecards.org/cgi-bin/carddisp.pl?gene=UCHL5
SAR1A	Secretion Associated Ras Related GTPase 1A	Protein Coding	Q9NR31	49	GC10M070147	1.81021452	https://www.genecards.org/cgi-bin/carddisp.pl?gene=SAR1A
CIRBP	Cold Inducible RNA Binding Protein	Protein Coding	Q14011	48	GC19P001259	1.81021452	https://www.genecards.org/cgi-bin/carddisp.pl?gene=CIRBP
RBM5	RNA Binding Motif Protein 5	Protein Coding	P52756	48	GC03P059900	1.81021452	https://www.genecards.org/cgi-bin/carddisp.pl?gene=RBM5
SP2	Sp2 Transcription Factor	Protein Coding	Q02086	48	GC17P047896	1.81021452	https://www.genecards.org/cgi-bin/carddisp.pl?gene=SP2
COL22A1	Collagen Type XXII Alpha 1 Chain	Protein Coding	Q8NFW1	47	GC08M138588	1.81021452	https://www.genecards.org/cgi-bin/carddisp.pl?gene=COL22A1
IPO7	Importin 7	Protein Coding	O95373	47	GC11P009384	1.81021452	https://www.genecards.org/cgi-bin/carddisp.pl?gene=IPO7
QTRT1	Queuine TRNA-Ribosyltransferase Catalytic Subunit 1	Protein Coding	Q9BXR0	46	GC19P010701	1.81021452	https://www.genecards.org/cgi-bin/carddisp.pl?gene=QTRT1
CCDC170	Coiled-Coil Domain Containing 170	Protein Coding	Q8IYT3	45	GC06P151494	1.81021452	https://www.genecards.org/cgi-bin/carddisp.pl?gene=CCDC170
COPZ1	COPI Coat Complex Subunit Zeta 1	Protein Coding	P61923	45	GC12P054301	1.81021452	https://www.genecards.org/cgi-bin/carddisp.pl?gene=COPZ1
KLF9	KLF Transcription Factor 9	Protein Coding	Q13886	45	GC09M070384	1.81021452	https://www.genecards.org/cgi-bin/carddisp.pl?gene=KLF9
MYBBP1A	MYB Binding Protein 1a	Protein Coding	Q9BQG0	45	GC17M004538	1.81021452	https://www.genecards.org/cgi-bin/carddisp.pl?gene=MYBBP1A
TTLL6	Tubulin Tyrosine Ligase Like 6	Protein Coding	Q8N841	44	GC17M085566	1.81021452	https://www.genecards.org/cgi-bin/carddisp.pl?gene=TTLL6
TXNDC11	Thioredoxin Domain Containing 11	Protein Coding	Q6PKC3	44	GC16M011679	1.81021452	https://www.genecards.org/cgi-bin/carddisp.pl?gene=TXNDC11
MAGEH1	MAGE Family Member H1	Protein Coding	Q9H213	43	GC0XP055452	1.81021452	https://www.genecards.org/cgi-bin/carddisp.pl?gene=MAGEH1
GADD45GIP1	GADD45G Interacting Protein 1	Protein Coding	Q8TAE8	41	GC19M012953	1.81021452	https://www.genecards.org/cgi-bin/carddisp.pl?gene=GADD45GIP1
RNF152	Ring Finger Protein 152	Protein Coding	Q8N8N0	41	GC18M061808	1.81021452	https://www.genecards.org/cgi-bin/carddisp.pl?gene=RNF152
RNF182	Ring Finger Protein 182	Protein Coding	Q8N6D2	40	GC06P013924	1.81021452	https://www.genecards.org/cgi-bin/carddisp.pl?gene=RNF182
CDKN2A	Cyclin Dependent Kinase Inhibitor 2A	Protein Coding	Q8N726	64	GC09M021967	1.7630198	https://www.genecards.org/cgi-bin/carddisp.pl?gene=CDKN2A
EPAS1	Endothelial PAS Domain Protein 1	Protein Coding	Q99814	64	GC02P046293	1.7630198	https://www.genecards.org/cgi-bin/carddisp.pl?gene=EPAS1
STAT6	Signal Transducer And Activator Of Transcription 6	Protein Coding	P42226	64	GC12M057095	1.7630198	https://www.genecards.org/cgi-bin/carddisp.pl?gene=STAT6
ATP1A1	ATPase Na+/K+ Transporting Subunit Alpha 1	Protein Coding	P05023	63	GC01P116372	1.7630198	https://www.genecards.org/cgi-bin/carddisp.pl?gene=ATP1A1
GLA	Galactosidase Alpha	Protein Coding	P06280	63	GC0XM101393	1.7630198	https://www.genecards.org/cgi-bin/carddisp.pl?gene=GLA
RPS6KA1	Ribosomal Protein S6 Kinase A1	Protein Coding	Q15418	63	GC01P052723	1.7630198	https://www.genecards.org/cgi-bin/carddisp.pl?gene=RPS6KA1
TUBB3	Tubulin Beta 3 Class III	Protein Coding	Q13509	63	GC16P098856	1.7630198	https://www.genecards.org/cgi-bin/carddisp.pl?gene=TUBB3
ASS1	Argininosuccinate Synthase 1	Protein Coding	P00966	62	GC09P130444	1.7630198	https://www.genecards.org/cgi-bin/carddisp.pl?gene=ASS1
GLB1	Galactosidase Beta 1	Protein Coding	P16278	62	GC03M032963	1.7630198	https://www.genecards.org/cgi-bin/carddisp.pl?gene=GLB1
RAB7A	RAB7A, Member RAS Oncogene Family	Protein Coding	P51149	62	GC03P140013	1.7630198	https://www.genecards.org/cgi-bin/carddisp.pl?gene=RAB7A
ROCK1	Rho Associated Coiled-Coil Containing Protein Kinase 1	Protein Coding	Q13464	62	GC18M035007	1.7630198	https://www.genecards.org/cgi-bin/carddisp.pl?gene=ROCK1
SPTAN1	Spectrin Alpha, Non-Erythrocytic 1	Protein Coding	Q13813	62	GC09P128552	1.7630198	https://www.genecards.org/cgi-bin/carddisp.pl?gene=SPTAN1
TLR7	Toll Like Receptor 7	Protein Coding	Q9NYK1	62	GC0XP012867	1.7630198	https://www.genecards.org/cgi-bin/carddisp.pl?gene=TLR7
FURIN	Furin, Paired Basic Amino Acid Cleaving Enzyme	Protein Coding	P09958	61	GC15P090868	1.7630198	https://www.genecards.org/cgi-bin/carddisp.pl?gene=FURIN
MYH9	Myosin Heavy Chain 9	Protein Coding	P35579	61	GC22M036281	1.7630198	https://www.genecards.org/cgi-bin/carddisp.pl?gene=MYH9
PTGER2	Prostaglandin E Receptor 2	Protein Coding	P43116	61	GC14P052314	1.7630198	https://www.genecards.org/cgi-bin/carddisp.pl?gene=PTGER2
ANXA2	Annexin A2	Protein Coding	P07355	60	GC15M060347	1.7630198	https://www.genecards.org/cgi-bin/carddisp.pl?gene=ANXA2
CPE	Carboxypeptidase E	Protein Coding	P16870	60	GC04P165361	1.7630198	https://www.genecards.org/cgi-bin/carddisp.pl?gene=CPE
GLP1R	Glucagon Like Peptide 1 Receptor	Protein Coding	P43220	60	GC06P039048	1.7630198	https://www.genecards.org/cgi-bin/carddisp.pl?gene=GLP1R
LYZ	Lysozyme	Protein Coding	P61626	60	GC12P069348	1.7630198	https://www.genecards.org/cgi-bin/carddisp.pl?gene=LYZ
MDH2	Malate Dehydrogenase 2	Protein Coding	P40926	60	GC07P076048	1.7630198	https://www.genecards.org/cgi-bin/carddisp.pl?gene=MDH2
OXTR	Oxytocin Receptor	Protein Coding	P30559	60	GC03M008767	1.7630198	https://www.genecards.org/cgi-bin/carddisp.pl?gene=OXTR
PIN1	Peptidylprolyl Cis/Trans Isomerase, NIMA-Interacting 1	Protein Coding	Q13526	60	GC19P009835	1.7630198	https://www.genecards.org/cgi-bin/carddisp.pl?gene=PIN1
VHL	Von Hippel-Lindau Tumor Suppressor	Protein Coding	P40337	60	GC03P022792	1.7630198	https://www.genecards.org/cgi-bin/carddisp.pl?gene=VHL
VWF	Von Willebrand Factor	Protein Coding	P04275	60	GC12M030626	1.7630198	https://www.genecards.org/cgi-bin/carddisp.pl?gene=VWF
WNT3A	Wnt Family Member 3A	Protein Coding	P56704	60	GC01P231784	1.7630198	https://www.genecards.org/cgi-bin/carddisp.pl?gene=WNT3A
YWHAZ	Tyrosine 3-Monooxygenase/Tryptophan 5-Monooxygenase Activation Protein Zeta	Protein Coding	P63104	60	GC08M100942	1.7630198	https://www.genecards.org/cgi-bin/carddisp.pl?gene=YWHAZ
GFPT1	Glutamine--Fructose-6-Phosphate Transaminase 1	Protein Coding	Q06210	59	GC02M069319	1.7630198	https://www.genecards.org/cgi-bin/carddisp.pl?gene=GFPT1
MAPKAPK2	MAPK Activated Protein Kinase 2	Protein Coding	P49137	59	GC01P206684	1.7630198	https://www.genecards.org/cgi-bin/carddisp.pl?gene=MAPKAPK2
MYH11	Myosin Heavy Chain 11	Protein Coding	P35749	59	GC16M026124	1.7630198	https://www.genecards.org/cgi-bin/carddisp.pl?gene=MYH11
NCOA3	Nuclear Receptor Coactivator 3	Protein Coding	Q9Y6Q9	59	GC20P047501	1.7630198	https://www.genecards.org/cgi-bin/carddisp.pl?gene=NCOA3
PFN1	Profilin 1	Protein Coding	P07737	59	GC17M004945	1.7630198	https://www.genecards.org/cgi-bin/carddisp.pl?gene=PFN1
SOX2	SRY-Box Transcription Factor 2	Protein Coding	P48431	59	GC03P181711	1.7630198	https://www.genecards.org/cgi-bin/carddisp.pl?gene=SOX2
UBE2I	Ubiquitin Conjugating Enzyme E2 I	Protein Coding	P63279	59	GC16P095761	1.7630198	https://www.genecards.org/cgi-bin/carddisp.pl?gene=UBE2I
YWHAQ	Tyrosine 3-Monooxygenase/Tryptophan 5-Monooxygenase Activation Protein Theta	Protein Coding	P27348	59	GC02M009583	1.7630198	https://www.genecards.org/cgi-bin/carddisp.pl?gene=YWHAQ
AP3B1	Adaptor Related Protein Complex 3 Subunit Beta 1	Protein Coding	O00203	58	GC05M078000	1.7630198	https://www.genecards.org/cgi-bin/carddisp.pl?gene=AP3B1
ATP6AP2	ATPase H+ Transporting Accessory Protein 2	Protein Coding	O75787	58	GC0XP040634	1.7630198	https://www.genecards.org/cgi-bin/carddisp.pl?gene=ATP6AP2
ATP6V1A	ATPase H+ Transporting V1 Subunit A	Protein Coding	P38606	58	GC03P113786	1.7630198	https://www.genecards.org/cgi-bin/carddisp.pl?gene=ATP6V1A
CARM1	Coactivator Associated Arginine Methyltransferase 1	Protein Coding	Q86X55	58	GC19P010871	1.7630198	https://www.genecards.org/cgi-bin/carddisp.pl?gene=CARM1
CHI3L1	Chitinase 3 Like 1	Protein Coding	P36222	58	GC01M203148	1.7630198	https://www.genecards.org/cgi-bin/carddisp.pl?gene=CHI3L1
COL6A2	Collagen Type VI Alpha 2 Chain	Protein Coding	P12110	58	GC21P046098	1.7630198	https://www.genecards.org/cgi-bin/carddisp.pl?gene=COL6A2
EMD	Emerin	Protein Coding	P50402	58	GC0XP154379	1.7630198	https://www.genecards.org/cgi-bin/carddisp.pl?gene=EMD
GALC	Galactosylceramidase	Protein Coding	P54803	58	GC14M087837	1.7630198	https://www.genecards.org/cgi-bin/carddisp.pl?gene=GALC
GLO1	Glyoxalase I	Protein Coding	Q04760	58	GC06M097273	1.7630198	https://www.genecards.org/cgi-bin/carddisp.pl?gene=GLO1
LONP1	Lon Peptidase 1, Mitochondrial	Protein Coding	P36776	58	GC19M005691	1.7630198	https://www.genecards.org/cgi-bin/carddisp.pl?gene=LONP1
MYH14	Myosin Heavy Chain 14	Protein Coding	Q7Z406	58	GC19P123471	1.7630198	https://www.genecards.org/cgi-bin/carddisp.pl?gene=MYH14
SPOP	Speckle Type BTB/POZ Protein	Protein Coding	O43791	58	GC17M049598	1.7630198	https://www.genecards.org/cgi-bin/carddisp.pl?gene=SPOP
TG	Thyroglobulin	Protein Coding	P01266	58	GC08P132866	1.7630198	https://www.genecards.org/cgi-bin/carddisp.pl?gene=TG
CXCR3	C-X-C Motif Chemokine Receptor 3	Protein Coding	P49682	57	GC0XM071615	1.7630198	https://www.genecards.org/cgi-bin/carddisp.pl?gene=CXCR3
RPS6	Ribosomal Protein S6	Protein Coding	P62753	57	GC09M019375	1.7630198	https://www.genecards.org/cgi-bin/carddisp.pl?gene=RPS6
RUVBL1	RuvB Like AAA ATPase 1	Protein Coding	Q9Y265	57	GC03M128064	1.7630198	https://www.genecards.org/cgi-bin/carddisp.pl?gene=RUVBL1
SLC1A5	Solute Carrier Family 1 Member 5	Protein Coding	Q15758	57	GC19M097092	1.7630198	https://www.genecards.org/cgi-bin/carddisp.pl?gene=SLC1A5
SPP1	Secreted Phosphoprotein 1	Protein Coding	P10451	57	GC04P087975	1.7630198	https://www.genecards.org/cgi-bin/carddisp.pl?gene=SPP1
AKR1A1	Aldo-Keto Reductase Family 1 Member A1	Protein Coding	P14550	56	GC01P045550	1.7630198	https://www.genecards.org/cgi-bin/carddisp.pl?gene=AKR1A1
ATG16L1	Autophagy Related 16 Like 1	Protein Coding	Q676U5	56	GC02P233615	1.7630198	https://www.genecards.org/cgi-bin/carddisp.pl?gene=ATG16L1
COPB2	COPI Coat Complex Subunit Beta 2	Protein Coding	P35606	56	GC03M139355	1.7630198	https://www.genecards.org/cgi-bin/carddisp.pl?gene=COPB2
EIF2B4	Eukaryotic Translation Initiation Factor 2B Subunit Delta	Protein Coding	Q9UI10	56	GC02M027364	1.7630198	https://www.genecards.org/cgi-bin/carddisp.pl?gene=EIF2B4
RPL15	Ribosomal Protein L15	Protein Coding	P61313	56	GC03P023916	1.7630198	https://www.genecards.org/cgi-bin/carddisp.pl?gene=RPL15
SFPQ	Splicing Factor Proline And Glutamine Rich	Protein Coding	P23246	56	GC01M035176	1.7630198	https://www.genecards.org/cgi-bin/carddisp.pl?gene=SFPQ
USP15	Ubiquitin Specific Peptidase 15	Protein Coding	Q9Y4E8	56	GC12P062260	1.7630198	https://www.genecards.org/cgi-bin/carddisp.pl?gene=USP15
ENTPD5	Ectonucleoside Triphosphate Diphosphohydrolase 5 (Inactive)	Protein Coding	O75356	55	GC14M074116	1.7630198	https://www.genecards.org/cgi-bin/carddisp.pl?gene=ENTPD5
FKBP4	FKBP Prolyl Isomerase 4	Protein Coding	Q02790	55	GC12P003443	1.7630198	https://www.genecards.org/cgi-bin/carddisp.pl?gene=FKBP4
GABARAPL2	GABA Type A Receptor Associated Protein Like 2	Protein Coding	P60520	55	GC16P075566	1.7630198	https://www.genecards.org/cgi-bin/carddisp.pl?gene=GABARAPL2
HSPA1L	Heat Shock Protein Family A (Hsp70) Member 1 Like	Protein Coding	P34931	55	GC06M031809	1.7630198	https://www.genecards.org/cgi-bin/carddisp.pl?gene=HSPA1L
SLC33A1	Solute Carrier Family 33 Member 1	Protein Coding	O00400	55	GC03M155821	1.7630198	https://www.genecards.org/cgi-bin/carddisp.pl?gene=SLC33A1
UBE2D1	Ubiquitin Conjugating Enzyme E2 D1	Protein Coding	P51668	55	GC10P058334	1.7630198	https://www.genecards.org/cgi-bin/carddisp.pl?gene=UBE2D1
YES1	YES Proto-Oncogene 1, Src Family Tyrosine Kinase	Protein Coding	P07947	55	GC18M000721	1.7630198	https://www.genecards.org/cgi-bin/carddisp.pl?gene=YES1
ATAD3A	ATPase Family AAA Domain Containing 3A	Protein Coding	Q9NVI7	54	GC01P050655	1.7630198	https://www.genecards.org/cgi-bin/carddisp.pl?gene=ATAD3A
CAMP	Cathelicidin Antimicrobial Peptide	Protein Coding	P49913	54	GC03P059835	1.7630198	https://www.genecards.org/cgi-bin/carddisp.pl?gene=CAMP
CPB1	Carboxypeptidase B1	Protein Coding	P15086	54	GC03P148791	1.7630198	https://www.genecards.org/cgi-bin/carddisp.pl?gene=CPB1
DEPTOR	DEP Domain Containing MTOR Interacting Protein	Protein Coding	Q8TB45	54	GC08P119873	1.7630198	https://www.genecards.org/cgi-bin/carddisp.pl?gene=DEPTOR
GPX7	Glutathione Peroxidase 7	Protein Coding	Q96SL4	54	GC01P052602	1.7630198	https://www.genecards.org/cgi-bin/carddisp.pl?gene=GPX7
IRAK2	Interleukin 1 Receptor Associated Kinase 2	Protein Coding	O43187	54	GC03P022797	1.7630198	https://www.genecards.org/cgi-bin/carddisp.pl?gene=IRAK2
PSMD2	Proteasome 26S Subunit Ubiquitin Receptor, Non-ATPase 2	Protein Coding	Q13200	54	GC03P184598	1.7630198	https://www.genecards.org/cgi-bin/carddisp.pl?gene=PSMD2
SLC30A8	Solute Carrier Family 30 Member 8	Protein Coding	Q8IWU4	54	GC08P116950	1.7630198	https://www.genecards.org/cgi-bin/carddisp.pl?gene=SLC30A8
TMEM38B	Transmembrane Protein 38B	Protein Coding	Q9NVV0	54	GC09P105694	1.7630198	https://www.genecards.org/cgi-bin/carddisp.pl?gene=TMEM38B
ATG13	Autophagy Related 13	Protein Coding	O75143	53	GC11P048048	1.7630198	https://www.genecards.org/cgi-bin/carddisp.pl?gene=ATG13
HNRNPR	Heterogeneous Nuclear Ribonucleoprotein R	Protein Coding	O43390	53	GC01M023303	1.7630198	https://www.genecards.org/cgi-bin/carddisp.pl?gene=HNRNPR
RPL10A	Ribosomal Protein L10a	Protein Coding	P62906	53	GC06P144892	1.7630198	https://www.genecards.org/cgi-bin/carddisp.pl?gene=RPL10A
TAB3	TGF-Beta Activated Kinase 1 (MAP3K7) Binding Protein 3	Protein Coding	Q8N5C8	53	GC0XM031032	1.7630198	https://www.genecards.org/cgi-bin/carddisp.pl?gene=TAB3
CCT2	Chaperonin Containing TCP1 Subunit 2	Protein Coding	P78371	52	GC12P069585	1.7630198	https://www.genecards.org/cgi-bin/carddisp.pl?gene=CCT2
MUC2	Mucin 2, Oligomeric Mucus/Gel-Forming	Protein Coding	Q02817	52	GC11P001074	1.7630198	https://www.genecards.org/cgi-bin/carddisp.pl?gene=MUC2
RPS28	Ribosomal Protein S28	Protein Coding	P62857	52	GC19P122175	1.7630198	https://www.genecards.org/cgi-bin/carddisp.pl?gene=RPS28
SLC39A13	Solute Carrier Family 39 Member 13	Protein Coding	Q96H72	52	GC11P047407	1.7630198	https://www.genecards.org/cgi-bin/carddisp.pl?gene=SLC39A13
TCP1	T-Complex 1	Protein Coding	P17987	52	GC06M159778	1.7630198	https://www.genecards.org/cgi-bin/carddisp.pl?gene=TCP1
UBE2G2	Ubiquitin Conjugating Enzyme E2 G2	Protein Coding	P60604	52	GC21M044768	1.7630198	https://www.genecards.org/cgi-bin/carddisp.pl?gene=UBE2G2
BAG5	BAG Cochaperone 5	Protein Coding	Q9UL15	51	GC14M103556	1.7630198	https://www.genecards.org/cgi-bin/carddisp.pl?gene=BAG5
BST2	Bone Marrow Stromal Cell Antigen 2	Protein Coding	Q10589	51	GC19M096464	1.7630198	https://www.genecards.org/cgi-bin/carddisp.pl?gene=BST2
COPB1	COPI Coat Complex Subunit Beta 1	Protein Coding	P53618	51	GC11M014436	1.7630198	https://www.genecards.org/cgi-bin/carddisp.pl?gene=COPB1
EMC1	ER Membrane Protein Complex Subunit 1	Protein Coding	Q8N766	51	GC01M019215	1.7630198	https://www.genecards.org/cgi-bin/carddisp.pl?gene=EMC1
PSMD8	Proteasome 26S Subunit, Non-ATPase 8	Protein Coding	P48556	51	GC19P038374	1.7630198	https://www.genecards.org/cgi-bin/carddisp.pl?gene=PSMD8
RPS2	Ribosomal Protein S2	Protein Coding	P15880	51	GC16M025575	1.7630198	https://www.genecards.org/cgi-bin/carddisp.pl?gene=RPS2
SF3A1	Splicing Factor 3a Subunit 1	Protein Coding	Q15459	51	GC22M030331	1.7630198	https://www.genecards.org/cgi-bin/carddisp.pl?gene=SF3A1
CCT8	Chaperonin Containing TCP1 Subunit 8	Protein Coding	P50990	50	GC21M029055	1.7630198	https://www.genecards.org/cgi-bin/carddisp.pl?gene=CCT8
COPG1	COPI Coat Complex Subunit Gamma 1	Protein Coding	Q9Y678	50	GC03P129249	1.7630198	https://www.genecards.org/cgi-bin/carddisp.pl?gene=COPG1
COPS6	COP9 Signalosome Subunit 6	Protein Coding	Q7L5N1	50	GC07P100088	1.7630198	https://www.genecards.org/cgi-bin/carddisp.pl?gene=COPS6
IBTK	Inhibitor Of Bruton Tyrosine Kinase	Protein Coding	Q9P2D0	50	GC06M082169	1.7630198	https://www.genecards.org/cgi-bin/carddisp.pl?gene=IBTK
RCN2	Reticulocalbin 2	Protein Coding	Q14257	50	GC15P076931	1.7630198	https://www.genecards.org/cgi-bin/carddisp.pl?gene=RCN2
REEP5	Receptor Accessory Protein 5	Protein Coding	Q00765	50	GC05M112876	1.7630198	https://www.genecards.org/cgi-bin/carddisp.pl?gene=REEP5
RPLP2	Ribosomal Protein Lateral Stalk Subunit P2	Protein Coding	P05387	50	GC11P012276	1.7630198	https://www.genecards.org/cgi-bin/carddisp.pl?gene=RPLP2
SELENON	Selenoprotein N	Protein Coding	Q9NZV5	50	GC01P025800	1.7630198	https://www.genecards.org/cgi-bin/carddisp.pl?gene=SELENON
SMPD4	Sphingomyelin Phosphodiesterase 4	Protein Coding	Q9NXE4	50	GC02M130151	1.7630198	https://www.genecards.org/cgi-bin/carddisp.pl?gene=SMPD4
WLS	Wnt Ligand Secretion Mediator	Protein Coding	Q5T9L3	50	GC01M068098	1.7630198	https://www.genecards.org/cgi-bin/carddisp.pl?gene=WLS
ANP32B	Acidic Nuclear Phosphoprotein 32 Family Member B	Protein Coding	Q92688	49	GC09P097983	1.7630198	https://www.genecards.org/cgi-bin/carddisp.pl?gene=ANP32B
FGL1	Fibrinogen Like 1	Protein Coding	Q08830	49	GC08M017864	1.7630198	https://www.genecards.org/cgi-bin/carddisp.pl?gene=FGL1
GDI2	GDP Dissociation Inhibitor 2	Protein Coding	P50395	49	GC10M005765	1.7630198	https://www.genecards.org/cgi-bin/carddisp.pl?gene=GDI2
IPO5	Importin 5	Protein Coding	O00410	49	GC13P097953	1.7630198	https://www.genecards.org/cgi-bin/carddisp.pl?gene=IPO5
NMNAT2	Nicotinamide Nucleotide Adenylyltransferase 2	Protein Coding	Q9BZQ4	49	GC01M183248	1.7630198	https://www.genecards.org/cgi-bin/carddisp.pl?gene=NMNAT2
CCPG1	Cell Cycle Progression 1	Protein Coding	Q9ULG6	47	GC15M055340	1.7630198	https://www.genecards.org/cgi-bin/carddisp.pl?gene=CCPG1
CEMIP2	Cell Migration Inducing Hyaluronidase 2	Protein Coding	Q9UHN6	47	GC09M071684	1.7630198	https://www.genecards.org/cgi-bin/carddisp.pl?gene=CEMIP2
RPL24	Ribosomal Protein L24	Protein Coding	P83731	47	GC03M101681	1.7630198	https://www.genecards.org/cgi-bin/carddisp.pl?gene=RPL24
TM9SF4	Transmembrane 9 Superfamily Member 4	Protein Coding	Q92544	46	GC20P032109	1.7630198	https://www.genecards.org/cgi-bin/carddisp.pl?gene=TM9SF4
FAM3A	FAM3 Metabolism Regulating Signaling Molecule A	Protein Coding	P98173	45	GC0XM154506	1.7630198	https://www.genecards.org/cgi-bin/carddisp.pl?gene=FAM3A
MYDGF	Myeloid Derived Growth Factor	Protein Coding	Q969H8	45	GC19M004641	1.7630198	https://www.genecards.org/cgi-bin/carddisp.pl?gene=MYDGF
SAMD8	Sterile Alpha Motif Domain Containing 8	Protein Coding	Q96LT4	44	GC10P075099	1.7630198	https://www.genecards.org/cgi-bin/carddisp.pl?gene=SAMD8
ZDHHC6	Zinc Finger DHHC-Type Palmitoyltransferase 6	Protein Coding	Q9H6R6	44	GC10M112430	1.7630198	https://www.genecards.org/cgi-bin/carddisp.pl?gene=ZDHHC6
ASB7	Ankyrin Repeat And SOCS Box Containing 7	Protein Coding	Q9H672	43	GC15P100602	1.7630198	https://www.genecards.org/cgi-bin/carddisp.pl?gene=ASB7
HEATR3	HEAT Repeat Containing 3	Protein Coding	Q7Z4Q2	43	GC16P050065	1.7630198	https://www.genecards.org/cgi-bin/carddisp.pl?gene=HEATR3
MT-ATP6	Mitochondrially Encoded ATP Synthase Membrane Subunit 6	Protein Coding	P00846	43	GCMTP008531	1.7630198	https://www.genecards.org/cgi-bin/carddisp.pl?gene=MT-ATP6
NDFIP1	Nedd4 Family Interacting Protein 1	Protein Coding	Q9BT67	43	GC05P142108	1.7630198	https://www.genecards.org/cgi-bin/carddisp.pl?gene=NDFIP1
RNF185	Ring Finger Protein 185	Protein Coding	Q96GF1	43	GC22P031160	1.7630198	https://www.genecards.org/cgi-bin/carddisp.pl?gene=RNF185
RPAP2	RNA Polymerase II Associated Protein 2	Protein Coding	Q8IXW5	43	GC01P092298	1.7630198	https://www.genecards.org/cgi-bin/carddisp.pl?gene=RPAP2
RNF19B	Ring Finger Protein 19B	Protein Coding	Q6ZMZ0	41	GC01M034002	1.7630198	https://www.genecards.org/cgi-bin/carddisp.pl?gene=RNF19B
ERMP1	Endoplasmic Reticulum Metallopeptidase 1	Protein Coding	Q7Z2K6	40	GC09M005749	1.7630198	https://www.genecards.org/cgi-bin/carddisp.pl?gene=ERMP1
TM7SF3	Transmembrane 7 Superfamily Member 3	Protein Coding	Q9NS93	40	GC12M026971	1.7630198	https://www.genecards.org/cgi-bin/carddisp.pl?gene=TM7SF3
CGRRF1	Cell Growth Regulator With Ring Finger Domain 1	Protein Coding	Q99675	39	GC14P054509	1.7630198	https://www.genecards.org/cgi-bin/carddisp.pl?gene=CGRRF1
RNF26	Ring Finger Protein 26	Protein Coding	Q9BY78	39	GC11P119334	1.7630198	https://www.genecards.org/cgi-bin/carddisp.pl?gene=RNF26
TMEM131	Transmembrane Protein 131	Protein Coding	Q92545	39	GC02M101218	1.7630198	https://www.genecards.org/cgi-bin/carddisp.pl?gene=TMEM131
TMEM39A	Transmembrane Protein 39A	Protein Coding	Q9NV64	37	GC03M119428	1.7630198	https://www.genecards.org/cgi-bin/carddisp.pl?gene=TMEM39A
TMEM39B	Transmembrane Protein 39B	Protein Coding	Q9GZU3	37	GC01P053638	1.7630198	https://www.genecards.org/cgi-bin/carddisp.pl?gene=TMEM39B
BRI3BP	BRI3 Binding Protein	Protein Coding	Q8WY22	35	GC12P124993	1.7630198	https://www.genecards.org/cgi-bin/carddisp.pl?gene=BRI3BP
IER3IP1	Immediate Early Response 3 Interacting Protein 1	Protein Coding	Q9Y5U9	48	GC18M047152	1.716146708	https://www.genecards.org/cgi-bin/carddisp.pl?gene=IER3IP1
ELN	Elastin	Protein Coding	P15502	56	GC07P074027	1.663022995	https://www.genecards.org/cgi-bin/carddisp.pl?gene=ELN
MPZ	Myelin Protein Zero	Protein Coding	P25189	55	GC01M164188	1.663022995	https://www.genecards.org/cgi-bin/carddisp.pl?gene=MPZ
SNCAIP	Synuclein Alpha Interacting Protein	Protein Coding	Q9Y6H5	55	GC05P122311	1.605254412	https://www.genecards.org/cgi-bin/carddisp.pl?gene=SNCAIP
PCNA	Proliferating Cell Nuclear Antigen	Protein Coding	P12004	63	GC20M005114	1.541356087	https://www.genecards.org/cgi-bin/carddisp.pl?gene=PCNA
UBE3A	Ubiquitin Protein Ligase E3A	Protein Coding	Q05086	61	GC15M025333	1.541356087	https://www.genecards.org/cgi-bin/carddisp.pl?gene=UBE3A
PON1	Paraoxonase 1	Protein Coding	P27169	60	GC07M095297	1.541356087	https://www.genecards.org/cgi-bin/carddisp.pl?gene=PON1
CA4	Carbonic Anhydrase 4	Protein Coding	P22748	59	GC17P060149	1.541356087	https://www.genecards.org/cgi-bin/carddisp.pl?gene=CA4
PMM2	Phosphomannomutase 2	Protein Coding	O15305	59	GC16P008788	1.541356087	https://www.genecards.org/cgi-bin/carddisp.pl?gene=PMM2
SIAH1	Siah E3 Ubiquitin Protein Ligase 1	Protein Coding	Q8IUQ4	57	GC16M048357	1.541356087	https://www.genecards.org/cgi-bin/carddisp.pl?gene=SIAH1
CLPB	ClpB Family Mitochondrial Disaggregase	Protein Coding	Q9H078	56	GC11M129250	1.541356087	https://www.genecards.org/cgi-bin/carddisp.pl?gene=CLPB
MFSD2A	MFSD2 Lysolipid Transporter A, Lysophospholipid	Protein Coding	Q8NA29	54	GC01P039955	1.541356087	https://www.genecards.org/cgi-bin/carddisp.pl?gene=MFSD2A
SLK	STE20 Like Kinase	Protein Coding	Q9H2G2	54	GC10P103967	1.541356087	https://www.genecards.org/cgi-bin/carddisp.pl?gene=SLK
ALG6	ALG6 Alpha-1,3-Glucosyltransferase	Protein Coding	Q9Y672	53	GC01P063367	1.541356087	https://www.genecards.org/cgi-bin/carddisp.pl?gene=ALG6
DKK3	Dickkopf WNT Signaling Pathway Inhibitor 3	Protein Coding	Q9UBP4	53	GC11M013010	1.541356087	https://www.genecards.org/cgi-bin/carddisp.pl?gene=DKK3
TOM1	Target Of Myb1 Membrane Trafficking Protein	Protein Coding	O60784	51	GC22P035299	1.541356087	https://www.genecards.org/cgi-bin/carddisp.pl?gene=TOM1
SIAH2	Siah E3 Ubiquitin Protein Ligase 2	Protein Coding	O43255	48	GC03M150741	1.541356087	https://www.genecards.org/cgi-bin/carddisp.pl?gene=SIAH2
GPR39	G Protein-Coupled Receptor 39	Protein Coding	O43194	46	GC02P146558	1.541356087	https://www.genecards.org/cgi-bin/carddisp.pl?gene=GPR39
ADAM10	ADAM Metallopeptidase Domain 10	Protein Coding	O14672	67	GC15M058588	1.539536476	https://www.genecards.org/cgi-bin/carddisp.pl?gene=ADAM10
ERBB3	Erb-B2 Receptor Tyrosine Kinase 3	Protein Coding	P21860	67	GC12P061993	1.539536476	https://www.genecards.org/cgi-bin/carddisp.pl?gene=ERBB3
IKBKB	Inhibitor Of Nuclear Factor Kappa B Kinase Subunit Beta	Protein Coding	O14920	67	GC08P042271	1.539536476	https://www.genecards.org/cgi-bin/carddisp.pl?gene=IKBKB
MAP2K2	Mitogen-Activated Protein Kinase Kinase 2	Protein Coding	P36507	67	GC19M004090	1.539536476	https://www.genecards.org/cgi-bin/carddisp.pl?gene=MAP2K2
PTPN11	Protein Tyrosine Phosphatase Non-Receptor Type 11	Protein Coding	Q06124	67	GC12P112418	1.539536476	https://www.genecards.org/cgi-bin/carddisp.pl?gene=PTPN11
ATR	ATR Serine/Threonine Kinase	Protein Coding	Q13535	66	GC03M142449	1.539536476	https://www.genecards.org/cgi-bin/carddisp.pl?gene=ATR
CAMK2A	Calcium/Calmodulin Dependent Protein Kinase II Alpha	Protein Coding	Q9UQM7	66	GC05M150219	1.539536476	https://www.genecards.org/cgi-bin/carddisp.pl?gene=CAMK2A
IDH1	Isocitrate Dehydrogenase (NADP(+)) 1	Protein Coding	O75874	66	GC02M208236	1.539536476	https://www.genecards.org/cgi-bin/carddisp.pl?gene=IDH1
PRKACA	Protein Kinase CAMP-Activated Catalytic Subunit Alpha	Protein Coding	P17612	66	GC19M096319	1.539536476	https://www.genecards.org/cgi-bin/carddisp.pl?gene=PRKACA
ADAM17	ADAM Metallopeptidase Domain 17	Protein Coding	P78536	64	GC02M009488	1.539536476	https://www.genecards.org/cgi-bin/carddisp.pl?gene=ADAM17
CA2	Carbonic Anhydrase 2	Protein Coding	P00918	64	GC08P085463	1.539536476	https://www.genecards.org/cgi-bin/carddisp.pl?gene=CA2
COMT	Catechol-O-Methyltransferase	Protein Coding	P21964	64	GC22P019941	1.539536476	https://www.genecards.org/cgi-bin/carddisp.pl?gene=COMT
PLK1	Polo Like Kinase 1	Protein Coding	P53350	64	GC16P096393	1.539536476	https://www.genecards.org/cgi-bin/carddisp.pl?gene=PLK1
PPP2CA	Protein Phosphatase 2 Catalytic Subunit Alpha	Protein Coding	P67775	64	GC05M134194	1.539536476	https://www.genecards.org/cgi-bin/carddisp.pl?gene=PPP2CA
PRKAR1A	Protein Kinase CAMP-Dependent Type I Regulatory Subunit Alpha	Protein Coding	P10644	64	GC17P123720	1.539536476	https://www.genecards.org/cgi-bin/carddisp.pl?gene=PRKAR1A
SHH	Sonic Hedgehog Signaling Molecule	Protein Coding	Q15465	64	GC07M155799	1.539536476	https://www.genecards.org/cgi-bin/carddisp.pl?gene=SHH
TGFB2	Transforming Growth Factor Beta 2	Protein Coding	P61812	64	GC01P218345	1.539536476	https://www.genecards.org/cgi-bin/carddisp.pl?gene=TGFB2
B2M	Beta-2-Microglobulin	Protein Coding	P61769	63	GC15P044711	1.539536476	https://www.genecards.org/cgi-bin/carddisp.pl?gene=B2M
FN1	Fibronectin 1	Protein Coding	P02751	63	GC02M215360	1.539536476	https://www.genecards.org/cgi-bin/carddisp.pl?gene=FN1
GSTP1	Glutathione S-Transferase Pi 1	Protein Coding	P09211	63	GC11P067583	1.539536476	https://www.genecards.org/cgi-bin/carddisp.pl?gene=GSTP1
HSP90AB1	Heat Shock Protein 90 Alpha Family Class B Member 1	Protein Coding	P08238	63	GC06P044246	1.539536476	https://www.genecards.org/cgi-bin/carddisp.pl?gene=HSP90AB1
PHGDH	Phosphoglycerate Dehydrogenase	Protein Coding	O43175	63	GC01P119664	1.539536476	https://www.genecards.org/cgi-bin/carddisp.pl?gene=PHGDH
RARA	Retinoic Acid Receptor Alpha	Protein Coding	P10276	63	GC17P040309	1.539536476	https://www.genecards.org/cgi-bin/carddisp.pl?gene=RARA
RHOA	Ras Homolog Family Member A	Protein Coding	P61586	63	GC03M049359	1.539536476	https://www.genecards.org/cgi-bin/carddisp.pl?gene=RHOA
RRM1	Ribonucleotide Reductase Catalytic Subunit M1	Protein Coding	P23921	63	GC11P012447	1.539536476	https://www.genecards.org/cgi-bin/carddisp.pl?gene=RRM1
TFRC	Transferrin Receptor	Protein Coding	P02786	63	GC03M196520	1.539536476	https://www.genecards.org/cgi-bin/carddisp.pl?gene=TFRC
ACACA	Acetyl-CoA Carboxylase Alpha	Protein Coding	Q13085	62	GC17M037084	1.539536476	https://www.genecards.org/cgi-bin/carddisp.pl?gene=ACACA
ACTN1	Actinin Alpha 1	Protein Coding	P12814	62	GC14M068874	1.539536476	https://www.genecards.org/cgi-bin/carddisp.pl?gene=ACTN1
ALDOA	Aldolase, Fructose-Bisphosphate A	Protein Coding	P04075	62	GC16P030064	1.539536476	https://www.genecards.org/cgi-bin/carddisp.pl?gene=ALDOA
APC	APC Regulator Of WNT Signaling Pathway	Protein Coding	P25054	62	GC05P112707	1.539536476	https://www.genecards.org/cgi-bin/carddisp.pl?gene=APC
CD44	CD44 Molecule (IN Blood Group)	Protein Coding	P16070	62	GC11P035139	1.539536476	https://www.genecards.org/cgi-bin/carddisp.pl?gene=CD44
CSNK1A1	Casein Kinase 1 Alpha 1	Protein Coding	P48729	62	GC05M149492	1.539536476	https://www.genecards.org/cgi-bin/carddisp.pl?gene=CSNK1A1
CYBB	Cytochrome B-245 Beta Chain	Protein Coding	P04839	62	GC0XP037780	1.539536476	https://www.genecards.org/cgi-bin/carddisp.pl?gene=CYBB
DNM1	Dynamin 1	Protein Coding	Q05193	62	GC09P128191	1.539536476	https://www.genecards.org/cgi-bin/carddisp.pl?gene=DNM1
GSK3A	Glycogen Synthase Kinase 3 Alpha	Protein Coding	P49840	62	GC19M096933	1.539536476	https://www.genecards.org/cgi-bin/carddisp.pl?gene=GSK3A
IFNAR2	Interferon Alpha And Beta Receptor Subunit 2	Protein Coding	P48551	62	GC21P033229	1.539536476	https://www.genecards.org/cgi-bin/carddisp.pl?gene=IFNAR2
KAT5	Lysine Acetyltransferase 5	Protein Coding	Q92993	62	GC11P065711	1.539536476	https://www.genecards.org/cgi-bin/carddisp.pl?gene=KAT5
NR5A1	Nuclear Receptor Subfamily 5 Group A Member 1	Protein Coding	Q13285	62	GC09M124481	1.539536476	https://www.genecards.org/cgi-bin/carddisp.pl?gene=NR5A1
PIK3C3	Phosphatidylinositol 3-Kinase Catalytic Subunit Type 3	Protein Coding	Q8NEB9	62	GC18P041955	1.539536476	https://www.genecards.org/cgi-bin/carddisp.pl?gene=PIK3C3
POR	Cytochrome P450 Oxidoreductase	Protein Coding	P16435	62	GC07P075899	1.539536476	https://www.genecards.org/cgi-bin/carddisp.pl?gene=POR
ROR2	Receptor Tyrosine Kinase Like Orphan Receptor 2	Protein Coding	Q01974	62	GC09M111268	1.539536476	https://www.genecards.org/cgi-bin/carddisp.pl?gene=ROR2
TLR8	Toll Like Receptor 8	Protein Coding	Q9NR97	62	GC0XP012924	1.539536476	https://www.genecards.org/cgi-bin/carddisp.pl?gene=TLR8
TOP1	DNA Topoisomerase I	Protein Coding	P11387	62	GC20P041028	1.539536476	https://www.genecards.org/cgi-bin/carddisp.pl?gene=TOP1
VLDLR	Very Low Density Lipoprotein Receptor	Protein Coding	P98155	62	GC09P002611	1.539536476	https://www.genecards.org/cgi-bin/carddisp.pl?gene=VLDLR
ACTA1	Actin Alpha 1, Skeletal Muscle	Protein Coding	P68133	61	GC01M230311	1.539536476	https://www.genecards.org/cgi-bin/carddisp.pl?gene=ACTA1
CAST	Calpastatin	Protein Coding	P20810	61	GC05P095975	1.539536476	https://www.genecards.org/cgi-bin/carddisp.pl?gene=CAST
CUL3	Cullin 3	Protein Coding	Q13618	61	GC02M224470	1.539536476	https://www.genecards.org/cgi-bin/carddisp.pl?gene=CUL3
ESR2	Estrogen Receptor 2	Protein Coding	Q92731	61	GC14M064084	1.539536476	https://www.genecards.org/cgi-bin/carddisp.pl?gene=ESR2
GPHN	Gephyrin	Protein Coding	Q9NQX3	61	GC14P066507	1.539536476	https://www.genecards.org/cgi-bin/carddisp.pl?gene=GPHN
HPRT1	Hypoxanthine Phosphoribosyltransferase 1	Protein Coding	P00492	61	GC0XP134460	1.539536476	https://www.genecards.org/cgi-bin/carddisp.pl?gene=HPRT1
HSPA9	Heat Shock Protein Family A (Hsp70) Member 9	Protein Coding	P38646	61	GC05M138554	1.539536476	https://www.genecards.org/cgi-bin/carddisp.pl?gene=HSPA9
MPL	MPL Proto-Oncogene, Thrombopoietin Receptor	Protein Coding	P40238	61	GC01P043337	1.539536476	https://www.genecards.org/cgi-bin/carddisp.pl?gene=MPL
MUC1	Mucin 1, Cell Surface Associated	Protein Coding	P15941	61	GC01M155185	1.539536476	https://www.genecards.org/cgi-bin/carddisp.pl?gene=MUC1
NCAM1	Neural Cell Adhesion Molecule 1	Protein Coding	P13591	61	GC11P112961	1.539536476	https://www.genecards.org/cgi-bin/carddisp.pl?gene=NCAM1
NR1H4	Nuclear Receptor Subfamily 1 Group H Member 4	Protein Coding	Q96RI1	61	GC12P100473	1.539536476	https://www.genecards.org/cgi-bin/carddisp.pl?gene=NR1H4
RPS19	Ribosomal Protein S19	Protein Coding	P39019	61	GC19P123133	1.539536476	https://www.genecards.org/cgi-bin/carddisp.pl?gene=RPS19
RXRA	Retinoid X Receptor Alpha	Protein Coding	P19793	61	GC09P134317	1.539536476	https://www.genecards.org/cgi-bin/carddisp.pl?gene=RXRA
TPM1	Tropomyosin 1	Protein Coding	P09493	61	GC15P174366	1.539536476	https://www.genecards.org/cgi-bin/carddisp.pl?gene=TPM1
TUBG1	Tubulin Gamma 1	Protein Coding	P23258	61	GC17P042609	1.539536476	https://www.genecards.org/cgi-bin/carddisp.pl?gene=TUBG1
YWHAG	Tyrosine 3-Monooxygenase/Tryptophan 5-Monooxygenase Activation Protein Gamma	Protein Coding	P61981	61	GC07M078801	1.539536476	https://www.genecards.org/cgi-bin/carddisp.pl?gene=YWHAG
ALDH1A1	Aldehyde Dehydrogenase 1 Family Member A1	Protein Coding	P00352	60	GC09M072900	1.539536476	https://www.genecards.org/cgi-bin/carddisp.pl?gene=ALDH1A1
ARHGDIA	Rho GDP Dissociation Inhibitor Alpha	Protein Coding	P52565	60	GC17M081867	1.539536476	https://www.genecards.org/cgi-bin/carddisp.pl?gene=ARHGDIA
BRD4	Bromodomain Containing 4	Protein Coding	O60885	60	GC19M096358	1.539536476	https://www.genecards.org/cgi-bin/carddisp.pl?gene=BRD4
CD8A	CD8 Subunit Alpha	Protein Coding	P01732	60	GC02M086784	1.539536476	https://www.genecards.org/cgi-bin/carddisp.pl?gene=CD8A
CSF3R	Colony Stimulating Factor 3 Receptor	Protein Coding	Q99062	60	GC01M036466	1.539536476	https://www.genecards.org/cgi-bin/carddisp.pl?gene=CSF3R
CTSC	Cathepsin C	Protein Coding	P53634	60	GC11M129553	1.539536476	https://www.genecards.org/cgi-bin/carddisp.pl?gene=CTSC
CYLD	CYLD Lysine 63 Deubiquitinase	Protein Coding	Q9NQC7	60	GC16P050742	1.539536476	https://www.genecards.org/cgi-bin/carddisp.pl?gene=CYLD
DHCR7	7-Dehydrocholesterol Reductase	Protein Coding	Q9UBM7	60	GC11M071428	1.539536476	https://www.genecards.org/cgi-bin/carddisp.pl?gene=DHCR7
HADHA	Hydroxyacyl-CoA Dehydrogenase Trifunctional Multienzyme Complex Subunit Alpha	Protein Coding	P40939	60	GC02M026190	1.539536476	https://www.genecards.org/cgi-bin/carddisp.pl?gene=HADHA
HSD17B10	Hydroxysteroid 17-Beta Dehydrogenase 10	Protein Coding	Q99714	60	GC0XM053431	1.539536476	https://www.genecards.org/cgi-bin/carddisp.pl?gene=HSD17B10
MAPK9	Mitogen-Activated Protein Kinase 9	Protein Coding	P45984	60	GC05M180318	1.539536476	https://www.genecards.org/cgi-bin/carddisp.pl?gene=MAPK9
MIF	Macrophage Migration Inhibitory Factor	Protein Coding	P14174	60	GC22P023894	1.539536476	https://www.genecards.org/cgi-bin/carddisp.pl?gene=MIF
MSN	Moesin	Protein Coding	P26038	60	GC0XP065588	1.539536476	https://www.genecards.org/cgi-bin/carddisp.pl?gene=MSN
PCYT1A	Phosphate Cytidylyltransferase 1A, Choline	Protein Coding	P49585	60	GC03M196214	1.539536476	https://www.genecards.org/cgi-bin/carddisp.pl?gene=PCYT1A
PDK1	Pyruvate Dehydrogenase Kinase 1	Protein Coding	Q15118	60	GC02P172555	1.539536476	https://www.genecards.org/cgi-bin/carddisp.pl?gene=PDK1
PLK4	Polo Like Kinase 4	Protein Coding	O00444	60	GC04P127880	1.539536476	https://www.genecards.org/cgi-bin/carddisp.pl?gene=PLK4
PPP2R1A	Protein Phosphatase 2 Scaffold Subunit Aalpha	Protein Coding	P30153	60	GC19P123559	1.539536476	https://www.genecards.org/cgi-bin/carddisp.pl?gene=PPP2R1A
REL	REL Proto-Oncogene, NF-KB Subunit	Protein Coding	Q04864	60	GC02P060881	1.539536476	https://www.genecards.org/cgi-bin/carddisp.pl?gene=REL
TMPRSS2	Transmembrane Serine Protease 2	Protein Coding	O15393	60	GC21M041464	1.539536476	https://www.genecards.org/cgi-bin/carddisp.pl?gene=TMPRSS2
WRN	WRN RecQ Like Helicase	Protein Coding	Q14191	60	GC08P031033	1.539536476	https://www.genecards.org/cgi-bin/carddisp.pl?gene=WRN
A2M	Alpha-2-Macroglobulin	Protein Coding	P01023	59	GC12M009067	1.539536476	https://www.genecards.org/cgi-bin/carddisp.pl?gene=A2M
ACAT2	Acetyl-CoA Acetyltransferase 2	Protein Coding	Q9BWD1	59	GC06P162927	1.539536476	https://www.genecards.org/cgi-bin/carddisp.pl?gene=ACAT2
AK2	Adenylate Kinase 2	Protein Coding	P54819	59	GC01M033007	1.539536476	https://www.genecards.org/cgi-bin/carddisp.pl?gene=AK2
ALDH3A2	Aldehyde Dehydrogenase 3 Family Member A2	Protein Coding	P51648	59	GC17P019648	1.539536476	https://www.genecards.org/cgi-bin/carddisp.pl?gene=ALDH3A2
APRT	Adenine Phosphoribosyltransferase	Protein Coding	P07741	59	GC16M088810	1.539536476	https://www.genecards.org/cgi-bin/carddisp.pl?gene=APRT
ATP5F1A	ATP Synthase F1 Subunit Alpha	Protein Coding	P25705	59	GC18M046081	1.539536476	https://www.genecards.org/cgi-bin/carddisp.pl?gene=ATP5F1A
CD81	CD81 Molecule	Protein Coding	P60033	59	GC11P012372	1.539536476	https://www.genecards.org/cgi-bin/carddisp.pl?gene=CD81
CDH5	Cadherin 5	Protein Coding	P33151	59	GC16P066366	1.539536476	https://www.genecards.org/cgi-bin/carddisp.pl?gene=CDH5
CFL1	Cofilin 1	Protein Coding	P23528	59	GC11M065823	1.539536476	https://www.genecards.org/cgi-bin/carddisp.pl?gene=CFL1
CRKL	CRK Like Proto-Oncogene, Adaptor Protein	Protein Coding	P46109	59	GC22P020917	1.539536476	https://www.genecards.org/cgi-bin/carddisp.pl?gene=CRKL
CSTB	Cystatin B	Protein Coding	P04080	59	GC21M043772	1.539536476	https://www.genecards.org/cgi-bin/carddisp.pl?gene=CSTB
CYBA	Cytochrome B-245 Alpha Chain	Protein Coding	P13498	59	GC16M088643	1.539536476	https://www.genecards.org/cgi-bin/carddisp.pl?gene=CYBA
EEF1A2	Eukaryotic Translation Elongation Factor 1 Alpha 2	Protein Coding	Q05639	59	GC20M063488	1.539536476	https://www.genecards.org/cgi-bin/carddisp.pl?gene=EEF1A2
EZR	Ezrin	Protein Coding	P15311	59	GC06M158765	1.539536476	https://www.genecards.org/cgi-bin/carddisp.pl?gene=EZR
FGF23	Fibroblast Growth Factor 23	Protein Coding	Q9GZV9	59	GC12M004368	1.539536476	https://www.genecards.org/cgi-bin/carddisp.pl?gene=FGF23
FTL	Ferritin Light Chain	Protein Coding	P02792	59	GC19P048965	1.539536476	https://www.genecards.org/cgi-bin/carddisp.pl?gene=FTL
FTO	FTO Alpha-Ketoglutarate Dependent Dioxygenase	Protein Coding	Q9C0B1	59	GC16P097259	1.539536476	https://www.genecards.org/cgi-bin/carddisp.pl?gene=FTO
GCLC	Glutamate-Cysteine Ligase Catalytic Subunit	Protein Coding	P48506	59	GC06M053497	1.539536476	https://www.genecards.org/cgi-bin/carddisp.pl?gene=GCLC
GPC3	Glypican 3	Protein Coding	P51654	59	GC0XM133535	1.539536476	https://www.genecards.org/cgi-bin/carddisp.pl?gene=GPC3
GPD2	Glycerol-3-Phosphate Dehydrogenase 2	Protein Coding	P43304	59	GC02P156408	1.539536476	https://www.genecards.org/cgi-bin/carddisp.pl?gene=GPD2
HADHB	Hydroxyacyl-CoA Dehydrogenase Trifunctional Multienzyme Complex Subunit Beta	Protein Coding	P55084	59	GC02P026243	1.539536476	https://www.genecards.org/cgi-bin/carddisp.pl?gene=HADHB
HLA-A	Major Histocompatibility Complex, Class I, A	Protein Coding	P04439	59	GC06P144720	1.539536476	https://www.genecards.org/cgi-bin/carddisp.pl?gene=HLA-A
HSD17B4	Hydroxysteroid 17-Beta Dehydrogenase 4	Protein Coding	P51659	59	GC05P119452	1.539536476	https://www.genecards.org/cgi-bin/carddisp.pl?gene=HSD17B4
KRT5	Keratin 5	Protein Coding	P13647	59	GC12M052514	1.539536476	https://www.genecards.org/cgi-bin/carddisp.pl?gene=KRT5
LMNB1	Lamin B1	Protein Coding	P20700	59	GC05P126776	1.539536476	https://www.genecards.org/cgi-bin/carddisp.pl?gene=LMNB1
MAN1B1	Mannosidase Alpha Class 1B Member 1	Protein Coding	Q9UKM7	59	GC09P137086	1.539536476	https://www.genecards.org/cgi-bin/carddisp.pl?gene=MAN1B1
MAP4K4	Mitogen-Activated Protein Kinase Kinase Kinase Kinase 4	Protein Coding	O95819	59	GC02P101696	1.539536476	https://www.genecards.org/cgi-bin/carddisp.pl?gene=MAP4K4
MYH10	Myosin Heavy Chain 10	Protein Coding	P35580	59	GC17M008474	1.539536476	https://www.genecards.org/cgi-bin/carddisp.pl?gene=MYH10
MYH6	Myosin Heavy Chain 6	Protein Coding	P13533	59	GC14M023381	1.539536476	https://www.genecards.org/cgi-bin/carddisp.pl?gene=MYH6
NME1	NME/NM23 Nucleoside Diphosphate Kinase 1	Protein Coding	P15531	59	GC17P123380	1.539536476	https://www.genecards.org/cgi-bin/carddisp.pl?gene=NME1
PLOD3	Procollagen-Lysine,2-Oxoglutarate 5-Dioxygenase 3	Protein Coding	O60568	59	GC07M101205	1.539536476	https://www.genecards.org/cgi-bin/carddisp.pl?gene=PLOD3
PRKCI	Protein Kinase C Iota	Protein Coding	P41743	59	GC03P170222	1.539536476	https://www.genecards.org/cgi-bin/carddisp.pl?gene=PRKCI
PSAT1	Phosphoserine Aminotransferase 1	Protein Coding	Q9Y617	59	GC09P078297	1.539536476	https://www.genecards.org/cgi-bin/carddisp.pl?gene=PSAT1
PSMA6	Proteasome 20S Subunit Alpha 6	Protein Coding	P60900	59	GC14P035278	1.539536476	https://www.genecards.org/cgi-bin/carddisp.pl?gene=PSMA6
RPSA	Ribosomal Protein SA	Protein Coding	P08865	59	GC03P039406	1.539536476	https://www.genecards.org/cgi-bin/carddisp.pl?gene=RPSA
SGPL1	Sphingosine-1-Phosphate Lyase 1	Protein Coding	O95470	59	GC10P070815	1.539536476	https://www.genecards.org/cgi-bin/carddisp.pl?gene=SGPL1
SHMT2	Serine Hydroxymethyltransferase 2	Protein Coding	P34897	59	GC12P057229	1.539536476	https://www.genecards.org/cgi-bin/carddisp.pl?gene=SHMT2
STT3A	STT3 Oligosaccharyltransferase Complex Catalytic Subunit A	Protein Coding	P46977	59	GC11P125592	1.539536476	https://www.genecards.org/cgi-bin/carddisp.pl?gene=STT3A
SUMO1	Small Ubiquitin Like Modifier 1	Protein Coding	P63165	59	GC02M202206	1.539536476	https://www.genecards.org/cgi-bin/carddisp.pl?gene=SUMO1
TBX21	T-Box Transcription Factor 21	Protein Coding	Q9UL17	59	GC17P047733	1.539536476	https://www.genecards.org/cgi-bin/carddisp.pl?gene=TBX21
TKT	Transketolase	Protein Coding	P29401	59	GC03M053224	1.539536476	https://www.genecards.org/cgi-bin/carddisp.pl?gene=TKT
TMPO	Thymopoietin	Protein Coding	P42166	59	GC12P098515	1.539536476	https://www.genecards.org/cgi-bin/carddisp.pl?gene=TMPO
TP63	Tumor Protein P63	Protein Coding	Q9H3D4	59	GC03P189598	1.539536476	https://www.genecards.org/cgi-bin/carddisp.pl?gene=TP63
TRPV6	Transient Receptor Potential Cation Channel Subfamily V Member 6	Protein Coding	Q9H1D0	59	GC07M142871	1.539536476	https://www.genecards.org/cgi-bin/carddisp.pl?gene=TRPV6
TUBB2A	Tubulin Beta 2A Class IIa	Protein Coding	Q13885	59	GC06M003153	1.539536476	https://www.genecards.org/cgi-bin/carddisp.pl?gene=TUBB2A
UQCRFS1	Ubiquinol-Cytochrome C Reductase, Rieske Iron-Sulfur Polypeptide 1	Protein Coding	P47985	59	GC19M029205	1.539536476	https://www.genecards.org/cgi-bin/carddisp.pl?gene=UQCRFS1
WWOX	WW Domain Containing Oxidoreductase	Protein Coding	Q9NZC7	59	GC16P078099	1.539536476	https://www.genecards.org/cgi-bin/carddisp.pl?gene=WWOX
AGXT	Alanine--Glyoxylate Aminotransferase	Protein Coding	P21549	58	GC02P240868	1.539536476	https://www.genecards.org/cgi-bin/carddisp.pl?gene=AGXT
AIMP1	Aminoacyl TRNA Synthetase Complex Interacting Multifunctional Protein 1	Protein Coding	Q12904	58	GC04P106315	1.539536476	https://www.genecards.org/cgi-bin/carddisp.pl?gene=AIMP1
AK1	Adenylate Kinase 1	Protein Coding	P00568	58	GC09M127866	1.539536476	https://www.genecards.org/cgi-bin/carddisp.pl?gene=AK1
AKR1C2	Aldo-Keto Reductase Family 1 Member C2	Protein Coding	P52895	58	GC10M004987	1.539536476	https://www.genecards.org/cgi-bin/carddisp.pl?gene=AKR1C2
AKR1C3	Aldo-Keto Reductase Family 1 Member C3	Protein Coding	P42330	58	GC10P005035	1.539536476	https://www.genecards.org/cgi-bin/carddisp.pl?gene=AKR1C3
ALG1	ALG1 Chitobiosyldiphosphodolichol Beta-Mannosyltransferase	Protein Coding	Q9BT22	58	GC16P005033	1.539536476	https://www.genecards.org/cgi-bin/carddisp.pl?gene=ALG1
ARRB2	Arrestin Beta 2	Protein Coding	P32121	58	GC17P121777	1.539536476	https://www.genecards.org/cgi-bin/carddisp.pl?gene=ARRB2
BSG	Basigin (Ok Blood Group)	Protein Coding	P35613	58	GC19P000571	1.539536476	https://www.genecards.org/cgi-bin/carddisp.pl?gene=BSG
C1QBP	Complement C1q Binding Protein	Protein Coding	Q07021	58	GC17M005432	1.539536476	https://www.genecards.org/cgi-bin/carddisp.pl?gene=C1QBP
CDC20	Cell Division Cycle 20	Protein Coding	Q12834	58	GC01P043358	1.539536476	https://www.genecards.org/cgi-bin/carddisp.pl?gene=CDC20
CGA	Glycoprotein Hormones, Alpha Polypeptide	Protein Coding	P01215	58	GC06M087085	1.539536476	https://www.genecards.org/cgi-bin/carddisp.pl?gene=CGA
CKB	Creatine Kinase B	Protein Coding	P12277	58	GC14M103519	1.539536476	https://www.genecards.org/cgi-bin/carddisp.pl?gene=CKB
CLTC	Clathrin Heavy Chain	Protein Coding	Q00610	58	GC17P059619	1.539536476	https://www.genecards.org/cgi-bin/carddisp.pl?gene=CLTC
COL6A3	Collagen Type VI Alpha 3 Chain	Protein Coding	P12111	58	GC02M237324	1.539536476	https://www.genecards.org/cgi-bin/carddisp.pl?gene=COL6A3
CRBN	Cereblon	Protein Coding	Q96SW2	58	GC03M003144	1.539536476	https://www.genecards.org/cgi-bin/carddisp.pl?gene=CRBN
DVL2	Dishevelled Segment Polarity Protein 2	Protein Coding	O14641	58	GC17M007225	1.539536476	https://www.genecards.org/cgi-bin/carddisp.pl?gene=DVL2
ECHS1	Enoyl-CoA Hydratase, Short Chain 1	Protein Coding	P30084	58	GC10M133362	1.539536476	https://www.genecards.org/cgi-bin/carddisp.pl?gene=ECHS1
EGLN2	Egl-9 Family Hypoxia Inducible Factor 2	Protein Coding	Q96KS0	58	GC19P123085	1.539536476	https://www.genecards.org/cgi-bin/carddisp.pl?gene=EGLN2
FDFT1	Farnesyl-Diphosphate Farnesyltransferase 1	Protein Coding	P37268	58	GC08P011795	1.539536476	https://www.genecards.org/cgi-bin/carddisp.pl?gene=FDFT1
GFER	Growth Factor, Augmenter Of Liver Regeneration	Protein Coding	P55789	58	GC16P001984	1.539536476	https://www.genecards.org/cgi-bin/carddisp.pl?gene=GFER
GJB2	Gap Junction Protein Beta 2	Protein Coding	P29033	58	GC13M020187	1.539536476	https://www.genecards.org/cgi-bin/carddisp.pl?gene=GJB2
GNAI3	G Protein Subunit Alpha I3	Protein Coding	P08754	58	GC01P109548	1.539536476	https://www.genecards.org/cgi-bin/carddisp.pl?gene=GNAI3
HLA-C	Major Histocompatibility Complex, Class I, C	Protein Coding	P10321	58	GC06M097058	1.539536476	https://www.genecards.org/cgi-bin/carddisp.pl?gene=HLA-C
HMGA2	High Mobility Group AT-Hook 2	Protein Coding	P52926	58	GC12P065824	1.539536476	https://www.genecards.org/cgi-bin/carddisp.pl?gene=HMGA2
ITPR3	Inositol 1,4,5-Trisphosphate Receptor Type 3	Protein Coding	Q14573	58	GC06P033620	1.539536476	https://www.genecards.org/cgi-bin/carddisp.pl?gene=ITPR3
KDM4B	Lysine Demethylase 4B	Protein Coding	O94953	58	GC19P004969	1.539536476	https://www.genecards.org/cgi-bin/carddisp.pl?gene=KDM4B
LGALS3	Galectin 3	Protein Coding	P17931	58	GC14P055124	1.539536476	https://www.genecards.org/cgi-bin/carddisp.pl?gene=LGALS3
MAP1B	Microtubule Associated Protein 1B	Protein Coding	P46821	58	GC05P072107	1.539536476	https://www.genecards.org/cgi-bin/carddisp.pl?gene=MAP1B
MTHFD1	Methylenetetrahydrofolate Dehydrogenase, Cyclohydrolase And Formyltetrahydrofolate Synthetase 1	Protein Coding	P11586	58	GC14P064388	1.539536476	https://www.genecards.org/cgi-bin/carddisp.pl?gene=MTHFD1
NONO	Non-POU Domain Containing Octamer Binding	Protein Coding	Q15233	58	GC0XP071262	1.539536476	https://www.genecards.org/cgi-bin/carddisp.pl?gene=NONO
NPY	Neuropeptide Y	Protein Coding	P01303	58	GC07P024293	1.539536476	https://www.genecards.org/cgi-bin/carddisp.pl?gene=NPY
P4HA2	Prolyl 4-Hydroxylase Subunit Alpha 2	Protein Coding	O15460	58	GC05M132193	1.539536476	https://www.genecards.org/cgi-bin/carddisp.pl?gene=P4HA2
PEBP1	Phosphatidylethanolamine Binding Protein 1	Protein Coding	P30086	58	GC12P118158	1.539536476	https://www.genecards.org/cgi-bin/carddisp.pl?gene=PEBP1
PIK3R4	Phosphoinositide-3-Kinase Regulatory Subunit 4	Protein Coding	Q99570	58	GC03M130678	1.539536476	https://www.genecards.org/cgi-bin/carddisp.pl?gene=PIK3R4
PKD1	Polycystin 1, Transient Receptor Potential Channel Interacting	Protein Coding	P98161	58	GC16M025585	1.539536476	https://www.genecards.org/cgi-bin/carddisp.pl?gene=PKD1
PLOD2	Procollagen-Lysine,2-Oxoglutarate 5-Dioxygenase 2	Protein Coding	O00469	58	GC03M146035	1.539536476	https://www.genecards.org/cgi-bin/carddisp.pl?gene=PLOD2
POFUT1	Protein O-Fucosyltransferase 1	Protein Coding	Q9H488	58	GC20P032207	1.539536476	https://www.genecards.org/cgi-bin/carddisp.pl?gene=POFUT1
PPIA	Peptidylprolyl Isomerase A	Protein Coding	P62937	58	GC07P044827	1.539536476	https://www.genecards.org/cgi-bin/carddisp.pl?gene=PPIA
PPP2R2A	Protein Phosphatase 2 Regulatory Subunit Balpha	Protein Coding	P63151	58	GC08P026292	1.539536476	https://www.genecards.org/cgi-bin/carddisp.pl?gene=PPP2R2A
PSMA3	Proteasome 20S Subunit Alpha 3	Protein Coding	P25788	58	GC14P058244	1.539536476	https://www.genecards.org/cgi-bin/carddisp.pl?gene=PSMA3
RFC1	Replication Factor C Subunit 1	Protein Coding	P35251	58	GC04M039291	1.539536476	https://www.genecards.org/cgi-bin/carddisp.pl?gene=RFC1
RIPK2	Receptor Interacting Serine/Threonine Kinase 2	Protein Coding	O43353	58	GC08P089954	1.539536476	https://www.genecards.org/cgi-bin/carddisp.pl?gene=RIPK2
ROCK2	Rho Associated Coiled-Coil Containing Protein Kinase 2	Protein Coding	O75116	58	GC02M011507	1.539536476	https://www.genecards.org/cgi-bin/carddisp.pl?gene=ROCK2
SFN	Stratifin	Protein Coding	P31947	58	GC01P052767	1.539536476	https://www.genecards.org/cgi-bin/carddisp.pl?gene=SFN
SNTA1	Syntrophin Alpha 1	Protein Coding	Q13424	58	GC20M033407	1.539536476	https://www.genecards.org/cgi-bin/carddisp.pl?gene=SNTA1
SUCLG1	Succinate-CoA Ligase GDP/ADP-Forming Subunit Alpha	Protein Coding	P53597	58	GC02M084423	1.539536476	https://www.genecards.org/cgi-bin/carddisp.pl?gene=SUCLG1
TFE3	Transcription Factor Binding To IGHM Enhancer 3	Protein Coding	P19532	58	GC0XM049028	1.539536476	https://www.genecards.org/cgi-bin/carddisp.pl?gene=TFE3
TFPI	Tissue Factor Pathway Inhibitor	Protein Coding	P10646	58	GC02M187464	1.539536476	https://www.genecards.org/cgi-bin/carddisp.pl?gene=TFPI
TP73	Tumor Protein P73	Protein Coding	O15350	58	GC01P003652	1.539536476	https://www.genecards.org/cgi-bin/carddisp.pl?gene=TP73
ABCB7	ATP Binding Cassette Subfamily B Member 7	Protein Coding	O75027	57	GC0XM075053	1.539536476	https://www.genecards.org/cgi-bin/carddisp.pl?gene=ABCB7
ADM	Adrenomedullin	Protein Coding	P35318	57	GC11P012779	1.539536476	https://www.genecards.org/cgi-bin/carddisp.pl?gene=ADM
COASY	Coenzyme A Synthase	Protein Coding	Q13057	57	GC17P042561	1.539536476	https://www.genecards.org/cgi-bin/carddisp.pl?gene=COASY
CXCL10	C-X-C Motif Chemokine Ligand 10	Protein Coding	P02778	57	GC04M076021	1.539536476	https://www.genecards.org/cgi-bin/carddisp.pl?gene=CXCL10
DAXX	Death Domain Associated Protein	Protein Coding	Q9UER7	57	GC06M033318	1.539536476	https://www.genecards.org/cgi-bin/carddisp.pl?gene=DAXX
DDB1	Damage Specific DNA Binding Protein 1	Protein Coding	Q16531	57	GC11M128795	1.539536476	https://www.genecards.org/cgi-bin/carddisp.pl?gene=DDB1
DROSHA	Drosha Ribonuclease III	Protein Coding	Q9NRR4	57	GC05M031401	1.539536476	https://www.genecards.org/cgi-bin/carddisp.pl?gene=DROSHA
EPHX1	Epoxide Hydrolase 1	Protein Coding	P07099	57	GC01P225810	1.539536476	https://www.genecards.org/cgi-bin/carddisp.pl?gene=EPHX1
EPRS1	Glutamyl-Prolyl-TRNA Synthetase 1	Protein Coding	P07814	57	GC01M219969	1.539536476	https://www.genecards.org/cgi-bin/carddisp.pl?gene=EPRS1
HARS1	Histidyl-TRNA Synthetase 1	Protein Coding	P12081	57	GC05M140673	1.539536476	https://www.genecards.org/cgi-bin/carddisp.pl?gene=HARS1
HPSE	Heparanase	Protein Coding	Q9Y251	57	GC04M083292	1.539536476	https://www.genecards.org/cgi-bin/carddisp.pl?gene=HPSE
KHK	Ketohexokinase	Protein Coding	P50053	57	GC02P027086	1.539536476	https://www.genecards.org/cgi-bin/carddisp.pl?gene=KHK
LAMP1	Lysosomal Associated Membrane Protein 1	Protein Coding	P11279	57	GC13P113297	1.539536476	https://www.genecards.org/cgi-bin/carddisp.pl?gene=LAMP1
MDH1	Malate Dehydrogenase 1	Protein Coding	P40925	57	GC02P063557	1.539536476	https://www.genecards.org/cgi-bin/carddisp.pl?gene=MDH1
NCOA1	Nuclear Receptor Coactivator 1	Protein Coding	Q15788	57	GC02P024492	1.539536476	https://www.genecards.org/cgi-bin/carddisp.pl?gene=NCOA1
NCOA2	Nuclear Receptor Coactivator 2	Protein Coding	Q15596	57	GC08M070109	1.539536476	https://www.genecards.org/cgi-bin/carddisp.pl?gene=NCOA2
PABPN1	Poly(A) Binding Protein Nuclear 1	Protein Coding	Q86U42	57	GC14P050868	1.539536476	https://www.genecards.org/cgi-bin/carddisp.pl?gene=PABPN1
PDGFA	Platelet Derived Growth Factor Subunit A	Protein Coding	P04085	57	GC07M000497	1.539536476	https://www.genecards.org/cgi-bin/carddisp.pl?gene=PDGFA
PPP2R2B	Protein Phosphatase 2 Regulatory Subunit Bbeta	Protein Coding	Q00005	57	GC05M146582	1.539536476	https://www.genecards.org/cgi-bin/carddisp.pl?gene=PPP2R2B
SIRT6	Sirtuin 6	Protein Coding	Q8N6T7	57	GC19M004174	1.539536476	https://www.genecards.org/cgi-bin/carddisp.pl?gene=SIRT6
SMARCC2	SWI/SNF Related, Matrix Associated, Actin Dependent Regulator Of Chromatin Subfamily C Member 2	Protein Coding	Q8TAQ2	57	GC12M059557	1.539536476	https://www.genecards.org/cgi-bin/carddisp.pl?gene=SMARCC2
UBE2D3	Ubiquitin Conjugating Enzyme E2 D3	Protein Coding	P61077	57	GC04M102794	1.539536476	https://www.genecards.org/cgi-bin/carddisp.pl?gene=UBE2D3
UGT1A9	UDP Glucuronosyltransferase Family 1 Member A9	Protein Coding	O60656	57	GC02P233671	1.539536476	https://www.genecards.org/cgi-bin/carddisp.pl?gene=UGT1A9
YWHAH	Tyrosine 3-Monooxygenase/Tryptophan 5-Monooxygenase Activation Protein Eta	Protein Coding	Q04917	57	GC22P031944	1.539536476	https://www.genecards.org/cgi-bin/carddisp.pl?gene=YWHAH
AARS1	Alanyl-TRNA Synthetase 1	Protein Coding	P49588	56	GC16M073536	1.539536476	https://www.genecards.org/cgi-bin/carddisp.pl?gene=AARS1
ADNP	Activity Dependent Neuroprotector Homeobox	Protein Coding	Q9H2P0	56	GC20M050888	1.539536476	https://www.genecards.org/cgi-bin/carddisp.pl?gene=ADNP
AKR1C1	Aldo-Keto Reductase Family 1 Member C1	Protein Coding	Q04828	56	GC10P004963	1.539536476	https://www.genecards.org/cgi-bin/carddisp.pl?gene=AKR1C1
ALDH1B1	Aldehyde Dehydrogenase 1 Family Member B1	Protein Coding	P30837	56	GC09P038392	1.539536476	https://www.genecards.org/cgi-bin/carddisp.pl?gene=ALDH1B1
APPL1	Adaptor Protein, Phosphotyrosine Interacting With PH Domain And Leucine Zipper 1	Protein Coding	Q9UKG1	56	GC03P057227	1.539536476	https://www.genecards.org/cgi-bin/carddisp.pl?gene=APPL1
ATG7	Autophagy Related 7	Protein Coding	O95352	56	GC03P022815	1.539536476	https://www.genecards.org/cgi-bin/carddisp.pl?gene=ATG7
ATXN2	Ataxin 2	Protein Coding	Q99700	56	GC12M111443	1.539536476	https://www.genecards.org/cgi-bin/carddisp.pl?gene=ATXN2
BAG3	BAG Cochaperone 3	Protein Coding	O95817	56	GC10P119651	1.539536476	https://www.genecards.org/cgi-bin/carddisp.pl?gene=BAG3
CALB1	Calbindin 1	Protein Coding	P05937	56	GC08M090058	1.539536476	https://www.genecards.org/cgi-bin/carddisp.pl?gene=CALB1
CASP5	Caspase 5	Protein Coding	P51878	56	GC11M129776	1.539536476	https://www.genecards.org/cgi-bin/carddisp.pl?gene=CASP5
CCL5	C-C Motif Chemokine Ligand 5	Protein Coding	P13501	56	GC17M035871	1.539536476	https://www.genecards.org/cgi-bin/carddisp.pl?gene=CCL5
CCT5	Chaperonin Containing TCP1 Subunit 5	Protein Coding	P48643	56	GC05P010249	1.539536476	https://www.genecards.org/cgi-bin/carddisp.pl?gene=CCT5
CD63	CD63 Molecule	Protein Coding	P08962	56	GC12M059504	1.539536476	https://www.genecards.org/cgi-bin/carddisp.pl?gene=CD63
CDA	Cytidine Deaminase	Protein Coding	P32320	56	GC01P051857	1.539536476	https://www.genecards.org/cgi-bin/carddisp.pl?gene=CDA
CHRNA7	Cholinergic Receptor Nicotinic Alpha 7 Subunit	Protein Coding	P36544	56	GC15P031923	1.539536476	https://www.genecards.org/cgi-bin/carddisp.pl?gene=CHRNA7
CNP	2',3'-Cyclic Nucleotide 3' Phosphodiesterase	Protein Coding	P09543	56	GC17P041966	1.539536476	https://www.genecards.org/cgi-bin/carddisp.pl?gene=CNP
CRH	Corticotropin Releasing Hormone	Protein Coding	P06850	56	GC08M066176	1.539536476	https://www.genecards.org/cgi-bin/carddisp.pl?gene=CRH
CUL4B	Cullin 4B	Protein Coding	Q13620	56	GC0XM120524	1.539536476	https://www.genecards.org/cgi-bin/carddisp.pl?gene=CUL4B
DDX41	DEAD-Box Helicase 41	Protein Coding	Q9UJV9	56	GC05M177511	1.539536476	https://www.genecards.org/cgi-bin/carddisp.pl?gene=DDX41
DFFA	DNA Fragmentation Factor Subunit Alpha	Protein Coding	O00273	56	GC01M010456	1.539536476	https://www.genecards.org/cgi-bin/carddisp.pl?gene=DFFA
DLG1	Discs Large MAGUK Scaffold Protein 1	Protein Coding	Q12959	56	GC03M197042	1.539536476	https://www.genecards.org/cgi-bin/carddisp.pl?gene=DLG1
EBP	EBP Cholestenol Delta-Isomerase	Protein Coding	Q15125	56	GC0XP048521	1.539536476	https://www.genecards.org/cgi-bin/carddisp.pl?gene=EBP
FLII	FLII Actin Remodeling Protein	Protein Coding	Q13045	56	GC17M018244	1.539536476	https://www.genecards.org/cgi-bin/carddisp.pl?gene=FLII
GAD2	Glutamate Decarboxylase 2	Protein Coding	Q05329	56	GC10P026216	1.539536476	https://www.genecards.org/cgi-bin/carddisp.pl?gene=GAD2
GALE	UDP-Galactose-4-Epimerase	Protein Coding	Q14376	56	GC01M023795	1.539536476	https://www.genecards.org/cgi-bin/carddisp.pl?gene=GALE
GALNT2	Polypeptide N-Acetylgalactosaminyltransferase 2	Protein Coding	Q10471	56	GC01P230057	1.539536476	https://www.genecards.org/cgi-bin/carddisp.pl?gene=GALNT2
GBF1	Golgi Brefeldin A Resistant Guanine Nucleotide Exchange Factor 1	Protein Coding	Q92538	56	GC10P113105	1.539536476	https://www.genecards.org/cgi-bin/carddisp.pl?gene=GBF1
GPX1	Glutathione Peroxidase 1	Protein Coding	P07203	56	GC03M054007	1.539536476	https://www.genecards.org/cgi-bin/carddisp.pl?gene=GPX1
GSTO1	Glutathione S-Transferase Omega 1	Protein Coding	P78417	56	GC10P104235	1.539536476	https://www.genecards.org/cgi-bin/carddisp.pl?gene=GSTO1
HPN	Hepsin	Protein Coding	P05981	56	GC19P035040	1.539536476	https://www.genecards.org/cgi-bin/carddisp.pl?gene=HPN
IL17A	Interleukin 17A	Protein Coding	Q16552	56	GC06P052186	1.539536476	https://www.genecards.org/cgi-bin/carddisp.pl?gene=IL17A
KLC1	Kinesin Light Chain 1	Protein Coding	Q07866	56	GC14P116957	1.539536476	https://www.genecards.org/cgi-bin/carddisp.pl?gene=KLC1
KLK4	Kallikrein Related Peptidase 4	Protein Coding	Q9Y5K2	56	GC19M097278	1.539536476	https://www.genecards.org/cgi-bin/carddisp.pl?gene=KLK4
KPNB1	Karyopherin Subunit Beta 1	Protein Coding	Q14974	56	GC17P047649	1.539536476	https://www.genecards.org/cgi-bin/carddisp.pl?gene=KPNB1
KRT10	Keratin 10	Protein Coding	P13645	56	GC17M040818	1.539536476	https://www.genecards.org/cgi-bin/carddisp.pl?gene=KRT10
LETM1	Leucine Zipper And EF-Hand Containing Transmembrane Protein 1	Protein Coding	O95202	56	GC04M001811	1.539536476	https://www.genecards.org/cgi-bin/carddisp.pl?gene=LETM1
LRPAP1	LDL Receptor Related Protein Associated Protein 1	Protein Coding	P30533	56	GC04M005328	1.539536476	https://www.genecards.org/cgi-bin/carddisp.pl?gene=LRPAP1
MAPRE1	Microtubule Associated Protein RP/EB Family Member 1	Protein Coding	Q15691	56	GC20P032819	1.539536476	https://www.genecards.org/cgi-bin/carddisp.pl?gene=MAPRE1
MCCC2	Methylcrotonyl-CoA Carboxylase Subunit 2	Protein Coding	Q9HCC0	56	GC05P078796	1.539536476	https://www.genecards.org/cgi-bin/carddisp.pl?gene=MCCC2
MTMR14	Myotubularin Related Protein 14	Protein Coding	Q8NCE2	56	GC03P009649	1.539536476	https://www.genecards.org/cgi-bin/carddisp.pl?gene=MTMR14
MYO6	Myosin VI	Protein Coding	Q9UM54	56	GC06P075749	1.539536476	https://www.genecards.org/cgi-bin/carddisp.pl?gene=MYO6
NOX1	NADPH Oxidase 1	Protein Coding	Q9Y5S8	56	GC0XM100843	1.539536476	https://www.genecards.org/cgi-bin/carddisp.pl?gene=NOX1
P4HA1	Prolyl 4-Hydroxylase Subunit Alpha 1	Protein Coding	P13674	56	GC10M073007	1.539536476	https://www.genecards.org/cgi-bin/carddisp.pl?gene=P4HA1
PICALM	Phosphatidylinositol Binding Clathrin Assembly Protein	Protein Coding	Q13492	56	GC11M085957	1.539536476	https://www.genecards.org/cgi-bin/carddisp.pl?gene=PICALM
PPIF	Peptidylprolyl Isomerase F	Protein Coding	P30405	56	GC10P112488	1.539536476	https://www.genecards.org/cgi-bin/carddisp.pl?gene=PPIF
PRDX3	Peroxiredoxin 3	Protein Coding	P30048	56	GC10M119167	1.539536476	https://www.genecards.org/cgi-bin/carddisp.pl?gene=PRDX3
PSMB1	Proteasome 20S Subunit Beta 1	Protein Coding	P20618	56	GC06M170535	1.539536476	https://www.genecards.org/cgi-bin/carddisp.pl?gene=PSMB1
PTRH2	Peptidyl-TRNA Hydrolase 2	Protein Coding	Q9Y3E5	56	GC17M059674	1.539536476	https://www.genecards.org/cgi-bin/carddisp.pl?gene=PTRH2
RBBP4	RB Binding Protein 4, Chromatin Remodeling Factor	Protein Coding	Q09028	56	GC01P032651	1.539536476	https://www.genecards.org/cgi-bin/carddisp.pl?gene=RBBP4
S100A9	S100 Calcium Binding Protein A9	Protein Coding	P06702	56	GC01P153357	1.539536476	https://www.genecards.org/cgi-bin/carddisp.pl?gene=S100A9
SEC24D	SEC24 Homolog D, COPII Coat Complex Component	Protein Coding	O94855	56	GC04M118722	1.539536476	https://www.genecards.org/cgi-bin/carddisp.pl?gene=SEC24D
SLC27A4	Solute Carrier Family 27 Member 4	Protein Coding	Q6P1M0	56	GC09P128340	1.539536476	https://www.genecards.org/cgi-bin/carddisp.pl?gene=SLC27A4
SLC39A8	Solute Carrier Family 39 Member 8	Protein Coding	Q9C0K1	56	GC04M102252	1.539536476	https://www.genecards.org/cgi-bin/carddisp.pl?gene=SLC39A8
SLC7A11	Solute Carrier Family 7 Member 11	Protein Coding	Q9UPY5	56	GC04M138164	1.539536476	https://www.genecards.org/cgi-bin/carddisp.pl?gene=SLC7A11
SMARCC1	SWI/SNF Related, Matrix Associated, Actin Dependent Regulator Of Chromatin Subfamily C Member 1	Protein Coding	Q92922	56	GC03M047585	1.539536476	https://www.genecards.org/cgi-bin/carddisp.pl?gene=SMARCC1
SPHK2	Sphingosine Kinase 2	Protein Coding	Q9NRA0	56	GC19P048619	1.539536476	https://www.genecards.org/cgi-bin/carddisp.pl?gene=SPHK2
STK3	Serine/Threonine Kinase 3	Protein Coding	Q13188	56	GC08M098343	1.539536476	https://www.genecards.org/cgi-bin/carddisp.pl?gene=STK3
TREH	Trehalase	Protein Coding	O43280	56	GC11M118657	1.539536476	https://www.genecards.org/cgi-bin/carddisp.pl?gene=TREH
UBTF	Upstream Binding Transcription Factor	Protein Coding	P17480	56	GC17M044205	1.539536476	https://www.genecards.org/cgi-bin/carddisp.pl?gene=UBTF
UCP1	Uncoupling Protein 1	Protein Coding	P25874	56	GC04M140559	1.539536476	https://www.genecards.org/cgi-bin/carddisp.pl?gene=UCP1
ANP32A	Acidic Nuclear Phosphoprotein 32 Family Member A	Protein Coding	P39687	55	GC15M068778	1.539536476	https://www.genecards.org/cgi-bin/carddisp.pl?gene=ANP32A
APBB1	Amyloid Beta Precursor Protein Binding Family B Member 1	Protein Coding	O00213	55	GC11M012775	1.539536476	https://www.genecards.org/cgi-bin/carddisp.pl?gene=APBB1
ATG4B	Autophagy Related 4B Cysteine Peptidase	Protein Coding	Q9Y4P1	55	GC02P241637	1.539536476	https://www.genecards.org/cgi-bin/carddisp.pl?gene=ATG4B
BACH2	BTB Domain And CNC Homolog 2	Protein Coding	Q9BYV9	55	GC06M089926	1.539536476	https://www.genecards.org/cgi-bin/carddisp.pl?gene=BACH2
BANF1	BAF Nuclear Assembly Factor 1	Protein Coding	O75531	55	GC11P066002	1.539536476	https://www.genecards.org/cgi-bin/carddisp.pl?gene=BANF1
CBX3	Chromobox 3	Protein Coding	Q13185	55	GC07P026201	1.539536476	https://www.genecards.org/cgi-bin/carddisp.pl?gene=CBX3
CCL20	C-C Motif Chemokine Ligand 20	Protein Coding	P78556	55	GC02P227846	1.539536476	https://www.genecards.org/cgi-bin/carddisp.pl?gene=CCL20
CCL7	C-C Motif Chemokine Ligand 7	Protein Coding	P80098	55	GC17P034270	1.539536476	https://www.genecards.org/cgi-bin/carddisp.pl?gene=CCL7
CHMP4B	Charged Multivesicular Body Protein 4B	Protein Coding	Q9H444	55	GC20P042272	1.539536476	https://www.genecards.org/cgi-bin/carddisp.pl?gene=CHMP4B
CNBP	CCHC-Type Zinc Finger Nucleic Acid Binding Protein	Protein Coding	P62633	55	GC03M129167	1.539536476	https://www.genecards.org/cgi-bin/carddisp.pl?gene=CNBP
DBT	Dihydrolipoamide Branched Chain Transacylase E2	Protein Coding	P11182	55	GC01M100186	1.539536476	https://www.genecards.org/cgi-bin/carddisp.pl?gene=DBT
DMP1	Dentin Matrix Acidic Phosphoprotein 1	Protein Coding	Q13316	55	GC04P087650	1.539536476	https://www.genecards.org/cgi-bin/carddisp.pl?gene=DMP1
DUSP10	Dual Specificity Phosphatase 10	Protein Coding	Q9Y6W6	55	GC01M221701	1.539536476	https://www.genecards.org/cgi-bin/carddisp.pl?gene=DUSP10
ERCC8	ERCC Excision Repair 8, CSA Ubiquitin Ligase Complex Subunit	Protein Coding	Q13216	55	GC05M060915	1.539536476	https://www.genecards.org/cgi-bin/carddisp.pl?gene=ERCC8
ERLIN1	ER Lipid Raft Associated 1	Protein Coding	O75477	55	GC10M100150	1.539536476	https://www.genecards.org/cgi-bin/carddisp.pl?gene=ERLIN1
ESD	Esterase D	Protein Coding	P10768	55	GC13M046771	1.539536476	https://www.genecards.org/cgi-bin/carddisp.pl?gene=ESD
FADS1	Fatty Acid Desaturase 1	Protein Coding	O60427	55	GC11M061799	1.539536476	https://www.genecards.org/cgi-bin/carddisp.pl?gene=FADS1
FBXO11	F-Box Protein 11	Protein Coding	Q86XK2	55	GC02M047789	1.539536476	https://www.genecards.org/cgi-bin/carddisp.pl?gene=FBXO11
GZMA	Granzyme A	Protein Coding	P12544	55	GC05P055102	1.539536476	https://www.genecards.org/cgi-bin/carddisp.pl?gene=GZMA
HDLBP	High Density Lipoprotein Binding Protein	Protein Coding	Q00341	55	GC02M241227	1.539536476	https://www.genecards.org/cgi-bin/carddisp.pl?gene=HDLBP
HEY1	Hes Related Family BHLH Transcription Factor With YRPW Motif 1	Protein Coding	Q9Y5J3	55	GC08M079764	1.539536476	https://www.genecards.org/cgi-bin/carddisp.pl?gene=HEY1
HMGCS1	3-Hydroxy-3-Methylglutaryl-CoA Synthase 1	Protein Coding	Q01581	55	GC05M044924	1.539536476	https://www.genecards.org/cgi-bin/carddisp.pl?gene=HMGCS1
KCNN2	Potassium Calcium-Activated Channel Subfamily N Member 2	Protein Coding	Q9H2S1	55	GC05P114058	1.539536476	https://www.genecards.org/cgi-bin/carddisp.pl?gene=KCNN2
KPNA3	Karyopherin Subunit Alpha 3	Protein Coding	O00505	55	GC13M049699	1.539536476	https://www.genecards.org/cgi-bin/carddisp.pl?gene=KPNA3
KRT16	Keratin 16	Protein Coding	P08779	55	GC17M041609	1.539536476	https://www.genecards.org/cgi-bin/carddisp.pl?gene=KRT16
MAP3K14	Mitogen-Activated Protein Kinase Kinase Kinase 14	Protein Coding	Q99558	55	GC17M045263	1.539536476	https://www.genecards.org/cgi-bin/carddisp.pl?gene=MAP3K14
MATR3	Matrin 3	Protein Coding	P43243	55	GC05P139274	1.539536476	https://www.genecards.org/cgi-bin/carddisp.pl?gene=MATR3
MLXIPL	MLX Interacting Protein Like	Protein Coding	Q9NP71	55	GC07M073593	1.539536476	https://www.genecards.org/cgi-bin/carddisp.pl?gene=MLXIPL
MPST	Mercaptopyruvate Sulfurtransferase	Protein Coding	P25325	55	GC22P037019	1.539536476	https://www.genecards.org/cgi-bin/carddisp.pl?gene=MPST
MYOCD	Myocardin	Protein Coding	Q8IZQ8	55	GC17P012665	1.539536476	https://www.genecards.org/cgi-bin/carddisp.pl?gene=MYOCD
NOP56	NOP56 Ribonucleoprotein	Protein Coding	O00567	55	GC20P008947	1.539536476	https://www.genecards.org/cgi-bin/carddisp.pl?gene=NOP56
NUDC	Nuclear Distribution C, Dynein Complex Regulator	Protein Coding	Q9Y266	55	GC01P052772	1.539536476	https://www.genecards.org/cgi-bin/carddisp.pl?gene=NUDC
PDCD4	Programmed Cell Death 4	Protein Coding	Q53EL6	55	GC10P110871	1.539536476	https://www.genecards.org/cgi-bin/carddisp.pl?gene=PDCD4
PGAM1	Phosphoglycerate Mutase 1	Protein Coding	P18669	55	GC10P097426	1.539536476	https://www.genecards.org/cgi-bin/carddisp.pl?gene=PGAM1
PIGK	Phosphatidylinositol Glycan Anchor Biosynthesis Class K	Protein Coding	Q92643	55	GC01M077088	1.539536476	https://www.genecards.org/cgi-bin/carddisp.pl?gene=PIGK
PLIN2	Perilipin 2	Protein Coding	Q99541	55	GC09M019278	1.539536476	https://www.genecards.org/cgi-bin/carddisp.pl?gene=PLIN2
PLS3	Plastin 3	Protein Coding	P13797	55	GC0XP115560	1.539536476	https://www.genecards.org/cgi-bin/carddisp.pl?gene=PLS3
PORCN	Porcupine O-Acyltransferase	Protein Coding	Q9H237	55	GC0XP058403	1.539536476	https://www.genecards.org/cgi-bin/carddisp.pl?gene=PORCN
PPIL1	Peptidylprolyl Isomerase Like 1	Protein Coding	Q9Y3C6	55	GC06M036854	1.539536476	https://www.genecards.org/cgi-bin/carddisp.pl?gene=PPIL1
PSMA5	Proteasome 20S Subunit Alpha 5	Protein Coding	P28066	55	GC01M109399	1.539536476	https://www.genecards.org/cgi-bin/carddisp.pl?gene=PSMA5
PSMC4	Proteasome 26S Subunit, ATPase 4	Protein Coding	P43686	55	GC19P123040	1.539536476	https://www.genecards.org/cgi-bin/carddisp.pl?gene=PSMC4
RACK1	Receptor For Activated C Kinase 1	Protein Coding	P63244	55	GC05M182722	1.539536476	https://www.genecards.org/cgi-bin/carddisp.pl?gene=RACK1
RAMP2	Receptor Activity Modifying Protein 2	Protein Coding	O60895	55	GC17P042758	1.539536476	https://www.genecards.org/cgi-bin/carddisp.pl?gene=RAMP2
RNF168	Ring Finger Protein 168	Protein Coding	Q8IYW5	55	GC03M196468	1.539536476	https://www.genecards.org/cgi-bin/carddisp.pl?gene=RNF168
RPL35	Ribosomal Protein L35	Protein Coding	P42766	55	GC09M124857	1.539536476	https://www.genecards.org/cgi-bin/carddisp.pl?gene=RPL35
RPS20	Ribosomal Protein S20	Protein Coding	P60866	55	GC08M056067	1.539536476	https://www.genecards.org/cgi-bin/carddisp.pl?gene=RPS20
RSPO2	R-Spondin 2	Protein Coding	Q6UXX9	55	GC08M107899	1.539536476	https://www.genecards.org/cgi-bin/carddisp.pl?gene=RSPO2
S100A8	S100 Calcium Binding Protein A8	Protein Coding	P05109	55	GC01M163874	1.539536476	https://www.genecards.org/cgi-bin/carddisp.pl?gene=S100A8
SLC30A10	Solute Carrier Family 30 Member 10	Protein Coding	Q6XR72	55	GC01M219685	1.539536476	https://www.genecards.org/cgi-bin/carddisp.pl?gene=SLC30A10
SMARCA5	SWI/SNF Related, Matrix Associated, Actin Dependent Regulator Of Chromatin, Subfamily A, Member 5	Protein Coding	O60264	55	GC04P143513	1.539536476	https://www.genecards.org/cgi-bin/carddisp.pl?gene=SMARCA5
SNRPB	Small Nuclear Ribonucleoprotein Polypeptides B And B1	Protein Coding	P14678	55	GC20M002461	1.539536476	https://www.genecards.org/cgi-bin/carddisp.pl?gene=SNRPB
SRSF2	Serine And Arginine Rich Splicing Factor 2	Protein Coding	Q01130	55	GC17M076734	1.539536476	https://www.genecards.org/cgi-bin/carddisp.pl?gene=SRSF2
SUCLG2	Succinate-CoA Ligase GDP-Forming Subunit Beta	Protein Coding	Q96I99	55	GC03M067358	1.539536476	https://www.genecards.org/cgi-bin/carddisp.pl?gene=SUCLG2
TACC3	Transforming Acidic Coiled-Coil Containing Protein 3	Protein Coding	Q9Y6A5	55	GC04P004726	1.539536476	https://www.genecards.org/cgi-bin/carddisp.pl?gene=TACC3
TAPBP	TAP Binding Protein	Protein Coding	O15533	55	GC06M033299	1.539536476	https://www.genecards.org/cgi-bin/carddisp.pl?gene=TAPBP
TMEM43	Transmembrane Protein 43	Protein Coding	Q9BTV4	55	GC03P022877	1.539536476	https://www.genecards.org/cgi-bin/carddisp.pl?gene=TMEM43
TUBB4B	Tubulin Beta 4B Class IVb	Protein Coding	P68371	55	GC09P137241	1.539536476	https://www.genecards.org/cgi-bin/carddisp.pl?gene=TUBB4B
UBQLN2	Ubiquilin 2	Protein Coding	Q9UHD9	55	GC0XP056563	1.539536476	https://www.genecards.org/cgi-bin/carddisp.pl?gene=UBQLN2
USP10	Ubiquitin Specific Peptidase 10	Protein Coding	Q14694	55	GC16P098311	1.539536476	https://www.genecards.org/cgi-bin/carddisp.pl?gene=USP10
ACTL6A	Actin Like 6A	Protein Coding	O96019	54	GC03P179562	1.539536476	https://www.genecards.org/cgi-bin/carddisp.pl?gene=ACTL6A
AHCYL1	Adenosylhomocysteinase Like 1	Protein Coding	O43865	54	GC01P109984	1.539536476	https://www.genecards.org/cgi-bin/carddisp.pl?gene=AHCYL1
ALDH9A1	Aldehyde Dehydrogenase 9 Family Member A1	Protein Coding	P49189	54	GC01M165689	1.539536476	https://www.genecards.org/cgi-bin/carddisp.pl?gene=ALDH9A1
ALG2	ALG2 Alpha-1,3/1,6-Mannosyltransferase	Protein Coding	Q9H553	54	GC09M099216	1.539536476	https://www.genecards.org/cgi-bin/carddisp.pl?gene=ALG2
ANXA7	Annexin A7	Protein Coding	P20073	54	GC10M073375	1.539536476	https://www.genecards.org/cgi-bin/carddisp.pl?gene=ANXA7
ASPH	Aspartate Beta-Hydroxylase	Protein Coding	Q12797	54	GC08M061500	1.539536476	https://www.genecards.org/cgi-bin/carddisp.pl?gene=ASPH
ATG3	Autophagy Related 3	Protein Coding	Q9NT62	54	GC03M112532	1.539536476	https://www.genecards.org/cgi-bin/carddisp.pl?gene=ATG3
ATP5MC3	ATP Synthase Membrane Subunit C Locus 3	Protein Coding	P48201	54	GC02M175180	1.539536476	https://www.genecards.org/cgi-bin/carddisp.pl?gene=ATP5MC3
BACE2	Beta-Secretase 2	Protein Coding	Q9Y5Z0	54	GC21P041168	1.539536476	https://www.genecards.org/cgi-bin/carddisp.pl?gene=BACE2
BBS4	Bardet-Biedl Syndrome 4	Protein Coding	Q96RK4	54	GC15P072686	1.539536476	https://www.genecards.org/cgi-bin/carddisp.pl?gene=BBS4
BPNT2	3'(2'), 5'-Bisphosphate Nucleotidase 2	Protein Coding	Q9NX62	54	GC08M056958	1.539536476	https://www.genecards.org/cgi-bin/carddisp.pl?gene=BPNT2
C9orf72	C9orf72-SMCR8 Complex Subunit	Protein Coding	Q96LT7	54	GC09M029743	1.539536476	https://www.genecards.org/cgi-bin/carddisp.pl?gene=C9orf72
COIL	Coilin	Protein Coding	P38432	54	GC17M056938	1.539536476	https://www.genecards.org/cgi-bin/carddisp.pl?gene=COIL
CRTAP	Cartilage Associated Protein	Protein Coding	O75718	54	GC03P033530	1.539536476	https://www.genecards.org/cgi-bin/carddisp.pl?gene=CRTAP
DDX39B	DExD-Box Helicase 39B	Protein Coding	Q13838	54	GC06M031530	1.539536476	https://www.genecards.org/cgi-bin/carddisp.pl?gene=DDX39B
DEK	DEK Proto-Oncogene	Protein Coding	P35659	54	GC06M018224	1.539536476	https://www.genecards.org/cgi-bin/carddisp.pl?gene=DEK
DHDDS	Dehydrodolichyl Diphosphate Synthase Subunit	Protein Coding	Q86SQ9	54	GC01P026432	1.539536476	https://www.genecards.org/cgi-bin/carddisp.pl?gene=DHDDS
DHX30	DExH-Box Helicase 30	Protein Coding	Q7L2E3	54	GC03P047802	1.539536476	https://www.genecards.org/cgi-bin/carddisp.pl?gene=DHX30
DSG4	Desmoglein 4	Protein Coding	Q86SJ6	54	GC18P031377	1.539536476	https://www.genecards.org/cgi-bin/carddisp.pl?gene=DSG4
EIF3A	Eukaryotic Translation Initiation Factor 3 Subunit A	Protein Coding	Q14152	54	GC10M119034	1.539536476	https://www.genecards.org/cgi-bin/carddisp.pl?gene=EIF3A
EIF3F	Eukaryotic Translation Initiation Factor 3 Subunit F	Protein Coding	O00303	54	GC11P007970	1.539536476	https://www.genecards.org/cgi-bin/carddisp.pl?gene=EIF3F
ENAH	ENAH Actin Regulator	Protein Coding	Q8N8S7	54	GC01M225486	1.539536476	https://www.genecards.org/cgi-bin/carddisp.pl?gene=ENAH
FAR1	Fatty Acyl-CoA Reductase 1	Protein Coding	Q8WVX9	54	GC11P013668	1.539536476	https://www.genecards.org/cgi-bin/carddisp.pl?gene=FAR1
FBXO32	F-Box Protein 32	Protein Coding	Q969P5	54	GC08M123613	1.539536476	https://www.genecards.org/cgi-bin/carddisp.pl?gene=FBXO32
GPAA1	Glycosylphosphatidylinositol Anchor Attachment 1	Protein Coding	O43292	54	GC08P144082	1.539536476	https://www.genecards.org/cgi-bin/carddisp.pl?gene=GPAA1
HKDC1	Hexokinase Domain Containing 1	Protein Coding	Q2TB90	54	GC10P069220	1.539536476	https://www.genecards.org/cgi-bin/carddisp.pl?gene=HKDC1
LIN28A	Lin-28 Homolog A	Protein Coding	Q9H9Z2	54	GC01P026410	1.539536476	https://www.genecards.org/cgi-bin/carddisp.pl?gene=LIN28A
MAGT1	Magnesium Transporter 1	Protein Coding	Q9H0U3	54	GC0XM078246	1.539536476	https://www.genecards.org/cgi-bin/carddisp.pl?gene=MAGT1
MAPK8IP3	Mitogen-Activated Protein Kinase 8 Interacting Protein 3	Protein Coding	Q9UPT6	54	GC16P001706	1.539536476	https://www.genecards.org/cgi-bin/carddisp.pl?gene=MAPK8IP3
MGST1	Microsomal Glutathione S-Transferase 1	Protein Coding	P10620	54	GC12P016347	1.539536476	https://www.genecards.org/cgi-bin/carddisp.pl?gene=MGST1
MMP17	Matrix Metallopeptidase 17	Protein Coding	Q9ULZ9	54	GC12P131828	1.539536476	https://www.genecards.org/cgi-bin/carddisp.pl?gene=MMP17
MYO1C	Myosin IC	Protein Coding	O00159	54	GC17M001464	1.539536476	https://www.genecards.org/cgi-bin/carddisp.pl?gene=MYO1C
NR0B2	Nuclear Receptor Subfamily 0 Group B Member 2	Protein Coding	Q15466	54	GC01M031719	1.539536476	https://www.genecards.org/cgi-bin/carddisp.pl?gene=NR0B2
PABPC1	Poly(A) Binding Protein Cytoplasmic 1	Protein Coding	P11940	54	GC08M100685	1.539536476	https://www.genecards.org/cgi-bin/carddisp.pl?gene=PABPC1
PIGT	Phosphatidylinositol Glycan Anchor Biosynthesis Class T	Protein Coding	Q969N2	54	GC20P045416	1.539536476	https://www.genecards.org/cgi-bin/carddisp.pl?gene=PIGT
PLD3	Phospholipase D Family Member 3	Protein Coding	Q8IV08	54	GC19P040348	1.539536476	https://www.genecards.org/cgi-bin/carddisp.pl?gene=PLD3
PLIN3	Perilipin 3	Protein Coding	O60664	54	GC19M095943	1.539536476	https://www.genecards.org/cgi-bin/carddisp.pl?gene=PLIN3
PSMA1	Proteasome 20S Subunit Alpha 1	Protein Coding	P25786	54	GC11M014506	1.539536476	https://www.genecards.org/cgi-bin/carddisp.pl?gene=PSMA1
PSMB2	Proteasome 20S Subunit Beta 2	Protein Coding	P49721	54	GC01M035599	1.539536476	https://www.genecards.org/cgi-bin/carddisp.pl?gene=PSMB2
PTP4A1	Protein Tyrosine Phosphatase 4A1	Protein Coding	Q93096	54	GC06P145169	1.539536476	https://www.genecards.org/cgi-bin/carddisp.pl?gene=PTP4A1
PUF60	Poly(U) Binding Splicing Factor 60	Protein Coding	Q9UHX1	54	GC08M143816	1.539536476	https://www.genecards.org/cgi-bin/carddisp.pl?gene=PUF60
RAB10	RAB10, Member RAS Oncogene Family	Protein Coding	P61026	54	GC02P026033	1.539536476	https://www.genecards.org/cgi-bin/carddisp.pl?gene=RAB10
RPS27	Ribosomal Protein S27	Protein Coding	P42677	54	GC01P167183	1.539536476	https://www.genecards.org/cgi-bin/carddisp.pl?gene=RPS27
SAE1	SUMO1 Activating Enzyme Subunit 1	Protein Coding	Q9UBE0	54	GC19P123315	1.539536476	https://www.genecards.org/cgi-bin/carddisp.pl?gene=SAE1
SEC31A	SEC31 Homolog A, COPII Coat Complex Component	Protein Coding	O94979	54	GC04M082818	1.539536476	https://www.genecards.org/cgi-bin/carddisp.pl?gene=SEC31A
SH3GL1	SH3 Domain Containing GRB2 Like 1, Endophilin A2	Protein Coding	Q99961	54	GC19M004360	1.539536476	https://www.genecards.org/cgi-bin/carddisp.pl?gene=SH3GL1
SIL1	SIL1 Nucleotide Exchange Factor	Protein Coding	Q9H173	54	GC05M138985	1.539536476	https://www.genecards.org/cgi-bin/carddisp.pl?gene=SIL1
SLC25A22	Solute Carrier Family 25 Member 22	Protein Coding	Q9H936	54	GC11M012517	1.539536476	https://www.genecards.org/cgi-bin/carddisp.pl?gene=SLC25A22
SUMO2	Small Ubiquitin Like Modifier 2	Protein Coding	P61956	54	GC17M075165	1.539536476	https://www.genecards.org/cgi-bin/carddisp.pl?gene=SUMO2
TARS1	Threonyl-TRNA Synthetase 1	Protein Coding	P26639	54	GC05P033473	1.539536476	https://www.genecards.org/cgi-bin/carddisp.pl?gene=TARS1
TCOF1	Treacle Ribosome Biogenesis Factor 1	Protein Coding	Q13428	54	GC05P153786	1.539536476	https://www.genecards.org/cgi-bin/carddisp.pl?gene=TCOF1
TNFAIP6	TNF Alpha Induced Protein 6	Protein Coding	P98066	54	GC02P151357	1.539536476	https://www.genecards.org/cgi-bin/carddisp.pl?gene=TNFAIP6
TPR	Translocated Promoter Region, Nuclear Basket Protein	Protein Coding	P12270	54	GC01M186323	1.539536476	https://www.genecards.org/cgi-bin/carddisp.pl?gene=TPR
TRIP13	Thyroid Hormone Receptor Interactor 13	Protein Coding	Q15645	54	GC05P000892	1.539536476	https://www.genecards.org/cgi-bin/carddisp.pl?gene=TRIP13
TRPC1	Transient Receptor Potential Cation Channel Subfamily C Member 1	Protein Coding	P48995	54	GC03P142724	1.539536476	https://www.genecards.org/cgi-bin/carddisp.pl?gene=TRPC1
USP5	Ubiquitin Specific Peptidase 5	Protein Coding	P45974	54	GC12P042112	1.539536476	https://www.genecards.org/cgi-bin/carddisp.pl?gene=USP5
UVRAG	UV Radiation Resistance Associated	Protein Coding	Q9P2Y5	54	GC11P075815	1.539536476	https://www.genecards.org/cgi-bin/carddisp.pl?gene=UVRAG
ATG9A	Autophagy Related 9A	Protein Coding	Q7Z3C6	53	GC02M219219	1.539536476	https://www.genecards.org/cgi-bin/carddisp.pl?gene=ATG9A
B4GALT7	Beta-1,4-Galactosyltransferase 7	Protein Coding	Q9UBV7	53	GC05P177600	1.539536476	https://www.genecards.org/cgi-bin/carddisp.pl?gene=B4GALT7
BICD2	BICD Cargo Adaptor 2	Protein Coding	Q8TD16	53	GC09M092711	1.539536476	https://www.genecards.org/cgi-bin/carddisp.pl?gene=BICD2
EIF1AX	Eukaryotic Translation Initiation Factor 1A X-Linked	Protein Coding	P47813	53	GC0XM020124	1.539536476	https://www.genecards.org/cgi-bin/carddisp.pl?gene=EIF1AX
FKBP8	FKBP Prolyl Isomerase 8	Protein Coding	Q14318	53	GC19M096517	1.539536476	https://www.genecards.org/cgi-bin/carddisp.pl?gene=FKBP8
KLRK1	Killer Cell Lectin Like Receptor K1	Protein Coding	P26718	53	GC12M030833	1.539536476	https://www.genecards.org/cgi-bin/carddisp.pl?gene=KLRK1
KRT2	Keratin 2	Protein Coding	P35908	53	GC12M052783	1.539536476	https://www.genecards.org/cgi-bin/carddisp.pl?gene=KRT2
LARP7	La Ribonucleoprotein 7, Transcriptional Regulator	Protein Coding	Q4G0J3	53	GC04P112664	1.539536476	https://www.genecards.org/cgi-bin/carddisp.pl?gene=LARP7
LIN28B	Lin-28 Homolog B	Protein Coding	Q6ZN17	53	GC06P145612	1.539536476	https://www.genecards.org/cgi-bin/carddisp.pl?gene=LIN28B
MAP4	Microtubule Associated Protein 4	Protein Coding	P27816	53	GC03M047850	1.539536476	https://www.genecards.org/cgi-bin/carddisp.pl?gene=MAP4
NBAS	NBAS Subunit Of NRZ Tethering Complex	Protein Coding	A2RRP1	53	GC02M014799	1.539536476	https://www.genecards.org/cgi-bin/carddisp.pl?gene=NBAS
P3H1	Prolyl 3-Hydroxylase 1	Protein Coding	Q32P28	53	GC01M042746	1.539536476	https://www.genecards.org/cgi-bin/carddisp.pl?gene=P3H1
PA2G4	Proliferation-Associated 2G4	Protein Coding	Q9UQ80	53	GC12P061998	1.539536476	https://www.genecards.org/cgi-bin/carddisp.pl?gene=PA2G4
PCBP2	Poly(RC) Binding Protein 2	Protein Coding	Q15366	53	GC12P053452	1.539536476	https://www.genecards.org/cgi-bin/carddisp.pl?gene=PCBP2
PIGS	Phosphatidylinositol Glycan Anchor Biosynthesis Class S	Protein Coding	Q96S52	53	GC17M028553	1.539536476	https://www.genecards.org/cgi-bin/carddisp.pl?gene=PIGS
PSMB6	Proteasome 20S Subunit Beta 6	Protein Coding	P28072	53	GC17P004796	1.539536476	https://www.genecards.org/cgi-bin/carddisp.pl?gene=PSMB6
PSME3	Proteasome Activator Subunit 3	Protein Coding	P61289	53	GC17P042824	1.539536476	https://www.genecards.org/cgi-bin/carddisp.pl?gene=PSME3
RAB3GAP1	RAB3 GTPase Activating Protein Catalytic Subunit 1	Protein Coding	Q15042	53	GC02P135052	1.539536476	https://www.genecards.org/cgi-bin/carddisp.pl?gene=RAB3GAP1
RPS15A	Ribosomal Protein S15a	Protein Coding	P62244	53	GC16M018781	1.539536476	https://www.genecards.org/cgi-bin/carddisp.pl?gene=RPS15A
SCYL1	SCY1 Like Pseudokinase 1	Protein Coding	Q96KG9	53	GC11P065525	1.539536476	https://www.genecards.org/cgi-bin/carddisp.pl?gene=SCYL1
STC1	Stanniocalcin 1	Protein Coding	P52823	53	GC08M023841	1.539536476	https://www.genecards.org/cgi-bin/carddisp.pl?gene=STC1
WDR45	WD Repeat Domain 45	Protein Coding	Q9Y484	53	GC0XM049074	1.539536476	https://www.genecards.org/cgi-bin/carddisp.pl?gene=WDR45
AIFM2	Apoptosis Inducing Factor Mitochondria Associated 2	Protein Coding	Q9BRQ8	52	GC10M070098	1.539536476	https://www.genecards.org/cgi-bin/carddisp.pl?gene=AIFM2
AKAP8	A-Kinase Anchoring Protein 8	Protein Coding	O43823	52	GC19M096365	1.539536476	https://www.genecards.org/cgi-bin/carddisp.pl?gene=AKAP8
ATG12	Autophagy Related 12	Protein Coding	O94817	52	GC05M115828	1.539536476	https://www.genecards.org/cgi-bin/carddisp.pl?gene=ATG12
ATP6V1F	ATPase H+ Transporting V1 Subunit F	Protein Coding	Q16864	52	GC07P128862	1.539536476	https://www.genecards.org/cgi-bin/carddisp.pl?gene=ATP6V1F
CALU	Calumenin	Protein Coding	O43852	52	GC07P128739	1.539536476	https://www.genecards.org/cgi-bin/carddisp.pl?gene=CALU
CBY1	Chibby 1, Beta Catenin Antagonist	Protein Coding	Q9Y3M2	52	GC22P038656	1.539536476	https://www.genecards.org/cgi-bin/carddisp.pl?gene=CBY1
CCDC6	Coiled-Coil Domain Containing 6	Protein Coding	Q16204	52	GC10M059788	1.539536476	https://www.genecards.org/cgi-bin/carddisp.pl?gene=CCDC6
CPSF1	Cleavage And Polyadenylation Specific Factor 1	Protein Coding	Q10570	52	GC08M144393	1.539536476	https://www.genecards.org/cgi-bin/carddisp.pl?gene=CPSF1
CSDE1	Cold Shock Domain Containing E1	Protein Coding	O75534	52	GC01M114716	1.539536476	https://www.genecards.org/cgi-bin/carddisp.pl?gene=CSDE1
CSE1L	Chromosome Segregation 1 Like	Protein Coding	P55060	52	GC20P049046	1.539536476	https://www.genecards.org/cgi-bin/carddisp.pl?gene=CSE1L
CTR9	CTR9 Homolog, Paf1/RNA Polymerase II Complex Component	Protein Coding	Q6PD62	52	GC11P010751	1.539536476	https://www.genecards.org/cgi-bin/carddisp.pl?gene=CTR9
CXCL5	C-X-C Motif Chemokine Ligand 5	Protein Coding	P42830	52	GC04M073995	1.539536476	https://www.genecards.org/cgi-bin/carddisp.pl?gene=CXCL5
EIF3H	Eukaryotic Translation Initiation Factor 3 Subunit H	Protein Coding	O15372	52	GC08M116642	1.539536476	https://www.genecards.org/cgi-bin/carddisp.pl?gene=EIF3H
ETS2	ETS Proto-Oncogene 2, Transcription Factor	Protein Coding	P15036	52	GC21P038805	1.539536476	https://www.genecards.org/cgi-bin/carddisp.pl?gene=ETS2
HSPA1B	Heat Shock Protein Family A (Hsp70) Member 1B	Protein Coding	P0DMV9	52	GC06P144780	1.539536476	https://www.genecards.org/cgi-bin/carddisp.pl?gene=HSPA1B
HSPA6	Heat Shock Protein Family A (Hsp70) Member 6	Protein Coding	P17066	52	GC01P161524	1.539536476	https://www.genecards.org/cgi-bin/carddisp.pl?gene=HSPA6
IDI1	Isopentenyl-Diphosphate Delta Isomerase 1	Protein Coding	Q13907	52	GC10M001039	1.539536476	https://www.genecards.org/cgi-bin/carddisp.pl?gene=IDI1
IRS4	Insulin Receptor Substrate 4	Protein Coding	O14654	52	GC0XM108720	1.539536476	https://www.genecards.org/cgi-bin/carddisp.pl?gene=IRS4
KCNIP1	Potassium Voltage-Gated Channel Interacting Protein 1	Protein Coding	Q9NZI2	52	GC05P170353	1.539536476	https://www.genecards.org/cgi-bin/carddisp.pl?gene=KCNIP1
MAGED1	MAGE Family Member D1	Protein Coding	Q9Y5V3	52	GC0XP051803	1.539536476	https://www.genecards.org/cgi-bin/carddisp.pl?gene=MAGED1
MAGI1	Membrane Associated Guanylate Kinase, WW And PDZ Domain Containing 1	Protein Coding	Q96QZ7	52	GC03M065330	1.539536476	https://www.genecards.org/cgi-bin/carddisp.pl?gene=MAGI1
NAT10	N-Acetyltransferase 10	Protein Coding	Q9H0A0	52	GC11P034105	1.539536476	https://www.genecards.org/cgi-bin/carddisp.pl?gene=NAT10
NDUFAF3	NADH:Ubiquinone Oxidoreductase Complex Assembly Factor 3	Protein Coding	Q9BU61	52	GC03P049020	1.539536476	https://www.genecards.org/cgi-bin/carddisp.pl?gene=NDUFAF3
NUCB1	Nucleobindin 1	Protein Coding	Q02818	52	GC19P048900	1.539536476	https://www.genecards.org/cgi-bin/carddisp.pl?gene=NUCB1
NUP133	Nucleoporin 133	Protein Coding	Q8WUM0	52	GC01M230317	1.539536476	https://www.genecards.org/cgi-bin/carddisp.pl?gene=NUP133
PAFAH1B2	Platelet Activating Factor Acetylhydrolase 1b Catalytic Subunit 2	Protein Coding	P68402	52	GC11P117144	1.539536476	https://www.genecards.org/cgi-bin/carddisp.pl?gene=PAFAH1B2
PEX13	Peroxisomal Biogenesis Factor 13	Protein Coding	Q92968	52	GC02P061017	1.539536476	https://www.genecards.org/cgi-bin/carddisp.pl?gene=PEX13
PIEZO1	Piezo Type Mechanosensitive Ion Channel Component 1 (Er Blood Group)	Protein Coding	Q92508	52	GC16M088715	1.539536476	https://www.genecards.org/cgi-bin/carddisp.pl?gene=PIEZO1
PPA1	Inorganic Pyrophosphatase 1	Protein Coding	Q15181	52	GC10M070202	1.539536476	https://www.genecards.org/cgi-bin/carddisp.pl?gene=PPA1
PPA2	Inorganic Pyrophosphatase 2	Protein Coding	Q9H2U2	52	GC04M105369	1.539536476	https://www.genecards.org/cgi-bin/carddisp.pl?gene=PPA2
PSCA	Prostate Stem Cell Antigen	Protein Coding	O43653	52	GC08P142670	1.539536476	https://www.genecards.org/cgi-bin/carddisp.pl?gene=PSCA
RAB1B	RAB1B, Member RAS Oncogene Family	Protein Coding	Q9H0U4	52	GC11P094692	1.539536476	https://www.genecards.org/cgi-bin/carddisp.pl?gene=RAB1B
RAB3GAP2	RAB3 GTPase Activating Non-Catalytic Protein Subunit 2	Protein Coding	Q9H2M9	52	GC01M220237	1.539536476	https://www.genecards.org/cgi-bin/carddisp.pl?gene=RAB3GAP2
RAB8A	RAB8A, Member RAS Oncogene Family	Protein Coding	P61006	52	GC19P016111	1.539536476	https://www.genecards.org/cgi-bin/carddisp.pl?gene=RAB8A
RANBP1	RAN Binding Protein 1	Protein Coding	P43487	52	GC22P020115	1.539536476	https://www.genecards.org/cgi-bin/carddisp.pl?gene=RANBP1
RAP1GDS1	Rap1 GTPase-GDP Dissociation Stimulator 1	Protein Coding	P52306	52	GC04P098261	1.539536476	https://www.genecards.org/cgi-bin/carddisp.pl?gene=RAP1GDS1
RARRES1	Retinoic Acid Receptor Responder 1	Protein Coding	P49788	52	GC03M158696	1.539536476	https://www.genecards.org/cgi-bin/carddisp.pl?gene=RARRES1
RBMX	RNA Binding Motif Protein X-Linked	Protein Coding	P38159	52	GC0XM136848	1.539536476	https://www.genecards.org/cgi-bin/carddisp.pl?gene=RBMX
RECK	Reversion Inducing Cysteine Rich Protein With Kazal Motifs	Protein Coding	O95980	52	GC09P036036	1.539536476	https://www.genecards.org/cgi-bin/carddisp.pl?gene=RECK
S100A7	S100 Calcium Binding Protein A7	Protein Coding	P31151	52	GC01M153457	1.539536476	https://www.genecards.org/cgi-bin/carddisp.pl?gene=S100A7
SGK3	Serum/Glucocorticoid Regulated Kinase Family Member 3	Protein Coding	Q96BR1	52	GC08P066712	1.539536476	https://www.genecards.org/cgi-bin/carddisp.pl?gene=SGK3
SLC30A2	Solute Carrier Family 30 Member 2	Protein Coding	Q9BRI3	52	GC01M031642	1.539536476	https://www.genecards.org/cgi-bin/carddisp.pl?gene=SLC30A2
SPECC1L	Sperm Antigen With Calponin Homology And Coiled-Coil Domains 1 Like	Protein Coding	Q69YQ0	52	GC22P075624	1.539536476	https://www.genecards.org/cgi-bin/carddisp.pl?gene=SPECC1L
STK26	Serine/Threonine Kinase 26	Protein Coding	Q9P289	52	GC0XP132023	1.539536476	https://www.genecards.org/cgi-bin/carddisp.pl?gene=STK26
TAGLN2	Transgelin 2	Protein Coding	P37802	52	GC01M159918	1.539536476	https://www.genecards.org/cgi-bin/carddisp.pl?gene=TAGLN2
TMEM165	Transmembrane Protein 165	Protein Coding	Q9HC07	52	GC04P055395	1.539536476	https://www.genecards.org/cgi-bin/carddisp.pl?gene=TMEM165
TUBB6	Tubulin Beta 6 Class V	Protein Coding	Q9BUF5	52	GC18P012307	1.539536476	https://www.genecards.org/cgi-bin/carddisp.pl?gene=TUBB6
VPS45	Vacuolar Protein Sorting 45 Homolog	Protein Coding	Q9NRW7	52	GC01P166904	1.539536476	https://www.genecards.org/cgi-bin/carddisp.pl?gene=VPS45
ZMPSTE24	Zinc Metallopeptidase STE24	Protein Coding	O75844	52	GC01P040258	1.539536476	https://www.genecards.org/cgi-bin/carddisp.pl?gene=ZMPSTE24
ABCE1	ATP Binding Cassette Subfamily E Member 1	Protein Coding	P61221	51	GC04P145097	1.539536476	https://www.genecards.org/cgi-bin/carddisp.pl?gene=ABCE1
ACBD3	Acyl-CoA Binding Domain Containing 3	Protein Coding	Q9H3P7	51	GC01M226144	1.539536476	https://www.genecards.org/cgi-bin/carddisp.pl?gene=ACBD3
ALYREF	Aly/REF Export Factor	Protein Coding	Q86V81	51	GC17M081887	1.539536476	https://www.genecards.org/cgi-bin/carddisp.pl?gene=ALYREF
ASGR2	Asialoglycoprotein Receptor 2	Protein Coding	P07307	51	GC17M007101	1.539536476	https://www.genecards.org/cgi-bin/carddisp.pl?gene=ASGR2
C1QTNF3	C1q And TNF Related 3	Protein Coding	Q9BXJ4	51	GC05M034017	1.539536476	https://www.genecards.org/cgi-bin/carddisp.pl?gene=C1QTNF3
CAND1	Cullin Associated And Neddylation Dissociated 1	Protein Coding	Q86VP6	51	GC12P067282	1.539536476	https://www.genecards.org/cgi-bin/carddisp.pl?gene=CAND1
CCL8	C-C Motif Chemokine Ligand 8	Protein Coding	P80075	51	GC17P034319	1.539536476	https://www.genecards.org/cgi-bin/carddisp.pl?gene=CCL8
CCT7	Chaperonin Containing TCP1 Subunit 7	Protein Coding	Q99832	51	GC02P073233	1.539536476	https://www.genecards.org/cgi-bin/carddisp.pl?gene=CCT7
CLPTM1L	CLPTM1 Like	Protein Coding	Q96KA5	51	GC05M001317	1.539536476	https://www.genecards.org/cgi-bin/carddisp.pl?gene=CLPTM1L
EEF1D	Eukaryotic Translation Elongation Factor 1 Delta	Protein Coding	P29692	51	GC08M143579	1.539536476	https://www.genecards.org/cgi-bin/carddisp.pl?gene=EEF1D
EEF1G	Eukaryotic Translation Elongation Factor 1 Gamma	Protein Coding	P26641	51	GC11M128842	1.539536476	https://www.genecards.org/cgi-bin/carddisp.pl?gene=EEF1G
EIF3E	Eukaryotic Translation Initiation Factor 3 Subunit E	Protein Coding	P60228	51	GC08M108163	1.539536476	https://www.genecards.org/cgi-bin/carddisp.pl?gene=EIF3E
EOGT	EGF Domain Specific O-Linked N-Acetylglucosamine Transferase	Protein Coding	Q5NDL2	51	GC03M068975	1.539536476	https://www.genecards.org/cgi-bin/carddisp.pl?gene=EOGT
EPG5	Ectopic P-Granules 5 Autophagy Tethering Factor	Protein Coding	Q9HCE0	51	GC18M045800	1.539536476	https://www.genecards.org/cgi-bin/carddisp.pl?gene=EPG5
FFAR4	Free Fatty Acid Receptor 4	Protein Coding	Q5NUL3	51	GC10P093566	1.539536476	https://www.genecards.org/cgi-bin/carddisp.pl?gene=FFAR4
FOXD3	Forkhead Box D3	Protein Coding	Q9UJU5	51	GC01P063323	1.539536476	https://www.genecards.org/cgi-bin/carddisp.pl?gene=FOXD3
FUBP1	Far Upstream Element Binding Protein 1	Protein Coding	Q96AE4	51	GC01M077944	1.539536476	https://www.genecards.org/cgi-bin/carddisp.pl?gene=FUBP1
FYCO1	FYVE And Coiled-Coil Domain Autophagy Adaptor 1	Protein Coding	Q9BQS8	51	GC03M045917	1.539536476	https://www.genecards.org/cgi-bin/carddisp.pl?gene=FYCO1
GSTK1	Glutathione S-Transferase Kappa 1	Protein Coding	Q9Y2Q3	51	GC07P159706	1.539536476	https://www.genecards.org/cgi-bin/carddisp.pl?gene=GSTK1
H1-3	H1.3 Linker Histone, Cluster Member	Protein Coding	P16402	51	GC06M098177	1.539536476	https://www.genecards.org/cgi-bin/carddisp.pl?gene=H1-3
H1-5	H1.5 Linker Histone, Cluster Member	Protein Coding	P16401	51	GC06M098180	1.539536476	https://www.genecards.org/cgi-bin/carddisp.pl?gene=H1-5
MT1E	Metallothionein 1E	Protein Coding	P04732	51	GC16P056625	1.539536476	https://www.genecards.org/cgi-bin/carddisp.pl?gene=MT1E
MYL6	Myosin Light Chain 6	Protein Coding	P60660	51	GC12P056158	1.539536476	https://www.genecards.org/cgi-bin/carddisp.pl?gene=MYL6
NCR1	Natural Cytotoxicity Triggering Receptor 1	Protein Coding	O76036	51	GC19P123695	1.539536476	https://www.genecards.org/cgi-bin/carddisp.pl?gene=NCR1
NMT1	N-Myristoyltransferase 1	Protein Coding	P30419	51	GC17P123132	1.539536476	https://www.genecards.org/cgi-bin/carddisp.pl?gene=NMT1
NUCB2	Nucleobindin 2	Protein Coding	P80303	51	GC11P017990	1.539536476	https://www.genecards.org/cgi-bin/carddisp.pl?gene=NUCB2
NUS1	NUS1 Dehydrodolichyl Diphosphate Synthase Subunit	Protein Coding	Q96E22	51	GC06P117675	1.539536476	https://www.genecards.org/cgi-bin/carddisp.pl?gene=NUS1
PDCL	Phosducin Like	Protein Coding	Q13371	51	GC09M122798	1.539536476	https://www.genecards.org/cgi-bin/carddisp.pl?gene=PDCL
POP1	POP1 Homolog, Ribonuclease P/MRP Subunit	Protein Coding	Q99575	51	GC08P098117	1.539536476	https://www.genecards.org/cgi-bin/carddisp.pl?gene=POP1
PSMB3	Proteasome 20S Subunit Beta 3	Protein Coding	P49720	51	GC17P038752	1.539536476	https://www.genecards.org/cgi-bin/carddisp.pl?gene=PSMB3
PSMC6	Proteasome 26S Subunit, ATPase 6	Protein Coding	P62333	51	GC14P052707	1.539536476	https://www.genecards.org/cgi-bin/carddisp.pl?gene=PSMC6
PSMD1	Proteasome 26S Subunit, Non-ATPase 1	Protein Coding	Q99460	51	GC02P231056	1.539536476	https://www.genecards.org/cgi-bin/carddisp.pl?gene=PSMD1
PSMD6	Proteasome 26S Subunit, Non-ATPase 6	Protein Coding	Q15008	51	GC03M063973	1.539536476	https://www.genecards.org/cgi-bin/carddisp.pl?gene=PSMD6
PSMD9	Proteasome 26S Subunit, Non-ATPase 9	Protein Coding	O00233	51	GC12P134711	1.539536476	https://www.genecards.org/cgi-bin/carddisp.pl?gene=PSMD9
RAB39B	RAB39B, Member RAS Oncogene Family	Protein Coding	Q96DA2	51	GC0XM155259	1.539536476	https://www.genecards.org/cgi-bin/carddisp.pl?gene=RAB39B
RINT1	RAD50 Interactor 1	Protein Coding	Q6NUQ1	51	GC07P105532	1.539536476	https://www.genecards.org/cgi-bin/carddisp.pl?gene=RINT1
RNF213	Ring Finger Protein 213	Protein Coding	Q63HN8	51	GC17P080260	1.539536476	https://www.genecards.org/cgi-bin/carddisp.pl?gene=RNF213
RPN2	Ribophorin II	Protein Coding	P04844	51	GC20P037178	1.539536476	https://www.genecards.org/cgi-bin/carddisp.pl?gene=RPN2
RPS11	Ribosomal Protein S11	Protein Coding	P62280	51	GC19P049496	1.539536476	https://www.genecards.org/cgi-bin/carddisp.pl?gene=RPS11
SAFB	Scaffold Attachment Factor B	Protein Coding	Q15424	51	GC19P005623	1.539536476	https://www.genecards.org/cgi-bin/carddisp.pl?gene=SAFB
SNRNP70	Small Nuclear Ribonucleoprotein U1 Subunit 70	Protein Coding	P08621	51	GC19P049085	1.539536476	https://www.genecards.org/cgi-bin/carddisp.pl?gene=SNRNP70
SNRPD2	Small Nuclear Ribonucleoprotein D2 Polypeptide	Protein Coding	P62316	51	GC19M097042	1.539536476	https://www.genecards.org/cgi-bin/carddisp.pl?gene=SNRPD2
SRSF3	Serine And Arginine Rich Splicing Factor 3	Protein Coding	P84103	51	GC06P144907	1.539536476	https://www.genecards.org/cgi-bin/carddisp.pl?gene=SRSF3
SYNCRIP	Synaptotagmin Binding Cytoplasmic RNA Interacting Protein	Protein Coding	O60506	51	GC06M085607	1.539536476	https://www.genecards.org/cgi-bin/carddisp.pl?gene=SYNCRIP
TOE1	Target Of EGR1, Exonuclease	Protein Coding	Q96GM8	51	GC01P055476	1.539536476	https://www.genecards.org/cgi-bin/carddisp.pl?gene=TOE1
ANKFY1	Ankyrin Repeat And FYVE Domain Containing 1	Protein Coding	Q9P2R3	50	GC17M004163	1.539536476	https://www.genecards.org/cgi-bin/carddisp.pl?gene=ANKFY1
AP3M1	Adaptor Related Protein Complex 3 Subunit Mu 1	Protein Coding	Q9Y2T2	50	GC10M074120	1.539536476	https://www.genecards.org/cgi-bin/carddisp.pl?gene=AP3M1
ARFGAP1	ADP Ribosylation Factor GTPase Activating Protein 1	Protein Coding	Q8N6T3	50	GC20P063272	1.539536476	https://www.genecards.org/cgi-bin/carddisp.pl?gene=ARFGAP1
ATE1	Arginyltransferase 1	Protein Coding	O95260	50	GC10M121709	1.539536476	https://www.genecards.org/cgi-bin/carddisp.pl?gene=ATE1
ATG2A	Autophagy Related 2A	Protein Coding	Q2TAZ0	50	GC11M128968	1.539536476	https://www.genecards.org/cgi-bin/carddisp.pl?gene=ATG2A
ATG4A	Autophagy Related 4A Cysteine Peptidase	Protein Coding	Q8WYN0	50	GC0XP108091	1.539536476	https://www.genecards.org/cgi-bin/carddisp.pl?gene=ATG4A
BABAM1	BRISC And BRCA1 A Complex Member 1	Protein Coding	Q9NWV8	50	GC19P122605	1.539536476	https://www.genecards.org/cgi-bin/carddisp.pl?gene=BABAM1
CAP1	Cyclase Associated Actin Cytoskeleton Regulatory Protein 1	Protein Coding	Q01518	50	GC01P054872	1.539536476	https://www.genecards.org/cgi-bin/carddisp.pl?gene=CAP1
CAPZA1	Capping Actin Protein Of Muscle Z-Line Subunit Alpha 1	Protein Coding	P52907	50	GC01P112619	1.539536476	https://www.genecards.org/cgi-bin/carddisp.pl?gene=CAPZA1
DAD1	Defender Against Cell Death 1	Protein Coding	P61803	50	GC14M027412	1.539536476	https://www.genecards.org/cgi-bin/carddisp.pl?gene=DAD1
DDX3Y	DEAD-Box Helicase 3 Y-Linked	Protein Coding	O15523	50	GC0YP012903	1.539536476	https://www.genecards.org/cgi-bin/carddisp.pl?gene=DDX3Y
EIF3M	Eukaryotic Translation Initiation Factor 3 Subunit M	Protein Coding	Q7L2H7	50	GC11P032701	1.539536476	https://www.genecards.org/cgi-bin/carddisp.pl?gene=EIF3M
EIF5	Eukaryotic Translation Initiation Factor 5	Protein Coding	P55010	50	GC14P103333	1.539536476	https://www.genecards.org/cgi-bin/carddisp.pl?gene=EIF5
GSPT1	G1 To S Phase Transition 1	Protein Coding	P15170	50	GC16M011868	1.539536476	https://www.genecards.org/cgi-bin/carddisp.pl?gene=GSPT1
H3C1	H3 Clustered Histone 1	Protein Coding	P68431	50	GC06P144545	1.539536476	https://www.genecards.org/cgi-bin/carddisp.pl?gene=H3C1
HEY2	Hes Related Family BHLH Transcription Factor With YRPW Motif 2	Protein Coding	Q9UBP5	50	GC06P146143	1.539536476	https://www.genecards.org/cgi-bin/carddisp.pl?gene=HEY2
IER3	Immediate Early Response 3	Protein Coding	P46695	50	GC06M030743	1.539536476	https://www.genecards.org/cgi-bin/carddisp.pl?gene=IER3
JAZF1	JAZF Zinc Finger 1	Protein Coding	Q86VZ6	50	GC07M027830	1.539536476	https://www.genecards.org/cgi-bin/carddisp.pl?gene=JAZF1
KIFC1	Kinesin Family Member C1	Protein Coding	Q9BW19	50	GC06P033391	1.539536476	https://www.genecards.org/cgi-bin/carddisp.pl?gene=KIFC1
METTL14	Methyltransferase 14, N6-Adenosine-Methyltransferase Non-Catalytic Subunit	Protein Coding	Q9HCE5	50	GC04P118685	1.539536476	https://www.genecards.org/cgi-bin/carddisp.pl?gene=METTL14
MPRIP	Myosin Phosphatase Rho Interacting Protein	Protein Coding	Q6WCQ1	50	GC17P017042	1.539536476	https://www.genecards.org/cgi-bin/carddisp.pl?gene=MPRIP
MYRF	Myelin Regulatory Factor	Protein Coding	Q9Y2G1	50	GC11P093690	1.539536476	https://www.genecards.org/cgi-bin/carddisp.pl?gene=MYRF
PSMG2	Proteasome Assembly Chaperone 2	Protein Coding	Q969U7	50	GC18P022442	1.539536476	https://www.genecards.org/cgi-bin/carddisp.pl?gene=PSMG2
RBM14	RNA Binding Motif Protein 14	Protein Coding	Q96PK6	50	GC11P094738	1.539536476	https://www.genecards.org/cgi-bin/carddisp.pl?gene=RBM14
RIF1	Replication Timing Regulatory Factor 1	Protein Coding	Q5UIP0	50	GC02P151409	1.539536476	https://www.genecards.org/cgi-bin/carddisp.pl?gene=RIF1
RNH1	Ribonuclease/Angiogenin Inhibitor 1	Protein Coding	P13489	50	GC11M012502	1.539536476	https://www.genecards.org/cgi-bin/carddisp.pl?gene=RNH1
RPA3	Replication Protein A3	Protein Coding	P35244	50	GC07M009507	1.539536476	https://www.genecards.org/cgi-bin/carddisp.pl?gene=RPA3
RPL34	Ribosomal Protein L34	Protein Coding	P49207	50	GC04P108620	1.539536476	https://www.genecards.org/cgi-bin/carddisp.pl?gene=RPL34
RPLP1	Ribosomal Protein Lateral Stalk Subunit P1	Protein Coding	P05386	50	GC15P166685	1.539536476	https://www.genecards.org/cgi-bin/carddisp.pl?gene=RPLP1
RPS13	Ribosomal Protein S13	Protein Coding	P62277	50	GC11M017968	1.539536476	https://www.genecards.org/cgi-bin/carddisp.pl?gene=RPS13
RPS15	Ribosomal Protein S15	Protein Coding	P62841	50	GC19P001438	1.539536476	https://www.genecards.org/cgi-bin/carddisp.pl?gene=RPS15
RPS16	Ribosomal Protein S16	Protein Coding	P62249	50	GC19M039433	1.539536476	https://www.genecards.org/cgi-bin/carddisp.pl?gene=RPS16
SF1	Splicing Factor 1	Protein Coding	Q15637	50	GC11M064764	1.539536476	https://www.genecards.org/cgi-bin/carddisp.pl?gene=SF1
SIRT4	Sirtuin 4	Protein Coding	Q9Y6E7	50	GC12P120291	1.539536476	https://www.genecards.org/cgi-bin/carddisp.pl?gene=SIRT4
SNX3	Sorting Nexin 3	Protein Coding	O60493	50	GC06M108211	1.539536476	https://www.genecards.org/cgi-bin/carddisp.pl?gene=SNX3
SRP19	Signal Recognition Particle 19	Protein Coding	P09132	50	GC05P112862	1.539536476	https://www.genecards.org/cgi-bin/carddisp.pl?gene=SRP19
SRSF9	Serine And Arginine Rich Splicing Factor 9	Protein Coding	Q13242	50	GC12M120461	1.539536476	https://www.genecards.org/cgi-bin/carddisp.pl?gene=SRSF9
STAU1	Staufen Double-Stranded RNA Binding Protein 1	Protein Coding	O95793	50	GC20M049113	1.539536476	https://www.genecards.org/cgi-bin/carddisp.pl?gene=STAU1
STRAP	Serine/Threonine Kinase Receptor Associated Protein	Protein Coding	Q9Y3F4	50	GC12P015882	1.539536476	https://www.genecards.org/cgi-bin/carddisp.pl?gene=STRAP
TEAD3	TEA Domain Transcription Factor 3	Protein Coding	Q99594	50	GC06M097249	1.539536476	https://www.genecards.org/cgi-bin/carddisp.pl?gene=TEAD3
TLR10	Toll Like Receptor 10	Protein Coding	Q9BXR5	50	GC04M038773	1.539536476	https://www.genecards.org/cgi-bin/carddisp.pl?gene=TLR10
TOMM70	Translocase Of Outer Mitochondrial Membrane 70	Protein Coding	O94826	50	GC03M100364	1.539536476	https://www.genecards.org/cgi-bin/carddisp.pl?gene=TOMM70
TSN	Translin	Protein Coding	Q15631	50	GC02P121737	1.539536476	https://www.genecards.org/cgi-bin/carddisp.pl?gene=TSN
WNT16	Wnt Family Member 16	Protein Coding	Q9UBV4	50	GC07P121325	1.539536476	https://www.genecards.org/cgi-bin/carddisp.pl?gene=WNT16
ADPGK	ADP Dependent Glucokinase	Protein Coding	Q9BRR6	49	GC15M072751	1.539536476	https://www.genecards.org/cgi-bin/carddisp.pl?gene=ADPGK
COPS8	COP9 Signalosome Subunit 8	Protein Coding	Q99627	49	GC02P237085	1.539536476	https://www.genecards.org/cgi-bin/carddisp.pl?gene=COPS8
GPAT3	Glycerol-3-Phosphate Acyltransferase 3	Protein Coding	Q53EU6	49	GC04P083647	1.539536476	https://www.genecards.org/cgi-bin/carddisp.pl?gene=GPAT3
HSPA13	Heat Shock Protein Family A (Hsp70) Member 13	Protein Coding	P48723	49	GC21M015470	1.539536476	https://www.genecards.org/cgi-bin/carddisp.pl?gene=HSPA13
IST1	IST1 Factor Associated With ESCRT-III	Protein Coding	P53990	49	GC16P097878	1.539536476	https://www.genecards.org/cgi-bin/carddisp.pl?gene=IST1
LMO7	LIM Domain 7	Protein Coding	Q8WWI1	49	GC13P075620	1.539536476	https://www.genecards.org/cgi-bin/carddisp.pl?gene=LMO7
LRRFIP2	LRR Binding FLII Interacting Protein 2	Protein Coding	Q9Y608	49	GC03M037052	1.539536476	https://www.genecards.org/cgi-bin/carddisp.pl?gene=LRRFIP2
MAP1S	Microtubule Associated Protein 1S	Protein Coding	Q66K74	49	GC19P122611	1.539536476	https://www.genecards.org/cgi-bin/carddisp.pl?gene=MAP1S
NOLC1	Nucleolar And Coiled-Body Phosphoprotein 1	Protein Coding	Q14978	49	GC10P102152	1.539536476	https://www.genecards.org/cgi-bin/carddisp.pl?gene=NOLC1
PREB	Prolactin Regulatory Element Binding	Protein Coding	Q9HCU5	49	GC02M027130	1.539536476	https://www.genecards.org/cgi-bin/carddisp.pl?gene=PREB
RAB21	RAB21, Member RAS Oncogene Family	Protein Coding	Q9UL25	49	GC12P071754	1.539536476	https://www.genecards.org/cgi-bin/carddisp.pl?gene=RAB21
RABEP1	Rabaptin, RAB GTPase Binding Effector Protein 1	Protein Coding	Q15276	49	GC17P005282	1.539536476	https://www.genecards.org/cgi-bin/carddisp.pl?gene=RABEP1
RBM39	RNA Binding Motif Protein 39	Protein Coding	Q14498	49	GC20M035935	1.539536476	https://www.genecards.org/cgi-bin/carddisp.pl?gene=RBM39
STX17	Syntaxin 17	Protein Coding	P56962	49	GC09P099906	1.539536476	https://www.genecards.org/cgi-bin/carddisp.pl?gene=STX17
ZNF638	Zinc Finger Protein 638	Protein Coding	Q14966	49	GC02P071276	1.539536476	https://www.genecards.org/cgi-bin/carddisp.pl?gene=ZNF638
ATP5ME	ATP Synthase Membrane Subunit E	Protein Coding	P56385	48	GC04M005215	1.539536476	https://www.genecards.org/cgi-bin/carddisp.pl?gene=ATP5ME
ATP5MG	ATP Synthase Membrane Subunit G	Protein Coding	O75964	48	GC11P122736	1.539536476	https://www.genecards.org/cgi-bin/carddisp.pl?gene=ATP5MG
AUP1	AUP1 Lipid Droplet Regulating VLDL Assembly Factor	Protein Coding	Q9Y679	48	GC02M074526	1.539536476	https://www.genecards.org/cgi-bin/carddisp.pl?gene=AUP1
BCL2L10	BCL2 Like 10	Protein Coding	Q9HD36	48	GC15M152477	1.539536476	https://www.genecards.org/cgi-bin/carddisp.pl?gene=BCL2L10
BRIX1	Biogenesis Of Ribosomes BRX1	Protein Coding	Q8TDN6	48	GC05P035232	1.539536476	https://www.genecards.org/cgi-bin/carddisp.pl?gene=BRIX1
BYSL	Bystin Like	Protein Coding	Q13895	48	GC06P144949	1.539536476	https://www.genecards.org/cgi-bin/carddisp.pl?gene=BYSL
CACYBP	Calcyclin Binding Protein	Protein Coding	Q9HB71	48	GC01P175016	1.539536476	https://www.genecards.org/cgi-bin/carddisp.pl?gene=CACYBP
CIP2A	Cellular Inhibitor Of PP2A	Protein Coding	Q8TCG1	48	GC03M108606	1.539536476	https://www.genecards.org/cgi-bin/carddisp.pl?gene=CIP2A
EIF3C	Eukaryotic Translation Initiation Factor 3 Subunit C	Protein Coding	Q99613	48	GC16P096542	1.539536476	https://www.genecards.org/cgi-bin/carddisp.pl?gene=EIF3C
ENC1	Ectodermal-Neural Cortex 1	Protein Coding	O14682	48	GC05M074627	1.539536476	https://www.genecards.org/cgi-bin/carddisp.pl?gene=ENC1
GATAD2A	GATA Zinc Finger Domain Containing 2A	Protein Coding	Q86YP4	48	GC19P122634	1.539536476	https://www.genecards.org/cgi-bin/carddisp.pl?gene=GATAD2A
GLT8D1	Glycosyltransferase 8 Domain Containing 1	Protein Coding	Q68CQ7	48	GC03M052694	1.539536476	https://www.genecards.org/cgi-bin/carddisp.pl?gene=GLT8D1
HM13	Histocompatibility Minor 13	Protein Coding	Q8TCT9	48	GC20P031514	1.539536476	https://www.genecards.org/cgi-bin/carddisp.pl?gene=HM13
HNRNPAB	Heterogeneous Nuclear Ribonucleoprotein A/B	Protein Coding	Q99729	48	GC05P178204	1.539536476	https://www.genecards.org/cgi-bin/carddisp.pl?gene=HNRNPAB
HNRNPUL1	Heterogeneous Nuclear Ribonucleoprotein U Like 1	Protein Coding	Q9BUJ2	48	GC19P041262	1.539536476	https://www.genecards.org/cgi-bin/carddisp.pl?gene=HNRNPUL1
LYAR	Ly1 Antibody Reactive	Protein Coding	Q9NX58	48	GC04M005375	1.539536476	https://www.genecards.org/cgi-bin/carddisp.pl?gene=LYAR
MRPL39	Mitochondrial Ribosomal Protein L39	Protein Coding	Q9NYK5	48	GC21M025585	1.539536476	https://www.genecards.org/cgi-bin/carddisp.pl?gene=MRPL39
MYL6B	Myosin Light Chain 6B	Protein Coding	P14649	48	GC12P062010	1.539536476	https://www.genecards.org/cgi-bin/carddisp.pl?gene=MYL6B
MYO1D	Myosin ID	Protein Coding	O94832	48	GC17M032492	1.539536476	https://www.genecards.org/cgi-bin/carddisp.pl?gene=MYO1D
NCEH1	Neutral Cholesterol Ester Hydrolase 1	Protein Coding	Q6PIU2	48	GC03M172630	1.539536476	https://www.genecards.org/cgi-bin/carddisp.pl?gene=NCEH1
NSMAF	Neutral Sphingomyelinase Activation Associated Factor	Protein Coding	Q92636	48	GC08M058569	1.539536476	https://www.genecards.org/cgi-bin/carddisp.pl?gene=NSMAF
PSMG1	Proteasome Assembly Chaperone 1	Protein Coding	O95456	48	GC21M039174	1.539536476	https://www.genecards.org/cgi-bin/carddisp.pl?gene=PSMG1
RHBDF1	Rhomboid 5 Homolog 1	Protein Coding	Q96CC6	48	GC16M000058	1.539536476	https://www.genecards.org/cgi-bin/carddisp.pl?gene=RHBDF1
RPL27A	Ribosomal Protein L27a	Protein Coding	P46776	48	GC11P008682	1.539536476	https://www.genecards.org/cgi-bin/carddisp.pl?gene=RPL27A
RPL28	Ribosomal Protein L28	Protein Coding	P46779	48	GC19P123707	1.539536476	https://www.genecards.org/cgi-bin/carddisp.pl?gene=RPL28
SCYL2	SCY1 Like Pseudokinase 2	Protein Coding	Q6P3W7	48	GC12P100267	1.539536476	https://www.genecards.org/cgi-bin/carddisp.pl?gene=SCYL2
SENP3	SUMO Specific Peptidase 3	Protein Coding	Q9H4L4	48	GC17P121923	1.539536476	https://www.genecards.org/cgi-bin/carddisp.pl?gene=SENP3
SF3A3	Splicing Factor 3a Subunit 3	Protein Coding	Q12874	48	GC01M037956	1.539536476	https://www.genecards.org/cgi-bin/carddisp.pl?gene=SF3A3
SLC15A4	Solute Carrier Family 15 Member 4	Protein Coding	Q8N697	48	GC12M128793	1.539536476	https://www.genecards.org/cgi-bin/carddisp.pl?gene=SLC15A4
SLIRP	SRA Stem-Loop Interacting RNA Binding Protein	Protein Coding	Q9GZT3	48	GC14P077708	1.539536476	https://www.genecards.org/cgi-bin/carddisp.pl?gene=SLIRP
SNRPD3	Small Nuclear Ribonucleoprotein D3 Polypeptide	Protein Coding	P62318	48	GC22P024555	1.539536476	https://www.genecards.org/cgi-bin/carddisp.pl?gene=SNRPD3
SRSF7	Serine And Arginine Rich Splicing Factor 7	Protein Coding	Q16629	48	GC02M038743	1.539536476	https://www.genecards.org/cgi-bin/carddisp.pl?gene=SRSF7
STX18	Syntaxin 18	Protein Coding	Q9P2W9	48	GC04M005377	1.539536476	https://www.genecards.org/cgi-bin/carddisp.pl?gene=STX18
TBCB	Tubulin Folding Cofactor B	Protein Coding	Q99426	48	GC19P122948	1.539536476	https://www.genecards.org/cgi-bin/carddisp.pl?gene=TBCB
TIMM13	Translocase Of Inner Mitochondrial Membrane 13	Protein Coding	Q9Y5L4	48	GC19M002425	1.539536476	https://www.genecards.org/cgi-bin/carddisp.pl?gene=TIMM13
UBA52	Ubiquitin A-52 Residue Ribosomal Protein Fusion Product 1	Protein Coding	P62987	48	GC19P018563	1.539536476	https://www.genecards.org/cgi-bin/carddisp.pl?gene=UBA52
UQCR10	Ubiquinol-Cytochrome C Reductase, Complex III Subunit X	Protein Coding	Q9UDW1	48	GC22P029767	1.539536476	https://www.genecards.org/cgi-bin/carddisp.pl?gene=UQCR10
USP25	Ubiquitin Specific Peptidase 25	Protein Coding	Q9UHP3	48	GC21P018976	1.539536476	https://www.genecards.org/cgi-bin/carddisp.pl?gene=USP25
WBP11	WW Domain Binding Protein 11	Protein Coding	Q9Y2W2	48	GC12M014784	1.539536476	https://www.genecards.org/cgi-bin/carddisp.pl?gene=WBP11
YTHDF3	YTH N6-Methyladenosine RNA Binding Protein F3	Protein Coding	Q7Z739	48	GC08P063168	1.539536476	https://www.genecards.org/cgi-bin/carddisp.pl?gene=YTHDF3
ZC3HAV1	Zinc Finger CCCH-Type Containing, Antiviral 1	Protein Coding	Q7Z2W4	48	GC07M139122	1.539536476	https://www.genecards.org/cgi-bin/carddisp.pl?gene=ZC3HAV1
ABHD10	Abhydrolase Domain Containing 10, Depalmitoylase	Protein Coding	Q9NUJ1	47	GC03P111980	1.539536476	https://www.genecards.org/cgi-bin/carddisp.pl?gene=ABHD10
APMAP	Adipocyte Plasma Membrane Associated Protein	Protein Coding	Q9HDC9	47	GC20M024962	1.539536476	https://www.genecards.org/cgi-bin/carddisp.pl?gene=APMAP
ARL8B	ADP Ribosylation Factor Like GTPase 8B	Protein Coding	Q9NVJ2	47	GC03P005122	1.539536476	https://www.genecards.org/cgi-bin/carddisp.pl?gene=ARL8B
BPNT1	3'(2'), 5'-Bisphosphate Nucleotidase 1	Protein Coding	O95861	47	GC01M220057	1.539536476	https://www.genecards.org/cgi-bin/carddisp.pl?gene=BPNT1
C1GALT1C1	C1GALT1 Specific Chaperone 1	Protein Coding	Q96EU7	47	GC0XM120625	1.539536476	https://www.genecards.org/cgi-bin/carddisp.pl?gene=C1GALT1C1
CDC42EP1	CDC42 Effector Protein 1	Protein Coding	Q00587	47	GC22P075984	1.539536476	https://www.genecards.org/cgi-bin/carddisp.pl?gene=CDC42EP1
EHD4	EH Domain Containing 4	Protein Coding	Q9H223	47	GC15M041895	1.539536476	https://www.genecards.org/cgi-bin/carddisp.pl?gene=EHD4
EIF3B	Eukaryotic Translation Initiation Factor 3 Subunit B	Protein Coding	P55884	47	GC07P002354	1.539536476	https://www.genecards.org/cgi-bin/carddisp.pl?gene=EIF3B
EPM2AIP1	EPM2A Interacting Protein 1	Protein Coding	Q7L775	47	GC03M037159	1.539536476	https://www.genecards.org/cgi-bin/carddisp.pl?gene=EPM2AIP1
GINS2	GINS Complex Subunit 2	Protein Coding	Q9Y248	47	GC16M085676	1.539536476	https://www.genecards.org/cgi-bin/carddisp.pl?gene=GINS2
GPAT4	Glycerol-3-Phosphate Acyltransferase 4	Protein Coding	Q86UL3	47	GC08P041577	1.539536476	https://www.genecards.org/cgi-bin/carddisp.pl?gene=GPAT4
H2AZ2	H2A.Z Variant Histone 2	Protein Coding	Q71UI9	47	GC07M045450	1.539536476	https://www.genecards.org/cgi-bin/carddisp.pl?gene=H2AZ2
KTN1	Kinectin 1	Protein Coding	Q86UP2	47	GC14P055559	1.539536476	https://www.genecards.org/cgi-bin/carddisp.pl?gene=KTN1
MRPL11	Mitochondrial Ribosomal Protein L11	Protein Coding	Q9Y3B7	47	GC11M129066	1.539536476	https://www.genecards.org/cgi-bin/carddisp.pl?gene=MRPL11
NAPA	NSF Attachment Protein Alpha	Protein Coding	P54920	47	GC19M097112	1.539536476	https://www.genecards.org/cgi-bin/carddisp.pl?gene=NAPA
NCLN	Nicalin	Protein Coding	Q969V3	47	GC19P003185	1.539536476	https://www.genecards.org/cgi-bin/carddisp.pl?gene=NCLN
NIPSNAP2	Nipsnap Homolog 2	Protein Coding	O75323	47	GC07P060880	1.539536476	https://www.genecards.org/cgi-bin/carddisp.pl?gene=NIPSNAP2
NTPCR	Nucleoside-Triphosphatase, Cancer-Related	Protein Coding	Q9BSD7	47	GC01P232950	1.539536476	https://www.genecards.org/cgi-bin/carddisp.pl?gene=NTPCR
PITPNB	Phosphatidylinositol Transfer Protein Beta	Protein Coding	P48739	47	GC22M027851	1.539536476	https://www.genecards.org/cgi-bin/carddisp.pl?gene=PITPNB
PNO1	Partner Of NOB1 Homolog	Protein Coding	Q9NRX1	47	GC02P068157	1.539536476	https://www.genecards.org/cgi-bin/carddisp.pl?gene=PNO1
PTGR1	Prostaglandin Reductase 1	Protein Coding	Q14914	47	GC09M111549	1.539536476	https://www.genecards.org/cgi-bin/carddisp.pl?gene=PTGR1
RAI14	Retinoic Acid Induced 14	Protein Coding	Q9P0K7	47	GC05P034656	1.539536476	https://www.genecards.org/cgi-bin/carddisp.pl?gene=RAI14
SAFB2	Scaffold Attachment Factor B2	Protein Coding	Q14151	47	GC19M095958	1.539536476	https://www.genecards.org/cgi-bin/carddisp.pl?gene=SAFB2
SPRTN	SprT-Like N-Terminal Domain	Protein Coding	Q9H040	47	GC01P231337	1.539536476	https://www.genecards.org/cgi-bin/carddisp.pl?gene=SPRTN
SPTSSA	Serine Palmitoyltransferase Small Subunit A	Protein Coding	Q969W0	47	GC14M034432	1.539536476	https://www.genecards.org/cgi-bin/carddisp.pl?gene=SPTSSA
SRP14	Signal Recognition Particle 14	Protein Coding	P37108	47	GC15M040035	1.539536476	https://www.genecards.org/cgi-bin/carddisp.pl?gene=SRP14
SSR3	Signal Sequence Receptor Subunit 3	Protein Coding	Q9UNL2	47	GC03M156540	1.539536476	https://www.genecards.org/cgi-bin/carddisp.pl?gene=SSR3
SUB1	SUB1 Regulator Of Transcription	Protein Coding	P53999	47	GC05P033345	1.539536476	https://www.genecards.org/cgi-bin/carddisp.pl?gene=SUB1
TOR3A	Torsin Family 3 Member A	Protein Coding	Q9H497	47	GC01P179081	1.539536476	https://www.genecards.org/cgi-bin/carddisp.pl?gene=TOR3A
TRIM13	Tripartite Motif Containing 13	Protein Coding	O60858	47	GC13P049995	1.539536476	https://www.genecards.org/cgi-bin/carddisp.pl?gene=TRIM13
USP39	Ubiquitin Specific Peptidase 39	Protein Coding	Q53GS9	47	GC02P086692	1.539536476	https://www.genecards.org/cgi-bin/carddisp.pl?gene=USP39
WDR82	WD Repeat Domain 82	Protein Coding	Q6UXN9	47	GC03M052254	1.539536476	https://www.genecards.org/cgi-bin/carddisp.pl?gene=WDR82
AKAP11	A-Kinase Anchoring Protein 11	Protein Coding	Q9UKA4	46	GC13P042272	1.539536476	https://www.genecards.org/cgi-bin/carddisp.pl?gene=AKAP11
CCT6A	Chaperonin Containing TCP1 Subunit 6A	Protein Coding	P40227	46	GC07P056051	1.539536476	https://www.genecards.org/cgi-bin/carddisp.pl?gene=CCT6A
EDEM2	ER Degradation Enhancing Alpha-Mannosidase Like Protein 2	Protein Coding	Q9BV94	46	GC20M035115	1.539536476	https://www.genecards.org/cgi-bin/carddisp.pl?gene=EDEM2
ERGIC2	ERGIC And Golgi 2	Protein Coding	Q96RQ1	46	GC12M029337	1.539536476	https://www.genecards.org/cgi-bin/carddisp.pl?gene=ERGIC2
GLT8D2	Glycosyltransferase 8 Domain Containing 2	Protein Coding	Q9H1C3	46	GC12M103988	1.539536476	https://www.genecards.org/cgi-bin/carddisp.pl?gene=GLT8D2
GNPDA1	Glucosamine-6-Phosphate Deaminase 1	Protein Coding	P46926	46	GC05M141991	1.539536476	https://www.genecards.org/cgi-bin/carddisp.pl?gene=GNPDA1
HNRNPF	Heterogeneous Nuclear Ribonucleoprotein F	Protein Coding	P52597	46	GC10M043385	1.539536476	https://www.genecards.org/cgi-bin/carddisp.pl?gene=HNRNPF
LSG1	Large 60S Subunit Nuclear Export GTPase 1	Protein Coding	Q9H089	46	GC03M194640	1.539536476	https://www.genecards.org/cgi-bin/carddisp.pl?gene=LSG1
NACA	Nascent Polypeptide Associated Complex Subunit Alpha	Protein Coding	E9PAV3	46	GC12M056712	1.539536476	https://www.genecards.org/cgi-bin/carddisp.pl?gene=NACA
NOP58	NOP58 Ribonucleoprotein	Protein Coding	Q9Y2X3	46	GC02P202265	1.539536476	https://www.genecards.org/cgi-bin/carddisp.pl?gene=NOP58
ORAI3	ORAI Calcium Release-Activated Calcium Modulator 3	Protein Coding	Q9BRQ5	46	GC16P030949	1.539536476	https://www.genecards.org/cgi-bin/carddisp.pl?gene=ORAI3
PHPT1	Phosphohistidine Phosphatase 1	Protein Coding	Q9NRX4	46	GC09P136848	1.539536476	https://www.genecards.org/cgi-bin/carddisp.pl?gene=PHPT1
RASSF5	Ras Association Domain Family Member 5	Protein Coding	Q8WWW0	46	GC01P206507	1.539536476	https://www.genecards.org/cgi-bin/carddisp.pl?gene=RASSF5
RETSAT	Retinol Saturase	Protein Coding	Q6NUM9	46	GC02M085344	1.539536476	https://www.genecards.org/cgi-bin/carddisp.pl?gene=RETSAT
SHQ1	SHQ1, H/ACA Ribonucleoprotein Assembly Factor	Protein Coding	Q6PI26	46	GC03M072725	1.539536476	https://www.genecards.org/cgi-bin/carddisp.pl?gene=SHQ1
SNRPA1	Small Nuclear Ribonucleoprotein Polypeptide A'	Protein Coding	P09661	46	GC15M101281	1.539536476	https://www.genecards.org/cgi-bin/carddisp.pl?gene=SNRPA1
SRP9	Signal Recognition Particle 9	Protein Coding	P49458	46	GC01P225777	1.539536476	https://www.genecards.org/cgi-bin/carddisp.pl?gene=SRP9
TCF25	Transcription Factor 25	Protein Coding	Q9BQ70	46	GC16P089873	1.539536476	https://www.genecards.org/cgi-bin/carddisp.pl?gene=TCF25
[truncated: 374 more rows]
